# Supplementary material for: Spatial profiling of HPV-stratified head and neck squamous cell carcinoma reveals distinct immune niches and microenvironmental architectures
Source: J Transl Med. 2025 Nov 18;23:1304. doi: 10.1186/s12967-025-07280-x (PMC12625076; doi:10.1186/s12967-025-07280-x)
Supplement: Supplementary file 2 — Supplementary Material 2 [file 12967_2025_7280_MOESM2_ESM.xlsx]

## Sheet: Supplementary Table S2
S2A	Cell rules used for supervised cell typing classification
S2B	Cell type - marker admissibility table
S2C	Cell type - area admissibility table
S2D	Cell type - neighborhood admissibility table
S2E	Area-neighborhood admissibility table

## Sheet: S2A
S2A. Cell rules used for supervised cell typing classification. 2 = either must be positive, 1 = must be positive, 0 = must be negative, -1 = can be either positive or negative
	CD45	CD3e	CD8	CD4	Foxp3	CD19	CD20	CD38	CD68	CD11c	CD14	MPO	E-cadherin	Pan-Cytokeratin	SMA	CD34	CD31	CD57	CD21	Podoplanin	CD79a	PAX-5	Col4	HLA-DR	CD163	Vimentin
B cells	1	0	0	0	0	2	2	0	0	0	0	0	0	0	0	0	-1	0	-1	0	-1	-1	0	-1	0	-1
CD4+ T-cells	1	1	0	1	0	0	0	0	0	0	0	0	0	0	0	0	0	-1	-1	0	0	0	0	-1	0	-1
CD4+ Tregs	1	1	0	1	1	0	0	0	0	0	0	0	0	0	0	0	0	-1	-1	0	0	0	0	-1	0	-1
CD8+ T-cells	1	1	1	0	-1	0	0	0	0	0	0	0	0	0	0	0	0	-1	-1	0	0	0	0	0	0	-1
Dendritic cells	-1	0	0	-1	0	0	0	0	0	1	-1	0	-1	-1	0	0	0	-1	0	0	0	-1	0	-1	-1	-1
Endothelial cells	0	0	0	0	0	0	0	0	0	0	0	0	0	0	-1	2	2	0	0	0	0	0	-1	0	0	-1
Fibroblasts	0	0	0	0	0	0	0	0	0	0	0	0	0	0	0	0	0	-1	0	0	0	-1	-1	0	0	1
Granulocytes	-1	0	0	0	0	0	0	0	0	0	-1	1	0	0	0	-1	-1	-1	0	0	0	0	0	0	0	-1
PPSCs	0	0	0	0	0	0	0	0	0	0	0	0	0	0	0	-1	-1	0	0	1	0	0	0	0	0	-1
Macrophages	-1	0	0	-1	0	0	0	0	1	-1	-1	-1	0	0	0	0	0	0	0	0	0	0	0	-1	-1	-1
Myofibroblasts	0	0	0	0	0	0	0	0	0	0	0	0	0	0	1	0	0	0	0	-1	0	0	-1	0	0	-1
Other cells	-1	0	0	0	0	0	0	0	0	0	0	0	0	0	0	0	0	-1	0	0	0	0	0	-1	0	0
Plasma cells	-1	0	0	0	0	-1	0	1	0	0	0	0	0	0	0	0	-1	0	0	0	-1	-1	0	0	0	-1
Tumor cells	0	0	0	0	0	0	0	0	0	0	0	0	2	2	0	0	0	0	0	-1	0	-1	0	0	0	0

## Sheet: S2B
S2B. Cell type - marker admissibility table, defining spatial features calculation search space for each cell-marker combination. 0 = Exclude, 1 = Include.
cell_type	CD45	CD3e	CD8	CD4	Foxp3	CD19	CD20	CD38	CD68	CD11c	MPO	Vimentin	SMA	CD34	CD31	Podoplanin	E-cadherin	Pan-Cytokeratin	CD57	CD79a	PAX-5	CD21	CD14	CD163	HLA-DR	Col4	C1Qa	ICOS	CD44	CD45RO	Granzyme B	HLA-A	IDO1	Ki67	LAG3	PD1	PD-L1
CD8+ T-cells	0	0	0	0	0	0	0	0	0	0	0	0	0	0	0	0	0	0	1	0	0	0	0	0	0	0	0	0	1	1	1	1	0	1	1	1	1
CD4+ T-cells	0	0	0	0	0	0	0	0	0	0	0	0	0	0	0	0	0	0	0	0	0	0	0	0	1	0	0	1	1	1	1	1	0	1	0	1	1
CD4+ Tregs	0	0	0	0	0	0	0	0	0	0	0	0	0	0	0	0	0	0	1	0	0	0	0	0	1	0	0	1	1	1	0	0	0	1	1	1	1
B cells	0	0	0	0	0	1	0	0	0	0	0	0	0	0	0	0	0	0	0	1	1	1	0	0	1	0	0	0	1	0	0	0	0	1	0	0	0
Plasma cells	0	0	0	0	0	1	0	0	0	0	0	0	0	0	1	0	0	0	0	1	0	0	0	0	0	0	0	0	1	0	0	1	0	1	0	0	0
Macrophages	0	0	0	1	0	0	0	0	0	1	1	0	0	0	0	0	0	0	0	0	0	0	1	1	1	0	1	0	1	0	0	1	0	1	0	0	1
Dendritic cells	0	0	0	1	0	0	0	0	0	0	0	0	0	0	0	0	0	0	0	0	1	0	1	0	1	0	1	0	1	1	0	1	1	1	0	0	1
Granulocytes	0	0	0	0	0	0	0	0	0	0	0	0	0	0	1	0	0	0	0	0	0	0	1	0	0	0	1	0	1	0	0	1	0	1	0	0	0
Fibroblasts	0	0	0	0	0	0	0	0	0	0	0	0	0	0	0	0	0	0	0	0	0	0	0	0	0	0	0	0	1	0	0	1	0	1	0	0	0
Myofibroblasts	0	0	0	0	0	0	0	0	0	0	0	0	0	0	0	0	0	0	0	0	0	0	0	0	0	1	0	0	0	0	0	1	0	1	0	0	0
Endothelial cells	0	0	0	0	0	0	0	0	0	0	0	0	1	1	0	0	0	0	0	0	0	0	0	0	0	1	0	0	0	0	0	1	0	1	0	0	0
PPSCs	0	0	0	0	0	0	0	0	0	0	0	0	0	1	1	0	0	0	0	0	0	0	0	0	0	0	0	0	1	0	0	1	1	1	0	0	0
Tumor cells	0	0	0	0	0	0	0	0	0	0	0	1	0	0	0	0	0	0	0	0	1	0	0	0	1	0	0	0	1	0	0	1	1	1	0	0	1
Other cells	0	0	0	0	0	0	0	0	0	0	0	0	0	0	0	0	0	0	0	0	0	0	0	0	0	0	0	0	0	0	0	0	0	0	0	0	0

## Sheet: S2C
S2C. Cell type - area admissibility table, defining spatial features calculation search space for each cell-area combination. 0 = Exclude, 1 = Include.
cell_type	TC	TSI	aTS	oTS
B cells	0	1	1	1
CD4+ T-cells	1	1	1	1
CD4+ Tregs	1	1	1	1
CD8+ T-cells	1	1	1	1
Dendritic cells	0	1	1	1
Endothelial cells	1	1	1	1
Fibroblasts	1	1	1	1
Granulocytes	0	0	1	1
Macrophages	1	1	1	1
Myofibroblasts	0	0	1	1
Other cells	0	0	0	0
Plasma cells	0	0	1	1
PPSCs	0	0	1	1
Tumor cells	1	1	0	0

## Sheet: S2D
S2D. Cell type - neighborhood admissibility table, defining spatial features calculation search space for each cell-neighborhood combination. 0 = Exclude, 1 = Include.
	B Cell Enriched	CD4 T Cell Enriched	Endothelial Enriched	Fibroblast Enriched	Granulocyte Enriched	Macrophage Enriched	Other Cell Enriched	Plasma Cell Enriched	PPSC Enriched	T Cell Enriched	Tumor Enriched	Tumor Immune Enriched
B cells	1	1	1	0	1	1	1	1	0	1	0	1
CD4+ T-cells	1	1	1	1	1	1	1	1	1	1	1	1
CD4+ Tregs	1	1	1	1	1	1	1	1	1	1	1	1
CD8+ T-cells	1	1	1	1	1	1	1	1	1	1	1	1
Dendritic cells	1	1	0	0	0	1	0	0	0	1	1	1
Endothelial cells	1	1	1	1	1	1	1	1	1	1	0	1
Fibroblasts	1	1	1	1	1	1	1	1	1	1	0	1
Granulocytes	0	0	1	1	1	1	1	1	1	1	1	1
Macrophages	1	1	1	1	1	1	1	1	1	1	1	1
Myofibroblasts	0	0	1	1	1	1	1	0	1	1	0	1
Other cells	1	1	1	1	1	1	1	1	1	1	0	1
Plasma cells	1	1	1	1	1	1	1	1	1	1	1	1
PPSCs	0	0	0	1	1	1	0	0	1	1	0	1
Tumor cells	0	0	0	0	1	0	0	0	0	0	1	1

## Sheet: S2E
S2E. Area-neighborhood admissibility table, defining spatial features calculation search space for each area-neighborhood combination. 0 = Exclude, 1 = Include.
	Fibroblast Enriched	Plasma Cell Enriched	T Cell Enriched	B Cell Enriched	CD4 T Cell Enriched	HEV Enriched	Macrophage Enriched	Granulocyte Enriched	Tumor Immune Enriched	Tumor Enriched	Endothelial Enriched	Other Cell Enriched
aTS	1	1	1	1	1	1	1	1	0	0	1	1
oTS	1	1	1	1	1	1	1	1	0	0	1	1
TSI	0	0	0	0	0	0	0	0	1	1	0	0
TC	0	0	0	0	0	0	0	0	1	1	0	0
