# Supplementary material for: Spatial profiling of HPV-stratified head and neck squamous cell carcinoma reveals distinct immune niches and microenvironmental architectures
Source: J Transl Med. 2025 Nov 18;23:1304. doi: 10.1186/s12967-025-07280-x (PMC12625076; doi:10.1186/s12967-025-07280-x)
Supplement: Supplementary file 3 — Supplementary Material 3 [file 12967_2025_7280_MOESM3_ESM.xlsx]

## Sheet: Supplementary Table S3
S3A	Comparison of cell type fraction distribution in HPV+ vs. HPV- tumors
S3B	Comparison of cell state distribution within areas in HPV+ vs. HPV- tumors. PPSCs = Podoplanin positive stromal cells.
S3C	Comparison of cell state enrichment within cell types within areas in HPV+ vs. HPV- tumors. PPSCs = Podoplanin positive stromal cells.

## Sheet: S3A
S3A. Comparison of cell type fraction distribution in HPV+ vs. HPV- tumors. PPSCs = Podoplanin positive stromal cells.
cell_types	area	HPV-_mean	HPV+_mean	p_value	p_value_bh_adjusted
B cells	TSI	0.000572721	0.0251316	0.000174825	0.00944056
B cells	aTS	0.0126715	0.108856	0.000699301	0.0155911
B cells	TC	0.000299041	0.0113871	0.00086617	0.0155911
Myofibroblasts	TSI	0.00551436	0.00120212	0.0020979	0.0283217
Endothelial cells	TSI	0.010398	0.00426799	0.00332168	0.0298951
Fibroblasts	aTS	0.338715	0.138411	0.00332168	0.0298951
CD4+ T-cells	TSI	0.00885254	0.0448564	0.00786713	0.0472028
CD4+ T-cells	aTS	0.0723743	0.174745	0.00786713	0.0472028
Fibroblasts	oTS	0.275666	0.139305	0.00786713	0.0472028
Macrophages	oTS	0.080374	0.0386463	0.0164336	0.0824476
CD4+ Tregs	TSI	0.0104153	0.026309	0.0229021	0.0824476
CD8+ T-cells	TC	0.00894047	0.025515	0.0229021	0.0824476
Fibroblasts	TSI	0.0561622	0.0195662	0.0229021	0.0824476
Macrophages	aTS	0.0796264	0.0560563	0.0229021	0.0824476
Myofibroblasts	aTS	0.0560754	0.0147395	0.0229021	0.0824476
CD8+ T-cells	TSI	0.0143666	0.0357973	0.0311189	0.0988482
CD8+ T-cells	aTS	0.0372087	0.0889552	0.0311189	0.0988482
PPSCs	aTS	0.034574	0.00640117	0.0417832	0.12535
Plasma cells	aTS	0.126464	0.214771	0.0711538	0.202227
B cells	oTS	0.0496437	0.131705	0.0907343	0.233317
CD4+ T-cells	TC	0.00517646	0.0192927	0.0907343	0.233317
CD4+ Tregs	TC	0.00502174	0.0145047	0.10061	0.246953
PPSCs	oTS	0.0368507	0.00790934	0.114161	0.26803
Fibroblasts	TC	0.0141776	0.0126292	0.141608	0.29411
Myofibroblasts	oTS	0.0463423	0.0161835	0.141608	0.29411
PPSCs	TSI	0.00469867	0.0010723	0.141608	0.29411
Myofibroblasts	TC	0.00100301	0.000364205	0.167546	0.335093
Granulocytes	oTS	0.0322753	0.0220744	0.21049	0.400668
CD4+ T-cells	oTS	0.0933782	0.164811	0.252273	0.400668
CD4+ Tregs	oTS	0.0613963	0.0507405	0.252273	0.400668
Dendritic cells	TSI	0.011602	0.00899475	0.252273	0.400668
Dendritic cells	oTS	0.00509704	0.00306381	0.252273	0.400668
Endothelial cells	aTS	0.0604682	0.0499158	0.252273	0.400668
Plasma cells	oTS	0.147286	0.251635	0.252273	0.400668
CD8+ T-cells	oTS	0.0380631	0.0611293	0.299126	0.425074
Endothelial cells	TC	0.00358727	0.00211767	0.299126	0.425074
Granulocytes	aTS	0.0443236	0.0257511	0.299126	0.425074
Tumor cells	TC	0.924613	0.874971	0.299126	0.425074
Granulocytes	TSI	0.00988556	0.00475424	0.351049	0.473916
Plasma cells	TSI	0.00659968	0.00881572	0.351049	0.473916
Plasma cells	TC	0.00259548	0.00344924	0.395708	0.521176
Other cells	TC	0.0038755	0.00673603	0.407867	0.524401
Dendritic cells	aTS	0.00782435	0.00628522	0.536014	0.657835
Granulocytes	TC	0.00892785	0.00358404	0.536014	0.657835
CD4+ Tregs	aTS	0.0698018	0.071686	0.680594	0.78196
Endothelial cells	oTS	0.0542051	0.0507317	0.680594	0.78196
Macrophages	TSI	0.0172151	0.0226467	0.680594	0.78196
PPSCs	TC	0.00149664	0.000331413	0.708974	0.797596
Other cells	oTS	0.0794226	0.0620645	0.757692	0.818308
Tumor cells	TSI	0.832686	0.787005	0.757692	0.818308
Dendritic cells	TC	0.00930436	0.0108785	0.837063	0.886302
Macrophages	TC	0.0109811	0.0142389	0.918182	0.953497
Other cells	TSI	0.011031	0.00958038	1	1
Other cells	aTS	0.0598724	0.0434267	1	1

## Sheet: S3B
S3B. Comparison of cell state distribution within areas in HPV+ vs. HPV- tumors. PPSCs = Podoplanin positive stromal cells.
cell_types	marker	area	HPV-_mean	HPV+_mean	p_value	p_value_bh_adjusted
B cells	CD44	TSI	0.000183438	0.0166245	0.000174825	0.0330293
B cells	CD44	aTS	0.00423724	0.068577	0.00034965	0.0330293
CD4+ T-cells	CD44	aTS	0.0331174	0.106463	0.000699301	0.0330293
CD4+ T-cells	HLA-A	aTS	0.0497198	0.145682	0.000699301	0.0330293
B cells	HLA-DR	TSI	0.000287827	0.0171206	0.00102416	0.0330293
B cells	PAX-5	TSI	0.000442315	0.0157559	0.00102416	0.0330293
CD4+ T-cells	CD45RO	aTS	0.0231485	0.0808274	0.00122378	0.0350816
Tumor cells	HLA-DR	TC	0.0119446	0.091716	0.0020979	0.0504114
CD4+ T-cells	ICOS	TSI	0.000707421	0.0108098	0.00301685	0.0504114
Tumor cells	CD44	TSI	0.487508	0.116822	0.00332168	0.0504114
CD4+ T-cells	CD45RO	TSI	0.00266819	0.021065	0.00332168	0.0504114
CD4+ T-cells	HLA-A	TSI	0.00653061	0.0397979	0.00332168	0.0504114
B cells	HLA-DR	aTS	0.00724461	0.0551091	0.00332168	0.0504114
B cells	PAX-5	aTS	0.00959186	0.0643747	0.00332168	0.0504114
Granulocytes	CD14	oTS	0.00951637	0.00197567	0.00524476	0.0520441
Macrophages	CD14	oTS	0.0572775	0.0209781	0.00524476	0.0520441
Tumor cells	CD44	TC	0.442356	0.0970716	0.00524476	0.0520441
CD4+ T-cells	CD45RO	TC	0.00148046	0.00776315	0.00524476	0.0520441
CD4+ Tregs	CD45RO	TSI	0.00557843	0.01905	0.00524476	0.0520441
B cells	CD79a	aTS	0.00346645	0.0282064	0.00524476	0.0520441
Endothelial cells	HLA-A	TSI	0.00683799	0.00231437	0.00524476	0.0520441
Tumor cells	HLA-DR	TSI	0.0150029	0.0877019	0.00524476	0.0520441
B cells	Ki67	aTS	0.00137815	0.00867588	0.00524476	0.0520441
Granulocytes	CD14	aTS	0.00893288	0.00266829	0.00786713	0.07249
CD8+ T-cells	HLA-A	aTS	0.0200988	0.0685021	0.00786713	0.07249
CD8+ T-cells	CD44	aTS	0.0160038	0.050667	0.0115385	0.0726079
CD8+ T-cells	HLA-A	TC	0.00684898	0.0205856	0.0115385	0.0726079
CD8+ T-cells	HLA-A	TSI	0.0113039	0.0308956	0.0115385	0.0726079
CD4+ Tregs	HLA-DR	TSI	0.00168041	0.00605707	0.0115385	0.0726079
CD4+ Tregs	ICOS	TSI	0.00386121	0.0163053	0.0115385	0.0726079
Tumor cells	IDO1	TSI	0.00567577	0.0609475	0.0115385	0.0726079
CD4+ T-cells	Ki67	TSI	0.00108697	0.00573344	0.0115385	0.0726079
B cells	CD44	oTS	0.0127469	0.0650307	0.0164336	0.0902098
CD4+ T-cells	CD44	TSI	0.00482114	0.0292418	0.0164336	0.0902098
CD4+ T-cells	ICOS	aTS	0.00474653	0.0172349	0.0164336	0.0902098
Tumor cells	IDO1	TC	0.00713106	0.0587512	0.0164336	0.0902098
B cells	Ki67	oTS	0.00296152	0.0107708	0.0164336	0.0902098
CD4+ Tregs	PD-L1	oTS	0.00671141	0.00372735	0.0164336	0.0902098
Macrophages	CD14	aTS	0.0515968	0.0314136	0.0229021	0.105513
CD4+ Tregs	CD44	TSI	0.00553982	0.0134526	0.0229021	0.105513
CD8+ T-cells	CD45RO	TC	0.00192598	0.00587785	0.0229021	0.105513
CD8+ T-cells	CD45RO	aTS	0.0118241	0.0324262	0.0229021	0.105513
Plasma cells	CD79a	aTS	0.0476472	0.125594	0.0229021	0.105513
CD4+ T-cells	HLA-DR	TSI	0.00230594	0.0188348	0.0229021	0.105513
Macrophages	CD163	aTS	0.0423872	0.0199432	0.0311189	0.125448
CD4+ T-cells	CD45RO	oTS	0.0317891	0.0756296	0.0311189	0.125448
CD8+ T-cells	CD45RO	TSI	0.00396169	0.0105205	0.0311189	0.125448
Plasma cells	CD79a	oTS	0.0403975	0.117336	0.0311189	0.125448
CD4+ T-cells	HLA-DR	aTS	0.020173	0.0640265	0.0311189	0.125448
Macrophages	CD163	oTS	0.0503166	0.0194612	0.0417832	0.147672
Plasma cells	CD44	aTS	0.0844775	0.179989	0.0417832	0.147672
B cells	CD79a	oTS	0.0143686	0.0384515	0.0417832	0.147672
Plasma cells	HLA-A	aTS	0.052344	0.108479	0.0417832	0.147672
B cells	HLA-DR	oTS	0.0230273	0.0633092	0.0417832	0.147672
CD4+ T-cells	Ki67	aTS	0.00641866	0.0156108	0.0417832	0.147672
Tumor cells	Ki67	TC	0.143112	0.283726	0.0417832	0.147672
B cells	CD21	aTS	0.00136822	0.0274666	0.0436835	0.152302
CD4+ Tregs	CD45RO	TC	0.00294439	0.0102864	0.0500321	0.172111
CD4+ T-cells	CD44	oTS	0.0399044	0.098052	0.0548951	0.172719
CD8+ T-cells	CD44	TSI	0.00850288	0.0210978	0.0548951	0.172719
CD4+ T-cells	HLA-A	TC	0.0038005	0.0156238	0.0548951	0.172719
CD4+ T-cells	HLA-A	oTS	0.0614552	0.137641	0.0548951	0.172719
Plasma cells	HLA-A	oTS	0.0501802	0.092833	0.0548951	0.172719
B cells	PAX-5	oTS	0.0349319	0.0922736	0.0548951	0.172719
CD4+ Tregs	PD1	oTS	0.0121279	0.0056249	0.0548951	0.172719
CD4+ T-cells	HLA-DR	TC	0.00111501	0.00781736	0.0565563	0.173709
CD4+ Tregs	ICOS	TC	0.0022185	0.00934798	0.0637735	0.193571
CD8+ T-cells	CD44	TC	0.00530859	0.012804	0.0711538	0.201733
Plasma cells	CD44	oTS	0.0773017	0.173329	0.0711538	0.201733
CD4+ T-cells	ICOS	oTS	0.00462513	0.00935112	0.0711538	0.201733
CD4+ T-cells	PD-L1	TSI	0.00113715	0.00720831	0.0711538	0.201733
Macrophages	PD-L1	oTS	0.0122998	0.00376028	0.0711538	0.201733
CD4+ Tregs	PD1	aTS	0.0143765	0.00684709	0.0711538	0.201733
B cells	CD21	oTS	0.00616509	0.0463217	0.0893903	0.241334
Macrophages	C1Qa	aTS	0.0200992	0.0102432	0.0907343	0.241334
Granulocytes	CD44	oTS	0.00718212	0.00363528	0.0907343	0.241334
Macrophages	HLA-A	oTS	0.0392346	0.0238508	0.0907343	0.241334
Macrophages	C1Qa	oTS	0.0206608	0.00773834	0.114161	0.275266
Macrophages	CD44	oTS	0.0327299	0.0188927	0.114161	0.275266
PPSCs	CD44	oTS	0.00806374	0.000968784	0.114161	0.275266
CD8+ T-cells	Granzyme B	aTS	0.00500692	0.0054462	0.114161	0.275266
Fibroblasts	HLA-A	aTS	0.105383	0.0487799	0.114161	0.275266
CD4+ Tregs	ICOS	oTS	0.011158	0.0138023	0.114161	0.275266
CD4+ T-cells	PD1	TSI	0.00406995	0.0111443	0.114161	0.275266
CD8+ T-cells	HLA-A	oTS	0.0196369	0.0451509	0.141608	0.323318
CD4+ T-cells	HLA-DR	oTS	0.0232422	0.0560711	0.141608	0.323318
CD4+ Tregs	ICOS	aTS	0.0163014	0.0274247	0.141608	0.323318
Tumor cells	Ki67	TSI	0.192541	0.265006	0.141608	0.323318
Dendritic cells	CD44	TSI	0.00639337	0.00298737	0.173776	0.358674
Macrophages	HLA-DR	oTS	0.037337	0.0220095	0.173776	0.358674
CD4+ T-cells	Ki67	oTS	0.00668524	0.0128885	0.173776	0.358674
Tumor cells	PAX-5	TSI	0.220591	0.00757553	0.173776	0.358674
Macrophages	PD-L1	aTS	0.0167844	0.0102798	0.173776	0.358674
Tumor cells	PD-L1	TC	0.0318721	0.02559	0.173776	0.358674
CD4+ T-cells	PD1	TC	0.00257212	0.00529229	0.203675	0.405271
CD4+ T-cells	CD44	TC	0.00339056	0.010107	0.21049	0.405271
CD8+ T-cells	CD44	oTS	0.0167737	0.033588	0.21049	0.405271
Endothelial cells	HLA-A	aTS	0.0368612	0.0273888	0.21049	0.405271
Granulocytes	HLA-A	oTS	0.00727924	0.00403131	0.21049	0.405271
Macrophages	HLA-DR	TSI	0.00910986	0.0148913	0.21049	0.405271
CD8+ T-cells	PD1	TC	0.00561592	0.00999215	0.21049	0.405271
CD4+ Tregs	CD44	TC	0.00307539	0.00624665	0.223154	0.420246
CD4+ Tregs	CD44	aTS	0.026503	0.0414096	0.252273	0.442764
Fibroblasts	CD44	aTS	0.0452984	0.0347584	0.252273	0.442764
CD8+ T-cells	CD45RO	oTS	0.0133691	0.0237473	0.252273	0.442764
Fibroblasts	HLA-A	TSI	0.030637	0.0105686	0.252273	0.442764
Tumor cells	PD-L1	TSI	0.0185224	0.0319127	0.252273	0.442764
PPSCs	CD44	aTS	0.00828809	0.00128747	0.299126	0.491557
CD4+ Tregs	Ki67	oTS	0.00705699	0.00470592	0.299126	0.491557
Fibroblasts	Ki67	aTS	0.0115835	0.00728709	0.299126	0.491557
Tumor cells	PAX-5	TC	0.208887	0.00898081	0.299126	0.491557
CD4+ Tregs	PD-L1	aTS	0.0072415	0.00664053	0.299126	0.491557
Fibroblasts	CD44	TSI	0.015003	0.00737283	0.351049	0.55226
Myofibroblasts	HLA-A	aTS	0.0179214	0.00525198	0.351049	0.55226
CD4+ Tregs	HLA-DR	aTS	0.0120998	0.0170488	0.351049	0.55226
CD8+ T-cells	Ki67	aTS	0.00396653	0.00678689	0.351049	0.55226
Fibroblasts	HLA-A	TC	0.007609	0.00600589	0.407867	0.608264
Fibroblasts	HLA-A	oTS	0.0506035	0.0362234	0.407867	0.608264
Macrophages	HLA-A	TSI	0.0122453	0.0184208	0.407867	0.608264
PPSCs	HLA-A	aTS	0.0150707	0.00402608	0.407867	0.608264
Macrophages	HLA-DR	aTS	0.0408089	0.0363167	0.407867	0.608264
Plasma cells	Ki67	aTS	0.00482965	0.00688208	0.407867	0.608264
CD8+ T-cells	PD1	oTS	0.0106504	0.00772754	0.407867	0.608264
Endothelial cells	Col4	aTS	0.0306953	0.0254014	0.469755	0.665917
Endothelial cells	Col4	oTS	0.0246644	0.0206974	0.469755	0.665917
Dendritic cells	HLA-A	TSI	0.00593843	0.00600754	0.469755	0.665917
Endothelial cells	HLA-A	oTS	0.0252814	0.0191949	0.469755	0.665917
CD4+ T-cells	PD-L1	aTS	0.00869788	0.0137609	0.469755	0.665917
CD8+ T-cells	PD1	TSI	0.00924512	0.0123341	0.469755	0.665917
Fibroblasts	CD44	oTS	0.0357134	0.0285853	0.536014	0.72404
Granulocytes	HLA-A	aTS	0.0158409	0.00705768	0.536014	0.72404
Myofibroblasts	HLA-A	oTS	0.00883829	0.00384801	0.536014	0.72404
Macrophages	PD-L1	TSI	0.00386016	0.00652817	0.536014	0.72404
Macrophages	CD44	TC	0.0067308	0.00681282	0.606469	0.790247
Macrophages	CD44	aTS	0.0365269	0.0320453	0.606469	0.790247
CD4+ T-cells	PD-L1	oTS	0.00772863	0.00794252	0.606469	0.790247
Macrophages	CD14	TSI	0.0112653	0.0147124	0.680594	0.852395
CD4+ Tregs	CD45RO	aTS	0.0328205	0.0491603	0.680594	0.852395
PPSCs	HLA-A	oTS	0.00911723	0.00371635	0.680594	0.852395
Plasma cells	Ki67	oTS	0.00521043	0.00637556	0.680594	0.852395
Granulocytes	CD44	aTS	0.0104031	0.00594841	0.757692	0.900851
Fibroblasts	Ki67	oTS	0.00951876	0.00566571	0.757692	0.900851
CD4+ T-cells	PD1	oTS	0.0294066	0.0220006	0.757692	0.900851
Macrophages	CD163	TC	0.00544894	0.00494433	0.831851	0.926877
Granulocytes	C1Qa	oTS	0.00278238	0.00615388	0.837063	0.926877
Macrophages	CD14	TC	0.00724495	0.0116169	0.837063	0.926877
Myofibroblasts	Col4	oTS	0.0071243	0.00899886	0.837063	0.926877
Macrophages	HLA-A	aTS	0.0475259	0.0413615	0.837063	0.926877
Tumor cells	HLA-A	TSI	0.390653	0.373656	0.837063	0.926877
CD4+ Tregs	HLA-DR	oTS	0.00996137	0.00955888	0.837063	0.926877
Granulocytes	C1Qa	aTS	0.00540432	0.00544295	0.915452	0.970864
CD4+ Tregs	CD44	oTS	0.0239914	0.0289086	0.918182	0.970864
Macrophages	CD44	TSI	0.00972986	0.0133386	0.918182	0.970864
CD4+ Tregs	CD45RO	oTS	0.0305659	0.0335222	0.918182	0.970864
Macrophages	HLA-A	TC	0.00822432	0.00984758	0.918182	0.970864
CD4+ Tregs	Ki67	aTS	0.0078087	0.00779688	0.918182	0.970864
CD8+ T-cells	PD1	aTS	0.0112205	0.0139861	0.918182	0.970864
Macrophages	CD163	TSI	0.00694621	0.00574645	1	1
Myofibroblasts	Col4	aTS	0.00748941	0.00684367	1	1
Dendritic cells	HLA-A	aTS	0.00475726	0.00550916	1	1
Tumor cells	HLA-A	TC	0.33378	0.33978	1	1
Dendritic cells	HLA-DR	TSI	0.00624509	0.00625779	1	1
Dendritic cells	HLA-DR	aTS	0.00513143	0.00442609	1	1
Macrophages	HLA-DR	TC	0.00666051	0.00978717	1	1
CD4+ T-cells	PD1	aTS	0.0226223	0.0258522	1	1

## Sheet: S3C
S3C. Comparison of cell state enrichment within cell types within areas in HPV+ vs. HPV- tumors. PPSCs = Podoplanin positive stromal cells.
cell_types	marker	area	HPV-_mean	HPV+_mean	p_value	p_value_bh_adjusted
Tumor cells	HLA-DR	TC	0.012991	0.106519	0.0020979	0.135315
CD4+ Tregs	CD57	aTS	0.0617167	0.00910967	0.00332168	0.135315
CD4+ Tregs	CD57	oTS	0.0796618	0.00946496	0.00332168	0.135315
Tumor cells	HLA-DR	TSI	0.0184094	0.112844	0.00332168	0.135315
Dendritic cells	IDO1	TSI	0.0598774	0.190581	0.00332168	0.135315
Dendritic cells	PAX-5	aTS	0.204063	0.0115824	0.00422329	0.135315
Tumor cells	CD44	TC	0.48108	0.118723	0.00524476	0.135315
Tumor cells	CD44	TSI	0.596267	0.164989	0.00524476	0.135315
CD4+ Tregs	PD-L1	oTS	0.151401	0.0443977	0.00524476	0.135315
CD4+ Tregs	CD57	TSI	0.0926645	0.0114417	0.00786713	0.169143
Tumor cells	IDO1	TSI	0.00688376	0.0740298	0.00786713	0.169143
Tumor cells	IDO1	TC	0.0077336	0.0669081	0.0115385	0.212637
Macrophages	Ki67	TSI	0.0518303	0.098946	0.0115385	0.212637
Macrophages	CD14	oTS	0.701427	0.556071	0.0164336	0.264991
Macrophages	Ki67	aTS	0.0319923	0.0510917	0.0164336	0.264991
Fibroblasts	Ki67	TSI	0.062264	0.17023	0.0175824	0.266839
Plasma cells	CD79a	aTS	0.305953	0.573711	0.0229021	0.276851
CD4+ Tregs	Ki67	TSI	0.0908041	0.129049	0.0229021	0.276851
Tumor cells	Ki67	TC	0.154393	0.321718	0.0229021	0.276851
CD4+ T-cells	ICOS	TSI	0.0718135	0.248715	0.026114	0.276851
Dendritic cells	PAX-5	TSI	0.187316	0.00353355	0.0288095	0.276851
CD8+ T-cells	CD57	aTS	0.074456	0.0195621	0.0289044	0.276851
CD8+ T-cells	PD1	oTS	0.280222	0.125242	0.0289044	0.276851
Dendritic cells	Ki67	oTS	0.0652386	0.102814	0.030303	0.276851
Granulocytes	CD14	oTS	0.307707	0.102014	0.0311189	0.276851
Myofibroblasts	Col4	aTS	0.197364	0.45218	0.0311189	0.276851
Myofibroblasts	Col4	oTS	0.243629	0.543663	0.0311189	0.276851
CD4+ Tregs	PD1	oTS	0.233574	0.0808828	0.0311189	0.276851
Dendritic cells	HLA-A	oTS	0.679932	0.910688	0.0344389	0.296174
CD8+ T-cells	PD1	TSI	0.645241	0.358608	0.0400932	0.297454
CD8+ T-cells	PD1	aTS	0.330648	0.167244	0.0400932	0.297454
Fibroblasts	CD44	aTS	0.140821	0.295544	0.0417832	0.297454
CD4+ Tregs	HLA-DR	TSI	0.125747	0.246296	0.0417832	0.297454
CD4+ Tregs	PD1	aTS	0.225029	0.0819085	0.0417832	0.297454
Fibroblasts	Ki67	TC	0.0557664	0.207247	0.042624	0.297454
Dendritic cells	CD45RO	aTS	0.088377	0.196047	0.0426581	0.297454
Dendritic cells	PAX-5	oTS	0.220249	0.0400704	0.0509132	0.318519
Macrophages	CD163	aTS	0.50321	0.360003	0.0548951	0.318519
CD4+ Tregs	CD44	aTS	0.388437	0.597319	0.0548951	0.318519
CD4+ Tregs	ICOS	aTS	0.203559	0.396548	0.0548951	0.318519
Fibroblasts	Ki67	aTS	0.0357846	0.0563418	0.0548951	0.318519
Tumor cells	Ki67	TSI	0.229262	0.33154	0.0548951	0.318519
B cells	CD44	TSI	0.172988	0.49833	0.0555556	0.318519
B cells	HLA-DR	TSI	0.332817	0.598508	0.0555556	0.318519
CD4+ Tregs	ICOS	oTS	0.146678	0.288911	0.0711538	0.387158
B cells	PAX-5	aTS	0.713332	0.634057	0.0721057	0.387158
Macrophages	CD14	TC	0.666477	0.806524	0.0734266	0.387158
Dendritic cells	CD45RO	oTS	0.0980412	0.242378	0.07353	0.387158
Plasma cells	CD79a	oTS	0.268801	0.500981	0.0907343	0.426197
CD4+ Tregs	HLA-DR	aTS	0.152706	0.258075	0.0907343	0.426197
CD4+ T-cells	ICOS	aTS	0.0579211	0.101479	0.0907343	0.426197
CD4+ Tregs	ICOS	TSI	0.301932	0.605832	0.0907343	0.426197
CD4+ T-cells	PD1	aTS	0.306315	0.166524	0.0907343	0.426197
CD8+ T-cells	CD57	oTS	0.0732935	0.0258865	0.0938617	0.426197
CD8+ T-cells	PD-L1	oTS	0.0884263	0.0337874	0.0938617	0.426197
B cells	Ki67	oTS	0.0490592	0.0840257	0.0973193	0.426197
Macrophages	Ki67	TC	0.0645695	0.110556	0.101399	0.426197
Granulocytes	CD14	aTS	0.282878	0.123644	0.113487	0.426197
CD4+ T-cells	CD44	aTS	0.48835	0.613924	0.114161	0.426197
Macrophages	HLA-A	oTS	0.501822	0.653999	0.114161	0.426197
CD4+ T-cells	HLA-DR	TSI	0.218483	0.347286	0.114161	0.426197
CD4+ T-cells	HLA-DR	oTS	0.191077	0.294706	0.114161	0.426197
CD4+ T-cells	ICOS	oTS	0.0441053	0.0642167	0.114161	0.426197
CD4+ T-cells	PD-L1	aTS	0.133153	0.0795289	0.114161	0.426197
CD4+ T-cells	PD-L1	oTS	0.0963264	0.0526107	0.114161	0.426197
CD4+ T-cells	PD1	oTS	0.288468	0.145978	0.114161	0.426197
CD4+ Tregs	PD1	TSI	0.295847	0.12044	0.114161	0.426197
CD4+ Tregs	PD1	TC	0.315666	0.129713	0.119846	0.426197
B cells	CD44	aTS	0.419432	0.569709	0.120591	0.426197
PPSCs	CD44	aTS	0.165632	0.23622	0.120591	0.426197
CD4+ T-cells	HLA-A	TC	0.667423	0.864202	0.125541	0.431861
CD4+ T-cells	HLA-DR	TC	0.188045	0.31658	0.125541	0.431861
Macrophages	CD163	oTS	0.588684	0.494024	0.141608	0.462468
Macrophages	CD44	oTS	0.390873	0.520649	0.141608	0.462468
Tumor cells	PAX-5	TSI	0.251316	0.0102153	0.141608	0.462468
Dendritic cells	C1Qa	aTS	0.120596	0.0489009	0.151981	0.484089
Dendritic cells	HLA-A	aTS	0.675186	0.818063	0.151981	0.484089
B cells	CD21	oTS	0.0632453	0.277358	0.159405	0.492389
CD4+ Tregs	CD44	oTS	0.362073	0.534044	0.173776	0.492389
CD4+ T-cells	CD45RO	aTS	0.366589	0.4742	0.173776	0.492389
CD4+ Tregs	CD45RO	TSI	0.533353	0.720527	0.173776	0.492389
CD4+ Tregs	CD45RO	aTS	0.503583	0.661043	0.173776	0.492389
CD4+ T-cells	HLA-DR	aTS	0.218722	0.329577	0.173776	0.492389
Dendritic cells	Ki67	TSI	0.119716	0.177104	0.173776	0.492389
Granulocytes	C1Qa	aTS	0.104994	0.207832	0.17494	0.492389
CD4+ T-cells	ICOS	TC	0.123266	0.280533	0.177489	0.492389
CD4+ T-cells	PD1	TC	0.595865	0.372026	0.177489	0.492389
Macrophages	CD163	TC	0.58986	0.42375	0.180653	0.495834
CD8+ T-cells	CD44	aTS	0.496548	0.612518	0.189277	0.498302
PPSCs	HLA-A	aTS	0.431471	0.638163	0.189277	0.498302
PPSCs	IDO1	aTS	0.0795498	0.122981	0.189277	0.498302
CD8+ T-cells	PD-L1	aTS	0.0903732	0.0714958	0.189277	0.498302
Fibroblasts	CD44	oTS	0.132638	0.227435	0.21049	0.527246
Macrophages	HLA-A	aTS	0.611877	0.760877	0.21049	0.527246
Myofibroblasts	HLA-A	aTS	0.291244	0.41722	0.21049	0.527246
CD4+ Tregs	PD-L1	aTS	0.118763	0.0878441	0.21049	0.527246
B cells	PAX-5	TSI	0.755031	0.664794	0.222222	0.548799
B cells	CD21	aTS	0.0627275	0.238736	0.223899	0.548799
PPSCs	CD44	oTS	0.181213	0.121978	0.231857	0.548799
Dendritic cells	IDO1	aTS	0.109667	0.141887	0.231857	0.548799
CD8+ T-cells	Ki67	TSI	0.165208	0.130779	0.231857	0.548799
Dendritic cells	Ki67	aTS	0.0872132	0.125309	0.231857	0.548799
CD4+ Tregs	CD44	TC	0.590591	0.434998	0.246753	0.573535
CD4+ Tregs	HLA-DR	TC	0.124174	0.214487	0.246753	0.573535
Myofibroblasts	HLA-A	oTS	0.178398	0.292391	0.252273	0.581128
Dendritic cells	CD44	oTS	0.480949	0.576113	0.267677	0.605795
Endothelial cells	HLA-A	TSI	0.638837	0.519451	0.272128	0.610513
CD8+ T-cells	Ki67	aTS	0.105636	0.100353	0.280963	0.61956
CD8+ T-cells	PD-L1	TSI	0.0830305	0.103887	0.280963	0.61956
Macrophages	C1Qa	TC	0.319006	0.23855	0.294872	0.624625
Plasma cells	CD44	oTS	0.573345	0.711272	0.299126	0.624625
Dendritic cells	CD45RO	TSI	0.0775912	0.0871389	0.299126	0.624625
CD4+ T-cells	HLA-A	oTS	0.682258	0.799973	0.299126	0.624625
Tumor cells	PAX-5	TC	0.223287	0.0100871	0.299126	0.624625
CD8+ T-cells	PD-L1	TC	0.0903531	0.0757969	0.309524	0.624625
CD8+ T-cells	PD1	TC	0.630985	0.423982	0.309524	0.624625
B cells	CD44	oTS	0.345286	0.495384	0.317599	0.624625
B cells	PAX-5	oTS	0.67518	0.668185	0.317599	0.624625
Fibroblasts	CD44	TSI	0.242475	0.316425	0.327672	0.624625
B cells	Ki67	TSI	0.184598	0.130063	0.333333	0.624625
CD8+ T-cells	CD45RO	aTS	0.265142	0.371875	0.335664	0.624625
PPSCs	HLA-A	oTS	0.329695	0.467782	0.335664	0.624625
Fibroblasts	HLA-A	TC	0.444048	0.528238	0.344988	0.624625
Macrophages	CD14	TSI	0.639846	0.677123	0.351049	0.624625
Macrophages	CD14	aTS	0.641922	0.570372	0.351049	0.624625
CD4+ T-cells	CD44	oTS	0.457749	0.587744	0.351049	0.624625
Dendritic cells	CD44	TSI	0.551408	0.344334	0.351049	0.624625
Macrophages	CD44	aTS	0.444799	0.595655	0.351049	0.624625
CD4+ T-cells	CD45RO	TSI	0.351375	0.502977	0.351049	0.624625
CD4+ T-cells	HLA-A	aTS	0.753269	0.834096	0.351049	0.624625
Fibroblasts	HLA-A	aTS	0.304097	0.375635	0.351049	0.624625
Fibroblasts	HLA-A	oTS	0.197571	0.288975	0.351049	0.624625
CD4+ Tregs	HLA-DR	oTS	0.167017	0.21079	0.351049	0.624625
Macrophages	HLA-DR	TSI	0.54867	0.662545	0.351049	0.624625
Macrophages	HLA-DR	aTS	0.512406	0.649166	0.351049	0.624625
Macrophages	CD44	TC	0.533805	0.453867	0.365967	0.64231
Macrophages	PD-L1	TC	0.291105	0.189892	0.365967	0.64231
B cells	CD79a	oTS	0.207228	0.296416	0.382867	0.662951
B cells	HLA-DR	oTS	0.340246	0.465162	0.382867	0.662951
Dendritic cells	CD14	aTS	0.294643	0.365695	0.396892	0.673672
B cells	CD79a	aTS	0.190242	0.287109	0.396892	0.673672
Dendritic cells	PD-L1	aTS	0.216131	0.171918	0.396892	0.673672
Dendritic cells	HLA-DR	TSI	0.498566	0.65164	0.407867	0.678901
CD4+ T-cells	Ki67	oTS	0.0626512	0.0766539	0.407867	0.678901
CD4+ T-cells	PD1	TSI	0.428657	0.308823	0.407867	0.678901
CD4+ Tregs	ICOS	TC	0.427611	0.635335	0.428571	0.708791
Fibroblasts	HLA-A	TSI	0.460118	0.535624	0.455944	0.734526
CD8+ T-cells	HLA-A	aTS	0.663636	0.784355	0.463403	0.734526
CD8+ T-cells	HLA-A	oTS	0.611985	0.736981	0.463403	0.734526
PPSCs	IDO1	oTS	0.0373393	0.0547752	0.463403	0.734526
Granulocytes	C1Qa	oTS	0.0842849	0.169345	0.469755	0.734526
Endothelial cells	Col4	oTS	0.488012	0.424278	0.469755	0.734526
CD4+ T-cells	HLA-A	TSI	0.799177	0.901179	0.469755	0.734526
Macrophages	HLA-A	TSI	0.697825	0.814131	0.469755	0.734526
CD8+ T-cells	CD44	TC	0.510119	0.415144	0.484848	0.75356
B cells	CD79a	TSI	0.161765	0.27374	0.5	0.772455
Dendritic cells	PD-L1	oTS	0.18358	0.296119	0.530303	0.782449
PPSCs	Ki67	aTS	0.0357829	0.0650851	0.53582	0.782449
Macrophages	C1Qa	aTS	0.234943	0.200278	0.536014	0.782449
Macrophages	C1Qa	oTS	0.241055	0.203883	0.536014	0.782449
Macrophages	CD163	TSI	0.413462	0.304322	0.536014	0.782449
Plasma cells	HLA-A	oTS	0.376822	0.454687	0.536014	0.782449
CD4+ T-cells	PD-L1	TSI	0.127313	0.127339	0.536014	0.782449
CD4+ Tregs	CD57	TC	0.0714285	0.0176785	0.536797	0.782449
Dendritic cells	HLA-DR	oTS	0.666231	0.65322	0.569088	0.824858
Fibroblasts	CD44	TC	0.262551	0.284179	0.572761	0.825543
CD8+ T-cells	CD45RO	TC	0.197067	0.217029	0.588745	0.831829
Macrophages	C1Qa	TSI	0.238085	0.208996	0.606469	0.831829
CD4+ Tregs	CD44	TSI	0.580198	0.505969	0.606469	0.831829
Endothelial cells	HLA-A	aTS	0.604592	0.550454	0.606469	0.831829
CD4+ T-cells	Ki67	aTS	0.0794188	0.0881554	0.606469	0.831829
Macrophages	PD-L1	oTS	0.136878	0.106389	0.606469	0.831829
CD8+ T-cells	CD44	oTS	0.484358	0.562167	0.612587	0.831829
Dendritic cells	CD44	aTS	0.50478	0.563028	0.612587	0.831829
B cells	Ki67	aTS	0.106133	0.0752109	0.612587	0.831829
Dendritic cells	C1Qa	oTS	0.13512	0.0592745	0.638889	0.858507
Dendritic cells	IDO1	oTS	0.0802659	0.0740974	0.638889	0.858507
CD4+ T-cells	CD45RO	TC	0.335395	0.481684	0.662338	0.864992
CD4+ Tregs	CD45RO	TC	0.465502	0.712767	0.662338	0.864992
CD4+ Tregs	Ki67	TC	0.115922	0.131568	0.662338	0.864992
Dendritic cells	C1Qa	TSI	0.0712684	0.0258392	0.671088	0.864992
Plasma cells	HLA-A	aTS	0.469933	0.537255	0.680594	0.864992
CD4+ Tregs	Ki67	oTS	0.141273	0.0967286	0.680594	0.864992
CD4+ Tregs	PD-L1	TSI	0.134775	0.0991779	0.680594	0.864992
Macrophages	PD-L1	aTS	0.194532	0.192581	0.680594	0.864992
CD8+ T-cells	Granzyme B	oTS	0.0681288	0.053281	0.694328	0.878121
Endothelial cells	Col4	TC	0.550966	0.516376	0.714286	0.898955
Macrophages	HLA-A	TC	0.690146	0.76299	0.730769	0.91348
Dendritic cells	CD14	TSI	0.213158	0.25666	0.757692	0.91348
Granulocytes	CD44	oTS	0.23071	0.176985	0.757692	0.91348
Plasma cells	CD44	aTS	0.721958	0.809052	0.757692	0.91348
CD4+ T-cells	CD45RO	oTS	0.406241	0.471352	0.757692	0.91348
Granulocytes	HLA-A	oTS	0.225353	0.273776	0.757692	0.91348
Tumor cells	HLA-A	TC	0.364161	0.387318	0.757692	0.91348
Macrophages	HLA-DR	oTS	0.481119	0.567025	0.757692	0.91348
CD8+ T-cells	CD45RO	oTS	0.318175	0.349908	0.778866	0.926025
CD4+ T-cells	PD-L1	TC	0.150443	0.095646	0.783711	0.927512
CD8+ T-cells	Ki67	TC	0.135495	0.133468	0.818182	0.959504
CD4+ Tregs	CD45RO	oTS	0.532002	0.622107	0.837063	0.959832
Tumor cells	HLA-A	TSI	0.487276	0.474875	0.837063	0.959832
Dendritic cells	PD-L1	TSI	0.140658	0.139416	0.837063	0.959832
Endothelial cells	Col4	TSI	0.502054	0.504305	0.863936	0.972
CD8+ T-cells	CD44	TSI	0.604403	0.5333	0.866511	0.972
CD8+ T-cells	Granzyme B	aTS	0.115785	0.0767747	0.866511	0.972
B cells	HLA-DR	aTS	0.477537	0.501928	0.866511	0.972
Dendritic cells	HLA-DR	aTS	0.584644	0.620717	0.866511	0.972
Endothelial cells	HLA-A	TC	0.524012	0.48307	0.904762	0.993601
Macrophages	CD44	TSI	0.540877	0.540879	0.918182	0.993601
Endothelial cells	Col4	aTS	0.497546	0.503979	0.918182	0.993601
Endothelial cells	HLA-A	oTS	0.457938	0.431802	0.918182	0.993601
CD4+ T-cells	Ki67	TSI	0.119959	0.127815	0.918182	0.993601
CD4+ Tregs	PD-L1	TC	0.0639134	0.0723716	0.930736	0.993601
CD4+ T-cells	CD44	TC	0.568393	0.517646	0.930736	0.993601
CD4+ T-cells	Granzyme B	TC	0.0535665	0.0391736	0.930736	0.993601
CD8+ T-cells	Granzyme B	TC	0.179379	0.172494	0.937229	0.993601
CD8+ T-cells	HLA-A	TC	0.721287	0.838141	0.937229	0.993601
Macrophages	HLA-DR	TC	0.599695	0.68093	0.945221	0.993601
Granulocytes	HLA-A	aTS	0.286052	0.275652	0.954645	0.993601
CD8+ T-cells	Granzyme B	TSI	0.188729	0.145557	0.955089	0.993601
CD8+ T-cells	HLA-A	TSI	0.780352	0.876526	0.955089	0.993601
CD8+ T-cells	Ki67	oTS	0.0741042	0.0979714	0.955089	0.993601
Dendritic cells	CD14	oTS	0.318969	0.333827	1	1
B cells	CD21	TSI	0.114164	0.176689	1	1
CD4+ T-cells	CD44	TSI	0.601154	0.590559	1	1
Granulocytes	CD44	aTS	0.237595	0.223812	1	1
CD8+ T-cells	CD45RO	TSI	0.278817	0.303277	1	1
Dendritic cells	HLA-A	TSI	0.628918	0.677043	1	1
CD4+ T-cells	Ki67	TC	0.135047	0.124699	1	1
CD4+ Tregs	Ki67	aTS	0.111124	0.10505	1	1
Macrophages	PD-L1	TSI	0.222445	0.267874	1	1
