# Supplementary material for: Spatial profiling of HPV-stratified head and neck squamous cell carcinoma reveals distinct immune niches and microenvironmental architectures
Source: J Transl Med. 2025 Nov 18;23:1304. doi: 10.1186/s12967-025-07280-x (PMC12625076; doi:10.1186/s12967-025-07280-x)
Supplement: Supplementary file 4 — Supplementary Material 4 [file 12967_2025_7280_MOESM4_ESM.xlsx]

## Sheet: Supplementary Table S4
S4A	Comparison of neighborhood fraction within areas distribution in HPV+ vs. HPV- tumors. PPSC = Podoplanin positive stromal cell.
S4B	Comparison of cell state distribution within neighborhoods in HPV+ vs. HPV- tumors
S4C	Cell state enrichment within cells in neighbrohoods
S4D	Differential cell state enrichment within cells in neighbrohoods in HPV- positive and HPV- negative tumors

## Sheet: S4A
S4A. Comparison of neighborhood fraction within areas distribution in HPV+ vs. HPV- tumors. PPSC = Podoplanin positive stromal cell.
neighborhood	area_region	HPV-_mean	HPV+_mean	p_value	p_value_bh_adjusted
B Cell Enriched	aTS	0.00678837	0.11796	0.00332168	0.0797203
Fibroblast Enriched	aTS	0.385952	0.104321	0.00786713	0.0916084
Fibroblast Enriched	oTS	0.286736	0.107952	0.0164336	0.0916084
Macrophage Enriched	oTS	0.0964235	0.0265656	0.0164336	0.0916084
CD4 T Cell Enriched	aTS	0.028766	0.119201	0.0229021	0.0916084
Macrophage Enriched	aTS	0.0900521	0.0473201	0.0229021	0.0916084
T Cell Enriched	aTS	0.110082	0.225655	0.0311189	0.106693
Plasma Cell Enriched	aTS	0.15322	0.273054	0.0907343	0.261431
PPSC Enriched	aTS	0.0468111	0.00407926	0.114161	0.261431
PPSC Enriched	oTS	0.0522219	0.00558969	0.114161	0.261431
B Cell Enriched	oTS	0.0444322	0.13952	0.138072	0.261431
CD4 T Cell Enriched	oTS	0.0502259	0.125056	0.141608	0.261431
Endothelial Enriched	aTS	0.0899555	0.0576717	0.141608	0.261431
Plasma Cell Enriched	oTS	0.179021	0.312353	0.21049	0.360839
Tumor Enriched	TC	0.947773	0.885283	0.407867	0.652587
T Cell Enriched	oTS	0.110538	0.139692	0.469755	0.663184
Tumor Immune Enriched	TC	0.0459289	0.0975946	0.469755	0.663184
Granulocyte Enriched	aTS	0.0369057	0.0222346	0.680594	0.816713
Granulocyte Enriched	oTS	0.0186848	0.0186472	0.680594	0.816713
Other Cell Enriched	oTS	0.0870239	0.0603345	0.680594	0.816713
Endothelial Enriched	oTS	0.0746927	0.0642886	0.757692	0.826573
Other Cell Enriched	aTS	0.0514673	0.0285026	0.757692	0.826573
Tumor Enriched	TSI	0.724258	0.717118	0.918182	0.918182
Tumor Immune Enriched	TSI	0.19475	0.202348	0.918182	0.918182

## Sheet: S4B
S4B. Comparison of cell state distribution within neighborhoods in HPV+ vs. HPV- tumors. PPSCs = Podoplanin positive stromal cells.
neighborhood	cell_types	marker	HPV-_mean	HPV+_mean	p_value	p_value_bh_adjusted
Tumor Immune Enriched	CD4+ T-cells	CD44	0.0124884	0.0509925	0.000174825	0.10472
Tumor Immune Enriched	CD4+ T-cells	HLA-A	0.0196297	0.0743803	0.000174825	0.10472
Tumor Immune Enriched	B cells	All	0.00197597	0.043971	0.000699301	0.417483
Tumor Immune Enriched	CD4+ T-cells	All	0.0286495	0.0841933	0.000699301	0.417483
Tumor Immune Enriched	CD4+ T-cells	CD45RO	0.00761368	0.0393451	0.00122378	0.728147
Tumor Immune Enriched	Fibroblasts	All	0.17602	0.0637189	0.00122378	0.728147
Granulocyte Enriched	Macrophages	CD14	0.0443091	0.0226198	0.0015984	0.947852
B Cell Enriched	CD4+ T-cells	ICOS	0.000968024	0.0141658	0.00171087	1
Tumor Immune Enriched	B cells	Ki67	0.000187768	0.00524612	0.00207868	1
Fibroblast Enriched	CD8+ T-cells	CD44	0.00698299	0.0192505	0.0020979	1
Endothelial Enriched	Macrophages	HLA-A	0.0222355	0.00953152	0.0020979	1
Tumor Immune Enriched	B cells	CD44	0.00075603	0.026271	0.00212669	1
Tumor Immune Enriched	B cells	HLA-DR	0.000968203	0.0277589	0.00212669	1
Tumor Immune Enriched	CD4+ T-cells	ICOS	0.002798	0.019095	0.00212669	1
Tumor Immune Enriched	B cells	PAX-5	0.00147591	0.030112	0.00212669	1
PPSC Enriched	CD4+ Tregs	CD57	0.00525346	0	0.00259038	1
Tumor Immune Enriched	B cells	CD79a	0.000526556	0.00927465	0.00262622	1
Granulocyte Enriched	Macrophages	CD163	0.0352387	0.0103131	0.0027972	1
Plasma Cell Enriched	B cells	CD44	0.00556419	0.0237081	0.00332168	1
Tumor Immune Enriched	CD4+ T-cells	HLA-DR	0.00687715	0.0295128	0.00332168	1
Plasma Cell Enriched	B cells	All	0.0122708	0.0362823	0.00332168	1
Plasma Cell Enriched	Fibroblasts	All	0.122902	0.0720862	0.00332168	1
Endothelial Enriched	Macrophages	All	0.0459749	0.0220755	0.00332168	1
Granulocyte Enriched	CD4+ Tregs	PD1	0.00970232	0.00145791	0.00385323	1
T Cell Enriched	Granulocytes	CD14	0.0114265	0.00267571	0.00524476	1
Fibroblast Enriched	Macrophages	CD14	0.041027	0.017256	0.00524476	1
Tumor Enriched	Tumor cells	CD44	0.536843	0.114791	0.00524476	1
Tumor Immune Enriched	CD8+ T-cells	HLA-A	0.0233644	0.0746891	0.00524476	1
Tumor Enriched	Tumor cells	HLA-DR	0.0153358	0.0959154	0.00524476	1
Tumor Immune Enriched	Tumor cells	HLA-DR	0.0130807	0.0711409	0.00524476	1
Tumor Immune Enriched	Tumor cells	IDO1	0.005088	0.0451576	0.00524476	1
Macrophage Enriched	Fibroblasts	All	0.220072	0.15975	0.00524476	1
Plasma Cell Enriched	Granulocytes	CD14	0.00601912	0.00110206	0.00786713	1
Endothelial Enriched	Macrophages	CD14	0.0357265	0.0128004	0.00786713	1
Tumor Immune Enriched	CD8+ T-cells	CD44	0.0150609	0.0455139	0.00786713	1
Endothelial Enriched	Fibroblasts	All	0.199714	0.165326	0.00786713	1
Other Cell Enriched	Other cells	All	0.358892	0.414639	0.00786713	1
Endothelial Enriched	B cells	CD44	0.00173912	0.012974	0.00809148	1
B Cell Enriched	CD4+ Tregs	ICOS	0.00245867	0.0178854	0.0102638	1
Endothelial Enriched	CD4+ Tregs	PD1	0.0082403	0.00138354	0.0104878	1
Granulocyte Enriched	CD4+ Tregs	PD-L1	0.00651416	0.0013591	0.0109938	1
Tumor Immune Enriched	CD4+ Tregs	CD44	0.0152581	0.0346397	0.0115385	1
Macrophage Enriched	CD4+ T-cells	HLA-A	0.0486338	0.0858729	0.0115385	1
Tumor Enriched	Tumor cells	IDO1	0.00614951	0.0643752	0.0115385	1
Tumor Immune Enriched	CD4+ Tregs	Ki67	0.00358925	0.00873794	0.0115385	1
Tumor Immune Enriched	CD8+ T-cells	All	0.0324015	0.0841603	0.0115385	1
Macrophage Enriched	CD4+ T-cells	ICOS	0.00345977	0.0114275	0.0148355	1
Fibroblast Enriched	CD4+ Tregs	PD1	0.0102895	0.00168265	0.0148355	1
Macrophage Enriched	Granulocytes	CD14	0.0132302	0.00454005	0.0164336	1
Endothelial Enriched	Macrophages	CD163	0.028807	0.0100731	0.0164336	1
Fibroblast Enriched	Macrophages	CD163	0.0334275	0.0155679	0.0164336	1
Macrophage Enriched	Macrophages	CD163	0.158559	0.101816	0.0164336	1
Fibroblast Enriched	CD4+ T-cells	CD45RO	0.0108788	0.0252144	0.0164336	1
Tumor Immune Enriched	CD4+ Tregs	CD45RO	0.0176006	0.0493424	0.0164336	1
T Cell Enriched	CD4+ Tregs	CD57	0.00970837	0.00085787	0.0164336	1
Plasma Cell Enriched	Plasma cells	CD79a	0.170569	0.352525	0.0164336	1
Tumor Immune Enriched	CD8+ T-cells	Granzyme B	0.00596552	0.0105975	0.0164336	1
Fibroblast Enriched	CD4+ T-cells	HLA-A	0.0220555	0.0420945	0.0164336	1
Macrophage Enriched	CD8+ T-cells	HLA-A	0.0240964	0.065912	0.0164336	1
Tumor Immune Enriched	CD4+ Tregs	HLA-DR	0.00539516	0.0137518	0.0164336	1
Macrophage Enriched	Macrophages	Ki67	0.00863655	0.0196943	0.0164336	1
Plasma Cell Enriched	B cells	PAX-5	0.00896944	0.0250483	0.0164336	1
Tumor Immune Enriched	CD4+ T-cells	PD-L1	0.00318104	0.0103855	0.0164336	1
Tumor Immune Enriched	CD8+ T-cells	PD-L1	0.00231601	0.00771346	0.0164336	1
Other Cell Enriched	Fibroblasts	All	0.315879	0.257035	0.0164336	1
Fibroblast Enriched	Macrophages	All	0.0598467	0.0390129	0.0164336	1
Granulocyte Enriched	CD4+ T-cells	PD1	0.0135672	0.00377035	0.0175824	1
Granulocyte Enriched	Granulocytes	All	0.415209	0.489242	0.0175824	1
Fibroblast Enriched	Granulocytes	CD14	0.00783858	0.00285775	0.0229021	1
Fibroblast Enriched	CD4+ T-cells	CD44	0.014624	0.0331635	0.0229021	1
Plasma Cell Enriched	CD4+ T-cells	CD44	0.0263517	0.0495478	0.0229021	1
Macrophage Enriched	CD8+ T-cells	CD44	0.020573	0.050435	0.0229021	1
T Cell Enriched	Plasma cells	CD79a	0.0282456	0.0601126	0.0229021	1
Tumor Enriched	CD8+ T-cells	HLA-A	0.00772443	0.0151784	0.0229021	1
T Cell Enriched	Dendritic cells	HLA-A	0.00741238	0.00612478	0.0229021	1
Tumor Immune Enriched	CD4+ Tregs	ICOS	0.0117945	0.0388714	0.0229021	1
Endothelial Enriched	Macrophages	PD-L1	0.00722173	0.00109998	0.0229021	1
T Cell Enriched	Dendritic cells	All	0.00977605	0.00716726	0.0229021	1
T Cell Enriched	Fibroblasts	All	0.141771	0.107597	0.0229021	1
Other Cell Enriched	Macrophages	All	0.0456692	0.0283543	0.0229021	1
Plasma Cell Enriched	Macrophages	All	0.0489735	0.0276828	0.0229021	1
Tumor Immune Enriched	Myofibroblasts	All	0.0422863	0.00610349	0.0229021	1
PPSC Enriched	Macrophages	CD163	0.0259924	0.00862145	0.0239018	1
T Cell Enriched	B cells	CD21	0.000347722	0.00754019	0.0240516	1
Granulocyte Enriched	Granulocytes	CD14	0.0708906	0.0282441	0.0255744	1
Granulocyte Enriched	Macrophages	HLA-DR	0.0295137	0.0143078	0.0255744	1
Granulocyte Enriched	CD4+ Tregs	All	0.0397571	0.0190558	0.0255744	1
Macrophage Enriched	Dendritic cells	CD45RO	0.000883428	0.00795912	0.0257845	1
Plasma Cell Enriched	B cells	CD79a	0.00369055	0.0112896	0.026114	1
Macrophage Enriched	CD4+ Tregs	PD1	0.0179172	0.0052356	0.026114	1
B Cell Enriched	Plasma cells	CD44	0.0249382	0.0566026	0.0262238	1
CD4 T Cell Enriched	CD4+ T-cells	PD-L1	0.10398	0.0480806	0.0262238	1
CD4 T Cell Enriched	CD4+ Tregs	PD-L1	0.024111	0.0101545	0.0262238	1
CD4 T Cell Enriched	Macrophages	PD-L1	0.0248786	0.00688318	0.0262238	1
PPSC Enriched	Macrophages	CD14	0.0329296	0.0156021	0.027751	1
Granulocyte Enriched	B cells	HLA-DR	0.00180846	0.00833633	0.0286642	1
PPSC Enriched	Fibroblasts	All	0.211166	0.161928	0.0289044	1
Plasma Cell Enriched	Macrophages	CD14	0.0348383	0.0178959	0.0311189	1
Other Cell Enriched	Macrophages	CD163	0.0249167	0.0104759	0.0311189	1
T Cell Enriched	Macrophages	CD163	0.0432048	0.021766	0.0311189	1
Macrophage Enriched	B cells	CD44	0.0064035	0.0275551	0.0311189	1
Macrophage Enriched	CD4+ T-cells	CD44	0.033281	0.0693213	0.0311189	1
Fibroblast Enriched	Plasma cells	CD44	0.029277	0.0559952	0.0311189	1
Tumor Immune Enriched	CD8+ T-cells	CD45RO	0.00884114	0.0230338	0.0311189	1
Plasma Cell Enriched	CD4+ T-cells	HLA-A	0.0277188	0.0514156	0.0311189	1
Macrophage Enriched	CD8+ T-cells	Ki67	0.00360731	0.00740755	0.0311189	1
Tumor Immune Enriched	Macrophages	Ki67	0.00230109	0.00479988	0.0311189	1
T Cell Enriched	Granulocytes	All	0.0321861	0.0163235	0.0311189	1
Plasma Cell Enriched	CD4+ T-cells	ICOS	0.0020532	0.00582425	0.0337305	1
Other Cell Enriched	CD4+ T-cells	CD45RO	0.00936635	0.0186661	0.0341257	1
Macrophage Enriched	B cells	CD79a	0.00265339	0.0106113	0.0341257	1
T Cell Enriched	B cells	Ki67	0.00219247	0.00543265	0.0341257	1
Granulocyte Enriched	Fibroblasts	All	0.169715	0.124761	0.035964	1
Granulocyte Enriched	PPSCs	All	0.0190268	0.00322295	0.035964	1
CD4 T Cell Enriched	Macrophages	CD163	0.0316859	0.0136389	0.0378788	1
B Cell Enriched	Plasma cells	CD79a	0.0196734	0.0371265	0.0378788	1
CD4 T Cell Enriched	Macrophages	All	0.0538582	0.0339146	0.0378788	1
PPSC Enriched	CD4+ Tregs	PD1	0.0116267	0.0038395	0.0409971	1
Other Cell Enriched	Macrophages	CD14	0.0318066	0.0143526	0.0417832	1
Fibroblast Enriched	Plasma cells	CD79a	0.0143051	0.0337044	0.0417832	1
Plasma Cell Enriched	CD8+ T-cells	HLA-A	0.013278	0.0353363	0.0417832	1
Tumor Immune Enriched	Myofibroblasts	HLA-A	0.0187506	0.00301119	0.0417832	1
Macrophage Enriched	B cells	HLA-DR	0.00750255	0.0193751	0.0417832	1
Plasma Cell Enriched	B cells	HLA-DR	0.00487338	0.0112482	0.0417832	1
Plasma Cell Enriched	CD4+ T-cells	All	0.0431013	0.0676342	0.0417832	1
Endothelial Enriched	CD4+ Tregs	All	0.0401161	0.0234766	0.0417832	1
Macrophage Enriched	CD8+ T-cells	All	0.0436668	0.0874914	0.0417832	1
Tumor Enriched	CD8+ T-cells	All	0.00974794	0.0190451	0.0417832	1
Fibroblast Enriched	Endothelial cells	All	0.0338841	0.0420727	0.0417832	1
T Cell Enriched	Macrophages	All	0.0681922	0.05193	0.0417832	1
Fibroblast Enriched	Myofibroblasts	All	0.0440548	0.0164346	0.0417832	1
T Cell Enriched	Myofibroblasts	All	0.0366803	0.0110434	0.0417832	1
Other Cell Enriched	CD4+ Tregs	PD1	0.00646702	0.00162484	0.0436835	1
T Cell Enriched	CD4+ T-cells	ICOS	0.00929623	0.0218239	0.0441511	1
CD4 T Cell Enriched	Macrophages	CD14	0.0349573	0.019802	0.0530303	1
CD4 T Cell Enriched	CD4+ Tregs	All	0.11114	0.0812608	0.0530303	1
B Cell Enriched	Fibroblasts	All	0.0532145	0.02889	0.0530303	1
PPSC Enriched	CD4+ T-cells	CD44	0.0151801	0.023516	0.0540793	1
Plasma Cell Enriched	Macrophages	CD163	0.0310707	0.016184	0.0548951	1
Endothelial Enriched	CD4+ T-cells	CD44	0.0150835	0.0264102	0.0548951	1
Other Cell Enriched	CD8+ T-cells	CD44	0.005378	0.00878093	0.0548951	1
Other Cell Enriched	Plasma cells	CD44	0.0155148	0.0333419	0.0548951	1
Tumor Immune Enriched	Tumor cells	CD44	0.303901	0.121972	0.0548951	1
Macrophage Enriched	CD4+ T-cells	CD45RO	0.0275666	0.0501599	0.0548951	1
Plasma Cell Enriched	CD4+ T-cells	CD45RO	0.0144819	0.0286782	0.0548951	1
Other Cell Enriched	Plasma cells	CD79a	0.00744096	0.0155135	0.0548951	1
T Cell Enriched	CD8+ T-cells	HLA-A	0.0676376	0.14566	0.0548951	1
Tumor Immune Enriched	CD4+ T-cells	Ki67	0.00345212	0.00997877	0.0548951	1
Tumor Enriched	Tumor cells	Ki67	0.192387	0.301212	0.0548951	1
Tumor Immune Enriched	Tumor cells	PD-L1	0.0100949	0.0310561	0.0548951	1
Endothelial Enriched	B cells	All	0.0079491	0.026669	0.0548951	1
Macrophage Enriched	CD4+ T-cells	All	0.0731842	0.10589	0.0548951	1
Macrophage Enriched	Endothelial cells	All	0.0280385	0.0190751	0.0548951	1
Plasma Cell Enriched	Granulocytes	All	0.0203585	0.00779403	0.0548951	1
Endothelial Enriched	B cells	CD79a	0.00199307	0.00653106	0.0560109	1
Endothelial Enriched	B cells	PAX-5	0.0054786	0.0172397	0.0565563	1
Plasma Cell Enriched	CD8+ T-cells	CD44	0.0139393	0.0343416	0.0711538	1
T Cell Enriched	Plasma cells	CD44	0.0555837	0.0864148	0.0711538	1
Endothelial Enriched	Plasma cells	CD79a	0.0171972	0.0295828	0.0711538	1
Endothelial Enriched	CD4+ T-cells	HLA-A	0.0225286	0.0341545	0.0711538	1
Fibroblast Enriched	CD8+ T-cells	HLA-A	0.0093077	0.0271271	0.0711538	1
Macrophage Enriched	CD4+ T-cells	HLA-DR	0.0201369	0.0438049	0.0711538	1
Macrophage Enriched	Macrophages	HLA-DR	0.149021	0.207102	0.0711538	1
Plasma Cell Enriched	CD4+ Tregs	ICOS	0.0083181	0.0121331	0.0711538	1
Plasma Cell Enriched	Macrophages	PD-L1	0.00898359	0.00246291	0.0711538	1
Plasma Cell Enriched	CD4+ Tregs	PD1	0.00979264	0.00336401	0.0711538	1
Tumor Immune Enriched	Endothelial cells	All	0.0341718	0.0184124	0.0711538	1
Plasma Cell Enriched	Plasma cells	All	0.581081	0.64178	0.0711538	1
PPSC Enriched	Plasma cells	CD79a	0.0122516	0.0236763	0.0725931	1
CD4 T Cell Enriched	CD4+ T-cells	PD1	0.189447	0.0906254	0.0728438	1
B Cell Enriched	Other cells	All	0.0332695	0.015881	0.0728438	1
Granulocyte Enriched	Tumor cells	HLA-A	0.00914461	0.000802721	0.0818241	1
Granulocyte Enriched	B cells	All	0.00924253	0.0198528	0.0879121	1
T Cell Enriched	B cells	PAX-5	0.0308449	0.0533375	0.0901008	1
Plasma Cell Enriched	Macrophages	C1Qa	0.0130511	0.00690218	0.0907343	1
T Cell Enriched	Macrophages	CD14	0.0475512	0.0301348	0.0907343	1
Macrophage Enriched	Macrophages	CD44	0.131392	0.208543	0.0907343	1
Endothelial Enriched	Plasma cells	CD44	0.0298248	0.0435842	0.0907343	1
Plasma Cell Enriched	Plasma cells	CD44	0.37201	0.481636	0.0907343	1
Endothelial Enriched	CD4+ T-cells	CD45RO	0.0107322	0.018145	0.0907343	1
Macrophage Enriched	CD8+ T-cells	CD45RO	0.0141778	0.0286364	0.0907343	1
T Cell Enriched	CD8+ T-cells	Granzyme B	0.00795836	0.009425	0.0907343	1
Other Cell Enriched	CD4+ T-cells	HLA-A	0.0197899	0.0356948	0.0907343	1
Fibroblast Enriched	Plasma cells	HLA-A	0.0148045	0.0257741	0.0907343	1
Fibroblast Enriched	CD4+ T-cells	HLA-DR	0.00685864	0.0122685	0.0907343	1
Macrophage Enriched	CD8+ T-cells	PD-L1	0.00396666	0.0103693	0.0907343	1
Endothelial Enriched	CD8+ T-cells	PD1	0.00660869	0.00300826	0.0907343	1
Fibroblast Enriched	CD4+ T-cells	All	0.0421795	0.0718072	0.0907343	1
Other Cell Enriched	CD4+ T-cells	All	0.0373806	0.0615009	0.0907343	1
T Cell Enriched	CD4+ T-cells	All	0.198228	0.221827	0.0907343	1
Fibroblast Enriched	CD8+ T-cells	All	0.0226202	0.0492218	0.0907343	1
Endothelial Enriched	Endothelial cells	All	0.361032	0.41136	0.0907343	1
Fibroblast Enriched	Plasma cells	All	0.0487162	0.0759265	0.0907343	1
PPSC Enriched	Plasma cells	CD44	0.021782	0.040194	0.0938617	1
PPSC Enriched	CD4+ T-cells	HLA-A	0.0256333	0.0445459	0.0938617	1
CD4 T Cell Enriched	CD4+ T-cells	HLA-A	0.457523	0.531151	0.0973193	1
CD4 T Cell Enriched	CD4+ T-cells	ICOS	0.0325887	0.0476943	0.0973193	1
CD4 T Cell Enriched	CD4+ Tregs	PD1	0.0348639	0.011584	0.0973193	1
B Cell Enriched	Endothelial cells	All	0.0146244	0.0100391	0.0973193	1
PPSC Enriched	Macrophages	PD-L1	0.00567913	0.00118812	0.0995927	1
Other Cell Enriched	B cells	CD44	0.00259865	0.0147927	0.111282	1
Tumor Immune Enriched	Myofibroblasts	Col4	0.00640308	0.00220855	0.111282	1
Granulocyte Enriched	Macrophages	All	0.0709675	0.0536752	0.113487	1
Endothelial Enriched	Granulocytes	CD14	0.00791764	0.00333117	0.114161	1
T Cell Enriched	B cells	CD44	0.0192446	0.0425324	0.114161	1
Other Cell Enriched	CD4+ T-cells	CD44	0.0123284	0.0253971	0.114161	1
T Cell Enriched	CD4+ T-cells	CD44	0.101178	0.13452	0.114161	1
T Cell Enriched	CD8+ T-cells	CD44	0.0552919	0.103922	0.114161	1
Endothelial Enriched	Macrophages	CD44	0.0186156	0.00955409	0.114161	1
Fibroblast Enriched	CD8+ T-cells	CD45RO	0.00506147	0.010542	0.114161	1
T Cell Enriched	CD4+ T-cells	HLA-A	0.148226	0.184132	0.114161	1
Macrophage Enriched	Endothelial cells	HLA-A	0.0172038	0.0101257	0.114161	1
T Cell Enriched	Dendritic cells	HLA-DR	0.00620329	0.00502392	0.114161	1
Endothelial Enriched	Macrophages	HLA-DR	0.0211935	0.010372	0.114161	1
Tumor Immune Enriched	CD8+ T-cells	Ki67	0.00553502	0.0103866	0.114161	1
Tumor Immune Enriched	Tumor cells	PAX-5	0.0980026	0.00487451	0.114161	1
T Cell Enriched	CD4+ Tregs	PD-L1	0.0237253	0.0120829	0.114161	1
Fibroblast Enriched	Macrophages	PD-L1	0.00686398	0.00217501	0.114161	1
T Cell Enriched	Macrophages	PD-L1	0.0153153	0.00752839	0.114161	1
T Cell Enriched	CD4+ T-cells	PD1	0.0587071	0.0384304	0.114161	1
Macrophage Enriched	B cells	All	0.0187932	0.0414503	0.114161	1
Endothelial Enriched	CD4+ T-cells	All	0.0391905	0.0586706	0.114161	1
Tumor Immune Enriched	CD4+ Tregs	All	0.0370489	0.0679393	0.114161	1
Fibroblast Enriched	Fibroblasts	All	0.564709	0.532577	0.114161	1
Fibroblast Enriched	PPSCs	All	0.0189711	0.00930015	0.114161	1
T Cell Enriched	PPSCs	All	0.0177969	0.00819333	0.114161	1
PPSC Enriched	CD8+ T-cells	HLA-A	0.0161749	0.0253411	0.120591	1
PPSC Enriched	Macrophages	HLA-A	0.023599	0.013616	0.120591	1
Endothelial Enriched	Macrophages	C1Qa	0.0128067	0.00543356	0.124545	1
CD4 T Cell Enriched	Macrophages	C1Qa	0.0162788	0.00786961	0.128205	1
CD4 T Cell Enriched	Macrophages	HLA-A	0.0415382	0.0293898	0.128205	1
CD4 T Cell Enriched	CD8+ T-cells	PD1	0.0152862	0.00942641	0.128205	1
CD4 T Cell Enriched	Dendritic cells	All	0.00952542	0.00414461	0.128205	1
CD4 T Cell Enriched	Fibroblasts	All	0.0682941	0.0402146	0.128205	1
Granulocyte Enriched	B cells	CD44	0.00208668	0.0061257	0.13357	1
Granulocyte Enriched	PPSCs	HLA-A	0.0057595	0.000926812	0.13357	1
Plasma Cell Enriched	CD4+ T-cells	HLA-DR	0.0070187	0.0109082	0.138072	1
Other Cell Enriched	CD4+ T-cells	Ki67	0.00313568	0.00570662	0.138072	1
T Cell Enriched	CD8+ T-cells	CD57	0.00706692	0.00208905	0.141608	1
Macrophage Enriched	Plasma cells	CD79a	0.0184345	0.0334034	0.141608	1
Tumor Immune Enriched	Plasma cells	CD79a	0.00525872	0.01692	0.141608	1
Tumor Immune Enriched	Endothelial cells	HLA-A	0.0195519	0.011846	0.141608	1
Macrophage Enriched	Plasma cells	HLA-A	0.027151	0.0336075	0.141608	1
T Cell Enriched	B cells	HLA-DR	0.0179739	0.0310414	0.141608	1
Other Cell Enriched	CD4+ T-cells	HLA-DR	0.00743619	0.0142899	0.141608	1
T Cell Enriched	CD4+ Tregs	ICOS	0.0320791	0.0456481	0.141608	1
Endothelial Enriched	CD4+ T-cells	PD1	0.0102824	0.00413431	0.141608	1
T Cell Enriched	CD4+ Tregs	PD1	0.0381682	0.0134311	0.141608	1
Other Cell Enriched	B cells	All	0.0176494	0.0335494	0.141608	1
Other Cell Enriched	CD4+ Tregs	All	0.0365965	0.0205419	0.141608	1
T Cell Enriched	CD4+ Tregs	All	0.161755	0.12423	0.141608	1
Plasma Cell Enriched	CD8+ T-cells	All	0.0253076	0.047123	0.141608	1
Macrophage Enriched	Macrophages	All	0.297236	0.326221	0.141608	1
Granulocyte Enriched	Granulocytes	C1Qa	0.05732	0.134853	0.144655	1
Granulocyte Enriched	CD4+ Tregs	CD44	0.0165856	0.00740459	0.144655	1
PPSC Enriched	CD4+ Tregs	Ki67	0.0072124	0.00384385	0.146561	1
PPSC Enriched	PPSCs	CD44	0.0687753	0.0385696	0.151981	1
PPSC Enriched	CD4+ T-cells	CD45RO	0.017551	0.0255396	0.151981	1
PPSC Enriched	Macrophages	All	0.0434603	0.0299837	0.151981	1
Granulocyte Enriched	Plasma cells	HLA-A	0.0152615	0.00729876	0.156928	1
CD4 T Cell Enriched	Macrophages	CD44	0.0334698	0.0189899	0.164918	1
B Cell Enriched	CD4+ T-cells	CD45RO	0.0459297	0.0726923	0.164918	1
CD4 T Cell Enriched	Dendritic cells	HLA-A	0.00779521	0.00381665	0.164918	1
B Cell Enriched	Plasma cells	HLA-A	0.0305741	0.0487377	0.164918	1
CD4 T Cell Enriched	Dendritic cells	HLA-DR	0.00693063	0.00323332	0.164918	1
CD4 T Cell Enriched	CD8+ T-cells	Ki67	0.00317698	0.00577396	0.164918	1
B Cell Enriched	Macrophages	All	0.0448376	0.0273954	0.164918	1
T Cell Enriched	B cells	CD79a	0.00925377	0.0184166	0.168488	1
Fibroblast Enriched	Macrophages	C1Qa	0.0135922	0.00458129	0.173776	1
T Cell Enriched	Macrophages	C1Qa	0.0177147	0.00990482	0.173776	1
Tumor Enriched	CD8+ T-cells	CD44	0.00651419	0.00920365	0.173776	1
Macrophage Enriched	CD8+ T-cells	Granzyme B	0.00478161	0.00639558	0.173776	1
Macrophage Enriched	Macrophages	HLA-A	0.183761	0.24435	0.173776	1
Endothelial Enriched	B cells	HLA-DR	0.00253811	0.00778436	0.173776	1
Tumor Enriched	Tumor cells	PAX-5	0.233219	0.00915605	0.173776	1
Tumor Immune Enriched	CD4+ T-cells	PD1	0.0128666	0.0233072	0.173776	1
T Cell Enriched	CD8+ T-cells	All	0.106357	0.176807	0.173776	1
Macrophage Enriched	Granulocytes	All	0.038817	0.0233715	0.173776	1
Macrophage Enriched	Myofibroblasts	All	0.0483797	0.0167208	0.173776	1
Fibroblast Enriched	Other cells	All	0.0587556	0.0687723	0.173776	1
Macrophage Enriched	PPSCs	All	0.0191797	0.0088736	0.173776	1
Granulocyte Enriched	B cells	PAX-5	0.00668785	0.0137363	0.17494	1
Granulocyte Enriched	Macrophages	HLA-A	0.0286777	0.0117454	0.181019	1
Granulocyte Enriched	Plasma cells	All	0.0465363	0.0248133	0.181019	1
Other Cell Enriched	CD8+ T-cells	PD1	0.00526871	0.00427367	0.185465	1
PPSC Enriched	CD4+ T-cells	All	0.0489362	0.0674453	0.189277	1
PPSC Enriched	Other cells	All	0.0572286	0.0676203	0.189277	1
PPSC Enriched	PPSCs	All	0.367793	0.402557	0.189277	1
B Cell Enriched	CD4+ T-cells	Ki67	0.00575739	0.0106106	0.19935	1
B Cell Enriched	CD8+ T-cells	HLA-A	0.0313452	0.0537083	0.200841	1
Other Cell Enriched	Granulocytes	CD14	0.00758512	0.00292193	0.202675	1
CD4 T Cell Enriched	B cells	CD44	0.0268788	0.0394235	0.208625	1
CD4 T Cell Enriched	Macrophages	HLA-DR	0.0340259	0.0241855	0.208625	1
CD4 T Cell Enriched	CD4+ Tregs	Ki67	0.0148865	0.0094394	0.208625	1
CD4 T Cell Enriched	CD4+ T-cells	All	0.538474	0.586379	0.208625	1
Tumor Immune Enriched	Macrophages	CD163	0.0250088	0.017092	0.21049	1
Endothelial Enriched	CD8+ T-cells	CD44	0.0086267	0.0133271	0.21049	1
Plasma Cell Enriched	Macrophages	CD44	0.0270011	0.0171502	0.21049	1
Tumor Immune Enriched	Plasma cells	CD44	0.0113469	0.0238273	0.21049	1
Plasma Cell Enriched	CD8+ T-cells	CD45RO	0.00756889	0.0147462	0.21049	1
Endothelial Enriched	Myofibroblasts	Col4	0.0413923	0.0652092	0.21049	1
Other Cell Enriched	CD8+ T-cells	HLA-A	0.0083788	0.0155688	0.21049	1
Fibroblast Enriched	Macrophages	HLA-A	0.0288634	0.0182647	0.21049	1
Other Cell Enriched	Plasma cells	HLA-A	0.0113369	0.020832	0.21049	1
Plasma Cell Enriched	Macrophages	HLA-DR	0.0258714	0.0173088	0.21049	1
Macrophage Enriched	CD4+ Tregs	ICOS	0.0185547	0.0271753	0.21049	1
Macrophage Enriched	CD4+ T-cells	Ki67	0.00574993	0.00948547	0.21049	1
Tumor Immune Enriched	Tumor cells	Ki67	0.120145	0.14778	0.21049	1
Macrophage Enriched	B cells	PAX-5	0.0126751	0.0213557	0.21049	1
T Cell Enriched	CD4+ T-cells	PD-L1	0.0240689	0.017054	0.21049	1
T Cell Enriched	B cells	All	0.048708	0.0803594	0.21049	1
Fibroblast Enriched	CD4+ Tregs	All	0.0565577	0.0386726	0.21049	1
Other Cell Enriched	Myofibroblasts	All	0.0311628	0.0120963	0.21049	1
Endothelial Enriched	Other cells	All	0.0397108	0.0488639	0.21049	1
Tumor Immune Enriched	PPSCs	All	0.0162381	0.00401613	0.21049	1
Granulocyte Enriched	Granulocytes	Ki67	0.00354804	0.00755303	0.214281	1
Granulocyte Enriched	Macrophages	PD-L1	0.00852865	0.00515128	0.215515	1
Tumor Immune Enriched	Macrophages	C1Qa	0.0138891	0.00976506	0.223154	1
Granulocyte Enriched	Macrophages	CD44	0.0300114	0.0175047	0.223776	1
Granulocyte Enriched	CD4+ Tregs	HLA-DR	0.00523986	0.00286088	0.223776	1
PPSC Enriched	PPSCs	HLA-A	0.140505	0.239231	0.231857	1
PPSC Enriched	Plasma cells	All	0.0366719	0.053061	0.231857	1
Other Cell Enriched	Myofibroblasts	Col4	0.00257639	0.00437113	0.242886	1
PPSC Enriched	CD4+ T-cells	ICOS	0.0051765	0.00615668	0.242908	1
Other Cell Enriched	CD8+ T-cells	CD45RO	0.00484623	0.00684572	0.24393	1
T Cell Enriched	CD4+ T-cells	HLA-DR	0.0423464	0.0636625	0.24393	1
Tumor Immune Enriched	Granulocytes	CD14	0.00525486	0.0024408	0.252273	1
Plasma Cell Enriched	Granulocytes	CD44	0.00596166	0.00371593	0.252273	1
Tumor Immune Enriched	Granulocytes	CD44	0.012319	0.00437218	0.252273	1
Macrophage Enriched	Plasma cells	CD44	0.037649	0.0497231	0.252273	1
Plasma Cell Enriched	Macrophages	HLA-A	0.0271868	0.0193	0.252273	1
Other Cell Enriched	B cells	HLA-DR	0.00505514	0.0109954	0.252273	1
Endothelial Enriched	CD4+ T-cells	HLA-DR	0.00652481	0.0100287	0.252273	1
Fibroblast Enriched	CD4+ Tregs	Ki67	0.00546612	0.00333805	0.252273	1
Tumor Enriched	Tumor cells	PD-L1	0.0214661	0.0310625	0.252273	1
Tumor Enriched	Tumor cells	All	0.939807	0.919186	0.252273	1
B Cell Enriched	B cells	CD44	0.197317	0.302132	0.259324	1
CD4 T Cell Enriched	CD4+ T-cells	CD44	0.30529	0.374823	0.259324	1
CD4 T Cell Enriched	CD4+ Tregs	HLA-DR	0.04023	0.0289652	0.259324	1
Tumor Immune Enriched	PPSCs	CD44	0.00516987	0.00115753	0.266028	1
PPSC Enriched	Macrophages	CD44	0.0185016	0.0115673	0.269871	1
PPSC Enriched	CD8+ T-cells	PD1	0.00842827	0.00570733	0.27116	1
Granulocyte Enriched	Granulocytes	CD44	0.0799187	0.0486261	0.272128	1
Granulocyte Enriched	CD4+ Tregs	CD45RO	0.0198131	0.0125802	0.272128	1
B Cell Enriched	Macrophages	PD-L1	0.00862979	0.00585425	0.276911	1
PPSC Enriched	CD8+ T-cells	All	0.0262932	0.0369044	0.280963	1
Other Cell Enriched	Macrophages	C1Qa	0.0105107	0.00532216	0.289467	1
Other Cell Enriched	B cells	PAX-5	0.00940216	0.0164353	0.289467	1
Granulocyte Enriched	PPSCs	CD44	0.00909254	0.000522981	0.291004	1
PPSC Enriched	PPSCs	Ki67	0.0104975	0.0360174	0.29719	1
Endothelial Enriched	Granulocytes	CD44	0.00534115	0.00332372	0.299126	1
Other Cell Enriched	Endothelial cells	Col4	0.0124731	0.0152889	0.299126	1
Fibroblast Enriched	Myofibroblasts	Col4	0.00402873	0.00696984	0.299126	1
Macrophage Enriched	Myofibroblasts	Col4	0.00467536	0.00702185	0.299126	1
T Cell Enriched	CD8+ T-cells	Ki67	0.0086135	0.0135956	0.299126	1
Macrophage Enriched	CD4+ Tregs	PD-L1	0.0131528	0.0118663	0.299126	1
Tumor Immune Enriched	CD4+ Tregs	PD-L1	0.00355293	0.00671253	0.299126	1
Fibroblast Enriched	CD8+ T-cells	PD1	0.00641547	0.00512287	0.299126	1
Plasma Cell Enriched	CD8+ T-cells	PD1	0.00829422	0.00718939	0.299126	1
T Cell Enriched	CD8+ T-cells	PD1	0.0299633	0.0268837	0.299126	1
Other Cell Enriched	CD8+ T-cells	All	0.019445	0.0279668	0.299126	1
B Cell Enriched	B cells	CD21	0.0666996	0.217155	0.306153	1
B Cell Enriched	CD4+ Tregs	CD44	0.0193365	0.029733	0.306153	1
Fibroblast Enriched	CD4+ Tregs	ICOS	0.0108555	0.0110177	0.314258	1
PPSC Enriched	Endothelial cells	Col4	0.00801883	0.00483347	0.316472	1
CD4 T Cell Enriched	Dendritic cells	CD44	0.00506582	0.00187651	0.317599	1
CD4 T Cell Enriched	CD4+ T-cells	CD45RO	0.219935	0.302656	0.317599	1
Granulocyte Enriched	Other cells	All	0.0511179	0.0684678	0.327672	1
PPSC Enriched	Myofibroblasts	All	0.0718681	0.0237766	0.335664	1
Endothelial Enriched	CD4+ Tregs	CD45RO	0.0197799	0.0148592	0.351049	1
T Cell Enriched	CD8+ T-cells	CD45RO	0.0428221	0.0681409	0.351049	1
Endothelial Enriched	CD8+ T-cells	HLA-A	0.01175	0.0182441	0.351049	1
T Cell Enriched	Myofibroblasts	HLA-A	0.0147636	0.00498166	0.351049	1
Tumor Immune Enriched	PPSCs	HLA-A	0.0108896	0.00288929	0.351049	1
Plasma Cell Enriched	Plasma cells	HLA-A	0.239812	0.310576	0.351049	1
Tumor Immune Enriched	Plasma cells	HLA-A	0.00856311	0.0165499	0.351049	1
Other Cell Enriched	Macrophages	HLA-DR	0.0189735	0.0142984	0.351049	1
T Cell Enriched	Macrophages	HLA-DR	0.0355626	0.0327156	0.351049	1
Fibroblast Enriched	CD4+ T-cells	PD1	0.0116083	0.00692987	0.351049	1
Macrophage Enriched	CD4+ T-cells	PD1	0.0216019	0.0151993	0.351049	1
Plasma Cell Enriched	CD4+ Tregs	All	0.0425962	0.0393719	0.351049	1
B Cell Enriched	CD4+ T-cells	PD-L1	0.0105813	0.00441945	0.370567	1
B Cell Enriched	CD4+ T-cells	PD1	0.0526173	0.0279824	0.370567	1
Granulocyte Enriched	Tumor cells	CD44	0.0063331	0.00378766	0.372456	1
PPSC Enriched	Granulocytes	CD14	0.0095378	0.00610258	0.381133	1
B Cell Enriched	Macrophages	CD163	0.0288765	0.0129506	0.382867	1
CD4 T Cell Enriched	CD4+ Tregs	CD44	0.0645435	0.051487	0.382867	1
B Cell Enriched	B cells	HLA-DR	0.225907	0.322079	0.382867	1
CD4 T Cell Enriched	CD4+ Tregs	ICOS	0.02289	0.0265332	0.382867	1
CD4 T Cell Enriched	CD4+ T-cells	Ki67	0.0439182	0.0552395	0.382867	1
B Cell Enriched	Plasma cells	All	0.0518614	0.0704689	0.382867	1
PPSC Enriched	Macrophages	HLA-DR	0.0207144	0.0134408	0.384994	1
Other Cell Enriched	Granulocytes	C1Qa	0.00415087	0.00597749	0.39004	1
PPSC Enriched	CD4+ Tregs	CD44	0.0180403	0.0139822	0.396892	1
CD4 T Cell Enriched	B cells	CD21	0.00305048	0.015432	0.40101	1
Fibroblast Enriched	Granulocytes	C1Qa	0.00249658	0.00729045	0.407867	1
Endothelial Enriched	CD4+ Tregs	CD44	0.013498	0.00978376	0.407867	1
Tumor Immune Enriched	Dendritic cells	CD44	0.0140857	0.00596328	0.407867	1
T Cell Enriched	Granulocytes	CD44	0.00894963	0.0057591	0.407867	1
T Cell Enriched	CD4+ T-cells	CD45RO	0.0818533	0.101155	0.407867	1
Macrophage Enriched	Endothelial cells	Col4	0.0140872	0.0113489	0.407867	1
Macrophage Enriched	Granulocytes	HLA-A	0.0160811	0.00840117	0.407867	1
T Cell Enriched	Plasma cells	HLA-A	0.0575689	0.0700557	0.407867	1
Fibroblast Enriched	Macrophages	HLA-DR	0.0276421	0.0207722	0.407867	1
Macrophage Enriched	CD4+ Tregs	Ki67	0.00981791	0.00767901	0.407867	1
Endothelial Enriched	CD8+ T-cells	All	0.0235787	0.0317099	0.407867	1
Other Cell Enriched	Plasma cells	All	0.0356062	0.0472423	0.407867	1
Tumor Immune Enriched	Plasma cells	All	0.0168407	0.0264238	0.407867	1
B Cell Enriched	CD8+ T-cells	CD45RO	0.0199855	0.0297147	0.442787	1
Granulocyte Enriched	Macrophages	C1Qa	0.0147173	0.00936499	0.44325	1
B Cell Enriched	Macrophages	C1Qa	0.0133796	0.00526982	0.455711	1
B Cell Enriched	CD4+ Tregs	CD45RO	0.0216403	0.0328289	0.455711	1
B Cell Enriched	B cells	CD79a	0.132486	0.184534	0.455711	1
CD4 T Cell Enriched	Plasma cells	CD79a	0.016625	0.022747	0.455711	1
CD4 T Cell Enriched	CD8+ T-cells	Granzyme B	0.00512829	0.00341191	0.455711	1
CD4 T Cell Enriched	B cells	All	0.0620887	0.075344	0.455711	1
Granulocyte Enriched	Endothelial cells	HLA-A	0.0254802	0.031804	0.455944	1
Granulocyte Enriched	Endothelial cells	All	0.0529765	0.0764448	0.455944	1
Tumor Immune Enriched	Endothelial cells	Col4	0.0179995	0.0107243	0.458388	1
PPSC Enriched	CD4+ Tregs	All	0.0516387	0.0428205	0.463403	1
Other Cell Enriched	CD4+ Tregs	CD44	0.0100026	0.00643555	0.469755	1
Fibroblast Enriched	Endothelial cells	Col4	0.0186306	0.0220593	0.469755	1
Other Cell Enriched	Macrophages	HLA-A	0.0163504	0.0134141	0.469755	1
Fibroblast Enriched	Myofibroblasts	HLA-A	0.0100479	0.00409955	0.469755	1
T Cell Enriched	CD4+ Tregs	Ki67	0.0188188	0.0139478	0.469755	1
Tumor Immune Enriched	CD8+ T-cells	PD1	0.0182658	0.0279588	0.469755	1
Macrophage Enriched	CD4+ Tregs	All	0.0772944	0.0683919	0.469755	1
Tumor Immune Enriched	Macrophages	All	0.0569254	0.0523964	0.469755	1
T Cell Enriched	Other cells	All	0.0507553	0.0474623	0.469755	1
PPSC Enriched	CD8+ T-cells	CD44	0.0102035	0.00832595	0.487064	1
PPSC Enriched	Myofibroblasts	HLA-A	0.0143307	0.0096153	0.516868	1
B Cell Enriched	Endothelial cells	Col4	0.00814472	0.00524208	0.51827	1
PPSC Enriched	Macrophages	C1Qa	0.0113535	0.00875945	0.520703	1
B Cell Enriched	CD4+ T-cells	CD44	0.0625349	0.0827886	0.522446	1
PPSC Enriched	Myofibroblasts	Col4	0.00358954	0.00946483	0.522962	1
PPSC Enriched	CD4+ T-cells	PD-L1	0.00619207	0.00490642	0.522962	1
Tumor Immune Enriched	CD4+ Tregs	PD1	0.00905758	0.0103772	0.524136	1
Granulocyte Enriched	CD8+ T-cells	All	0.0241174	0.0333859	0.528671	1
CD4 T Cell Enriched	CD8+ T-cells	CD44	0.0296037	0.0480127	0.534965	1
CD4 T Cell Enriched	B cells	HLA-DR	0.0337817	0.0388618	0.534965	1
B Cell Enriched	CD8+ T-cells	All	0.0441767	0.0576467	0.534965	1
CD4 T Cell Enriched	Other cells	All	0.018123	0.02115	0.534965	1
Macrophage Enriched	Macrophages	C1Qa	0.0715641	0.0591803	0.536014	1
Macrophage Enriched	CD4+ Tregs	CD44	0.0324491	0.039433	0.536014	1
Fibroblast Enriched	Macrophages	CD44	0.0231425	0.0180857	0.536014	1
Macrophage Enriched	PPSCs	CD44	0.0051018	0.00244418	0.536014	1
T Cell Enriched	CD4+ Tregs	CD45RO	0.0887073	0.0865616	0.536014	1
Endothelial Enriched	Granulocytes	HLA-A	0.0121048	0.00856822	0.536014	1
T Cell Enriched	Granulocytes	HLA-A	0.0168063	0.00770598	0.536014	1
T Cell Enriched	Macrophages	HLA-A	0.0470177	0.0409748	0.536014	1
Endothelial Enriched	Plasma cells	HLA-A	0.0170511	0.0262664	0.536014	1
Tumor Immune Enriched	Granulocytes	All	0.0274007	0.0149672	0.536014	1
Plasma Cell Enriched	Other cells	All	0.0289162	0.0188205	0.536014	1
Tumor Immune Enriched	Tumor cells	All	0.472994	0.488637	0.536014	1
Granulocyte Enriched	CD8+ T-cells	CD45RO	0.00696516	0.0100177	0.594564	1
Granulocyte Enriched	CD8+ T-cells	PD1	0.00703106	0.00479574	0.594564	1
Granulocyte Enriched	Endothelial cells	Col4	0.02143	0.0298089	0.595554	1
Granulocyte Enriched	Myofibroblasts	Col4	0.00951151	0.0143497	0.595554	1
PPSC Enriched	Granulocytes	CD44	0.00593103	0.00363372	0.599245	1
PPSC Enriched	CD4+ T-cells	Ki67	0.00352605	0.006919	0.601222	1
Macrophage Enriched	Dendritic cells	CD44	0.00763443	0.0144516	0.606469	1
Macrophage Enriched	Granulocytes	CD44	0.0106311	0.010354	0.606469	1
Other Cell Enriched	Macrophages	CD44	0.0162781	0.0129645	0.606469	1
Other Cell Enriched	CD4+ Tregs	CD45RO	0.0142269	0.0107497	0.606469	1
Plasma Cell Enriched	Endothelial cells	Col4	0.0139913	0.0150978	0.606469	1
Plasma Cell Enriched	Granulocytes	HLA-A	0.0068866	0.00263386	0.606469	1
Tumor Immune Enriched	Macrophages	HLA-A	0.0378017	0.0419361	0.606469	1
Plasma Cell Enriched	CD4+ T-cells	PD1	0.0166112	0.0120824	0.606469	1
Macrophage Enriched	Dendritic cells	All	0.0161435	0.0203785	0.606469	1
Tumor Enriched	Dendritic cells	All	0.00863424	0.00789328	0.606469	1
T Cell Enriched	Endothelial cells	All	0.0227146	0.0249817	0.606469	1
Macrophage Enriched	Other cells	All	0.049274	0.0489493	0.606469	1
Granulocyte Enriched	Plasma cells	CD44	0.0271463	0.016625	0.606993	1
Granulocyte Enriched	CD4+ T-cells	CD45RO	0.0145196	0.0178984	0.606993	1
PPSC Enriched	CD4+ Tregs	CD45RO	0.0279041	0.0252985	0.612587	1
PPSC Enriched	Plasma cells	HLA-A	0.0164121	0.0224474	0.612587	1
CD4 T Cell Enriched	CD8+ T-cells	CD45RO	0.026881	0.0362204	0.620047	1
CD4 T Cell Enriched	B cells	CD79a	0.0171649	0.0183771	0.620047	1
CD4 T Cell Enriched	CD8+ T-cells	HLA-A	0.038613	0.0636342	0.620047	1
B Cell Enriched	Macrophages	HLA-A	0.036187	0.0245561	0.620047	1
T Cell Enriched	Endothelial cells	Col4	0.0129557	0.0148611	0.671773	1
Granulocyte Enriched	Tumor cells	All	0.0143023	0.0103469	0.678903	1
PPSC Enriched	CD8+ T-cells	Ki67	0.00167763	0.00393176	0.679988	1
Macrophage Enriched	Dendritic cells	CD14	0.00511412	0.00528373	0.680594	1
Fibroblast Enriched	CD4+ Tregs	CD45RO	0.0228212	0.0200467	0.680594	1
Fibroblast Enriched	PPSCs	HLA-A	0.00731993	0.00427913	0.680594	1
Tumor Immune Enriched	Macrophages	HLA-DR	0.0296704	0.0348947	0.680594	1
Endothelial Enriched	CD4+ Tregs	ICOS	0.00814219	0.00598329	0.680594	1
Endothelial Enriched	Endothelial cells	Ki67	0.0158983	0.0113274	0.680594	1
Endothelial Enriched	Myofibroblasts	Ki67	0.00569756	0.00406574	0.680594	1
Macrophage Enriched	Dendritic cells	PD-L1	0.00427668	0.00643882	0.680594	1
Other Cell Enriched	CD4+ T-cells	PD1	0.0102985	0.00665544	0.680594	1
Tumor Enriched	CD8+ T-cells	PD1	0.00668024	0.00805708	0.680594	1
Plasma Cell Enriched	Endothelial cells	All	0.0337391	0.0300344	0.680594	1
Other Cell Enriched	Granulocytes	All	0.036999	0.0356146	0.680594	1
Endothelial Enriched	Plasma cells	All	0.0528477	0.057637	0.680594	1
T Cell Enriched	Plasma cells	All	0.102733	0.110089	0.680594	1
Granulocyte Enriched	Plasma cells	CD79a	0.0116284	0.0141959	0.688911	1
Granulocyte Enriched	CD4+ T-cells	HLA-DR	0.00556169	0.00867201	0.688911	1
Granulocyte Enriched	Myofibroblasts	All	0.0380365	0.0286756	0.688911	1
B Cell Enriched	CD8+ T-cells	Ki67	0.00518483	0.0042627	0.701165	1
B Cell Enriched	CD8+ T-cells	CD44	0.032323	0.0397412	0.710373	1
CD4 T Cell Enriched	CD4+ Tregs	CD45RO	0.0584248	0.0631613	0.710373	1
CD4 T Cell Enriched	Endothelial cells	HLA-A	0.00967085	0.0101984	0.710373	1
CD4 T Cell Enriched	CD4+ T-cells	HLA-DR	0.213072	0.23723	0.710373	1
B Cell Enriched	Macrophages	HLA-DR	0.0195135	0.0184166	0.710373	1
CD4 T Cell Enriched	B cells	Ki67	0.00510363	0.00610241	0.710373	1
B Cell Enriched	CD4+ T-cells	All	0.125191	0.129301	0.710373	1
Endothelial Enriched	Granulocytes	C1Qa	0.00416164	0.00953077	0.750646	1
Tumor Immune Enriched	Macrophages	CD14	0.0355994	0.0355391	0.757692	1
Plasma Cell Enriched	CD4+ Tregs	CD44	0.0240233	0.0298152	0.757692	1
T Cell Enriched	CD4+ Tregs	CD44	0.0708858	0.0716141	0.757692	1
T Cell Enriched	Myofibroblasts	Col4	0.00503643	0.00461271	0.757692	1
T Cell Enriched	CD4+ T-cells	Granzyme B	0.00521582	0.00286585	0.757692	1
Macrophage Enriched	Dendritic cells	HLA-A	0.00980813	0.0174378	0.757692	1
Endothelial Enriched	Endothelial cells	HLA-A	0.191532	0.197672	0.757692	1
Macrophage Enriched	PPSCs	HLA-A	0.00943896	0.00482589	0.757692	1
Tumor Enriched	Tumor cells	HLA-A	0.415473	0.383515	0.757692	1
Fibroblast Enriched	CD4+ Tregs	HLA-DR	0.00618647	0.00486773	0.757692	1
Macrophage Enriched	CD4+ Tregs	HLA-DR	0.0162781	0.018195	0.757692	1
Macrophage Enriched	Dendritic cells	HLA-DR	0.00906917	0.0108441	0.757692	1
T Cell Enriched	CD4+ T-cells	Ki67	0.0138508	0.0173144	0.757692	1
Macrophage Enriched	CD4+ T-cells	PD-L1	0.0101341	0.0189711	0.757692	1
T Cell Enriched	CD8+ T-cells	PD-L1	0.0102201	0.0080688	0.757692	1
Macrophage Enriched	Macrophages	PD-L1	0.0625402	0.0817106	0.757692	1
Tumor Immune Enriched	Macrophages	PD-L1	0.0128103	0.0123129	0.757692	1
Other Cell Enriched	Endothelial cells	All	0.0354553	0.0409478	0.757692	1
Endothelial Enriched	Granulocytes	All	0.0344321	0.0324553	0.757692	1
Fibroblast Enriched	Granulocytes	All	0.0306326	0.0273764	0.757692	1
Tumor Immune Enriched	Other cells	All	0.0291263	0.0252219	0.757692	1
PPSC Enriched	CD4+ T-cells	PD1	0.00838565	0.0135001	0.770335	1
Granulocyte Enriched	CD4+ T-cells	CD44	0.017785	0.0154664	0.775624	1
Granulocyte Enriched	CD4+ T-cells	All	0.0407872	0.0470012	0.775624	1
PPSC Enriched	Endothelial cells	HLA-A	0.0116329	0.00894761	0.778866	1
PPSC Enriched	Granulocytes	All	0.0294105	0.0247351	0.778866	1
CD4 T Cell Enriched	Endothelial cells	Col4	0.00828729	0.00938979	0.804779	1
CD4 T Cell Enriched	CD4+ T-cells	Granzyme B	0.013907	0.00739715	0.804779	1
CD4 T Cell Enriched	Plasma cells	HLA-A	0.028822	0.0296007	0.804779	1
B Cell Enriched	B cells	Ki67	0.0411052	0.0428679	0.804779	1
B Cell Enriched	B cells	All	0.570149	0.594609	0.804779	1
CD4 T Cell Enriched	CD8+ T-cells	All	0.053391	0.0734142	0.804779	1
CD4 T Cell Enriched	Endothelial cells	All	0.0139091	0.0161792	0.804779	1
Endothelial Enriched	CD8+ T-cells	CD45RO	0.00677285	0.00656941	0.832218	1
Macrophage Enriched	Macrophages	CD14	0.195553	0.172684	0.837063	1
Tumor Immune Enriched	Dendritic cells	HLA-A	0.0126049	0.0141924	0.837063	1
Fibroblast Enriched	Endothelial cells	HLA-A	0.0195446	0.0168774	0.837063	1
Other Cell Enriched	Granulocytes	HLA-A	0.00565917	0.00607119	0.837063	1
T Cell Enriched	PPSCs	HLA-A	0.009372	0.00583593	0.837063	1
T Cell Enriched	CD4+ Tregs	HLA-DR	0.0281871	0.0313778	0.837063	1
Tumor Immune Enriched	Dendritic cells	HLA-DR	0.0106574	0.0134504	0.837063	1
Endothelial Enriched	Myofibroblasts	All	0.139104	0.115497	0.837063	1
PPSC Enriched	Granulocytes	HLA-A	0.00891729	0.00502741	0.860952	1
PPSC Enriched	CD4+ T-cells	HLA-DR	0.0126847	0.0161635	0.861697	1
PPSC Enriched	CD4+ Tregs	ICOS	0.0109069	0.00890798	0.861697	1
PPSC Enriched	PPSCs	IDO1	0.0179339	0.018363	0.862065	1
Granulocyte Enriched	CD8+ T-cells	CD44	0.0114782	0.012069	0.863936	1
Granulocyte Enriched	CD4+ T-cells	HLA-A	0.0220272	0.021661	0.863936	1
Granulocyte Enriched	CD8+ T-cells	HLA-A	0.010767	0.0131665	0.863936	1
Granulocyte Enriched	CD4+ Tregs	ICOS	0.0069695	0.00572183	0.863936	1
PPSC Enriched	Endothelial cells	All	0.0235576	0.0231326	0.866511	1
B Cell Enriched	CD4+ Tregs	PD1	0.0112471	0.00767161	0.897879	1
B Cell Enriched	Endothelial cells	HLA-A	0.00863111	0.00704231	0.898215	1
B Cell Enriched	CD8+ T-cells	PD1	0.0120234	0.00939713	0.898215	1
B Cell Enriched	Macrophages	CD14	0.0281813	0.0168073	0.901515	1
B Cell Enriched	Macrophages	CD44	0.0248236	0.0143725	0.901515	1
CD4 T Cell Enriched	Plasma cells	CD44	0.0291619	0.0323182	0.901515	1
B Cell Enriched	CD4+ T-cells	HLA-A	0.105301	0.119991	0.901515	1
B Cell Enriched	B cells	PAX-5	0.376947	0.407695	0.901515	1
PPSC Enriched	CD4+ Tregs	HLA-DR	0.00658955	0.00755339	0.907786	1
Other Cell Enriched	Granulocytes	CD44	0.00502278	0.00420267	0.918182	1
Tumor Immune Enriched	Macrophages	CD44	0.0278715	0.0264565	0.918182	1
Macrophage Enriched	CD4+ Tregs	CD45RO	0.040858	0.0463999	0.918182	1
Other Cell Enriched	Endothelial cells	HLA-A	0.0135184	0.0109237	0.918182	1
Plasma Cell Enriched	Endothelial cells	HLA-A	0.016098	0.0169969	0.918182	1
T Cell Enriched	Endothelial cells	HLA-A	0.0152316	0.0164038	0.918182	1
Tumor Immune Enriched	Granulocytes	HLA-A	0.0144295	0.00603944	0.918182	1
Macrophage Enriched	Myofibroblasts	HLA-A	0.0152177	0.00515902	0.918182	1
Tumor Immune Enriched	Tumor cells	HLA-A	0.290061	0.275714	0.918182	1
Plasma Cell Enriched	CD4+ Tregs	HLA-DR	0.00505539	0.00492054	0.918182	1
Tumor Immune Enriched	Dendritic cells	All	0.0279208	0.0198387	0.918182	1
Macrophage Enriched	Plasma cells	All	0.0637895	0.0617033	0.918182	1
Granulocyte Enriched	Granulocytes	HLA-A	0.0912517	0.0718835	0.954645	1
Fibroblast Enriched	CD4+ Tregs	CD44	0.016538	0.0161501	1	1
Fibroblast Enriched	Granulocytes	CD44	0.00631561	0.0083677	1	1
T Cell Enriched	Macrophages	CD44	0.0339476	0.0276139	1	1
Plasma Cell Enriched	CD4+ Tregs	CD45RO	0.0202948	0.0252183	1	1
PPSC Enriched	CD8+ T-cells	CD45RO	0.00757914	0.00740023	1	1
Endothelial Enriched	Endothelial cells	Col4	0.170069	0.171031	1	1
Fibroblast Enriched	Granulocytes	HLA-A	0.00857046	0.00574307	1	1
Endothelial Enriched	Myofibroblasts	HLA-A	0.035603	0.0304717	1	1
Granulocyte Enriched	Myofibroblasts	HLA-A	0.013074	0.00680729	1	1
B Cell Enriched	CD4+ T-cells	HLA-DR	0.0349037	0.0419477	1	1
B Cell Enriched	CD4+ Tregs	HLA-DR	0.0104147	0.0118018	1	1
Tumor Enriched	Dendritic cells	HLA-DR	0.00571672	0.0057543	1	1
Plasma Cell Enriched	Plasma cells	Ki67	0.025762	0.0162728	1	1
CD4 T Cell Enriched	B cells	PAX-5	0.0536034	0.0536237	1	1
Macrophage Enriched	CD8+ T-cells	PD1	0.0124048	0.0146612	1	1
B Cell Enriched	CD4+ Tregs	All	0.0354322	0.04372	1	1
CD4 T Cell Enriched	Plasma cells	All	0.0419933	0.0419198	1	1

## Sheet: S4C
S4C. Cell state enrichment within cells in neighbrohoods. PPSCs = Podoplanin positive stromal cells.
neighborhood	cell_types	marker	fraction_positive_in_neighborhood	fraction_positive_not_in_neighborhood	fisher_pval	adj_pval	enrichment_factor
B Cell Enriched	B cells	CD21	0.374882	0.114628	0	0	3.25078
Endothelial Enriched	Myofibroblasts	Col4	0.34782	0.120706	0	0	2.86609
Tumor Immune Enriched	CD4+ T-cells	ICOS	0.172055	0.0609378	0	0	2.79401
Tumor Enriched	CD8+ T-cells	Granzyme B	0.186305	0.0685084	0	0	2.69471
CD4 T Cell Enriched	CD4+ Tregs	HLA-DR	0.380239	0.156424	0	0	2.42173
Tumor Enriched	CD8+ T-cells	PD1	0.570455	0.247083	0	0	2.30348
Tumor Enriched	Tumor cells	PD-L1	0.0242316	0.0553173	0	0	0.448025
Tumor Immune Enriched	Tumor cells	PD-L1	0.053947	0.0245196	0	0	2.15313
Fibroblast Enriched	CD4+ T-cells	HLA-DR	0.145595	0.310986	0	0	0.469878
Plasma Cell Enriched	CD4+ T-cells	HLA-DR	0.151293	0.312534	0	0	0.485731
B Cell Enriched	Plasma cells	HLA-A	0.825068	0.427355	0	0	1.92846
Tumor Enriched	Tumor cells	CD44	0.239665	0.44922	0	0	0.53455
CD4 T Cell Enriched	CD4+ T-cells	HLA-DR	0.432638	0.230826	0	0	1.87053
Tumor Immune Enriched	Tumor cells	CD44	0.445666	0.241068	0	0	1.84521
T Cell Enriched	CD8+ T-cells	PD1	0.189115	0.343667	0	0	0.55159
Tumor Immune Enriched	CD4+ Tregs	ICOS	0.475645	0.264607	0	0	1.79455
Tumor Immune Enriched	Tumor cells	HLA-DR	0.121815	0.0701029	0	0	1.72729
Tumor Enriched	Tumor cells	HLA-DR	0.0699051	0.121152	0	0	0.580468
Fibroblast Enriched	CD8+ T-cells	CD44	0.322953	0.540322	0	0	0.598448
Tumor Immune Enriched	CD8+ T-cells	PD1	0.445344	0.269774	0	0	1.6484
CD4 T Cell Enriched	CD4+ T-cells	PD1	0.186916	0.295041	0	0	0.634762
Fibroblast Enriched	CD4+ T-cells	CD44	0.371913	0.572489	0	0	0.650253
Fibroblast Enriched	CD4+ Tregs	CD44	0.329944	0.505607	0	0	0.653257
Plasma Cell Enriched	CD4+ Tregs	CD44	0.690748	0.452384	0	0	1.52574
Fibroblast Enriched	CD4+ T-cells	HLA-A	0.532768	0.808787	0	0	0.659147
Fibroblast Enriched	CD8+ T-cells	HLA-A	0.501856	0.758513	0	0	0.662077
PPSC Enriched	PPSCs	HLA-A	0.292791	0.486311	8.46663e-308	9.8307e-307	0.602881
Fibroblast Enriched	Myofibroblasts	Col4	0.0838802	0.212517	7.33624e-298	7.86295e-297	0.397533
Fibroblast Enriched	CD4+ T-cells	CD45RO	0.264652	0.418995	6.33602e-284	6.62115e-283	0.632512
CD4 T Cell Enriched	Plasma cells	HLA-A	0.695425	0.432674	5.07389e-243	5.17289e-242	1.60587
Tumor Immune Enriched	CD4+ T-cells	PD1	0.388037	0.248926	1.63162e-238	1.62385e-237	1.55661
B Cell Enriched	CD8+ T-cells	CD45RO	0.551248	0.317847	3.97773e-233	3.86673e-232	1.73201
Tumor Enriched	CD8+ T-cells	CD45RO	0.215155	0.347717	1.54916e-229	1.4717e-228	0.619858
Tumor Immune Enriched	PPSCs	HLA-A	0.680924	0.355379	1.13841e-208	1.01246e-207	1.91348
Granulocyte Enriched	Granulocytes	CD14	0.128129	0.261027	4.73581e-201	3.95914e-200	0.49281
Granulocyte Enriched	Granulocytes	CD44	0.182593	0.328156	5.53654e-200	4.53779e-199	0.557769
Tumor Immune Enriched	Myofibroblasts	HLA-A	0.436759	0.242292	3.80263e-195	3.05673e-194	1.79932
Fibroblast Enriched	CD4+ Tregs	ICOS	0.204469	0.308276	1.43025e-178	1.08699e-177	0.664356
Fibroblast Enriched	CD4+ Tregs	HLA-DR	0.104022	0.186963	2.83952e-172	2.1195e-171	0.558739
Fibroblast Enriched	CD8+ T-cells	CD45RO	0.211178	0.341385	5.16786e-159	3.72442e-158	0.619705
Other Cell Enriched	Endothelial cells	HLA-A	0.281306	0.53655	9.55495e-158	6.76944e-157	0.525172
Tumor Immune Enriched	Granulocytes	HLA-A	0.488969	0.300852	3.95408e-156	2.75468e-155	1.62321
Tumor Enriched	CD8+ T-cells	Ki67	0.154814	0.081388	1.46115e-153	1.00124e-152	1.89122
Granulocyte Enriched	Granulocytes	C1Qa	0.214177	0.112692	1.26971e-146	8.56032e-146	1.89263
Other Cell Enriched	Macrophages	HLA-A	0.360636	0.621065	5.93061e-146	3.87343e-145	0.581347
T Cell Enriched	CD8+ T-cells	Granzyme B	0.0542462	0.10033	5.73879e-145	3.63457e-144	0.545213
Endothelial Enriched	CD4+ T-cells	HLA-DR	0.138504	0.302134	2.88803e-137	1.77529e-136	0.460206
Granulocyte Enriched	Granulocytes	HLA-A	0.230238	0.354729	1.14794e-135	6.95418e-135	0.650039
Other Cell Enriched	Macrophages	HLA-DR	0.290546	0.535963	2.68575e-130	1.58119e-129	0.542954
Other Cell Enriched	Endothelial cells	Col4	0.247219	0.473264	2.47391e-128	1.41657e-127	0.523378
T Cell Enriched	CD8+ T-cells	Ki67	0.0625504	0.106102	4.58275e-120	2.55412e-119	0.593363
Plasma Cell Enriched	Macrophages	PD-L1	0.0862423	0.176369	4.7627e-119	2.58125e-118	0.491868
Plasma Cell Enriched	CD4+ Tregs	ICOS	0.191911	0.299346	1.12659e-109	5.67369e-109	0.642298
Tumor Immune Enriched	CD4+ T-cells	Ki67	0.139884	0.0787688	1.48919e-108	7.23814e-108	1.76615
Tumor Immune Enriched	CD8+ T-cells	Ki67	0.146175	0.0835549	7.60243e-107	3.65266e-106	1.74059
B Cell Enriched	CD8+ T-cells	PD1	0.160858	0.299413	8.72496e-106	4.09779e-105	0.538785
B Cell Enriched	CD4+ T-cells	PD-L1	0.0298568	0.077054	1.33091e-103	6.18133e-103	0.395326
Tumor Immune Enriched	Granulocytes	CD44	0.421073	0.273827	1.35356e-101	6.01902e-101	1.53578
CD4 T Cell Enriched	CD4+ T-cells	ICOS	0.0511879	0.077905	1.68433e-99	7.41106e-99	0.661402
Tumor Immune Enriched	CD8+ T-cells	PD-L1	0.0893085	0.0433218	4.37531e-98	1.90508e-97	2.03756
Macrophage Enriched	Granulocytes	CD14	0.403403	0.216225	4.18427e-97	1.78472e-96	1.86167
Macrophage Enriched	CD4+ Tregs	PD-L1	0.166216	0.08651	7.51902e-97	3.1747e-96	1.91082
Tumor Immune Enriched	CD8+ T-cells	Granzyme B	0.133963	0.077796	1.76074e-92	7.21558e-92	1.71281
Plasma Cell Enriched	CD4+ T-cells	PD-L1	0.0374864	0.0772638	1.9178e-86	7.49198e-86	0.491752
Granulocyte Enriched	Macrophages	HLA-DR	0.293446	0.533962	3.78757e-86	1.46593e-85	0.550405
T Cell Enriched	PPSCs	HLA-A	0.564991	0.364813	6.71827e-73	2.37986e-72	1.54721
Other Cell Enriched	Plasma cells	CD79a	0.218441	0.419541	1.44826e-72	5.08717e-72	0.521807
Endothelial Enriched	CD4+ Tregs	ICOS	0.162882	0.294313	7.12373e-72	2.48143e-71	0.554944
Granulocyte Enriched	CD4+ T-cells	HLA-A	0.517045	0.788569	1.14553e-70	3.92485e-70	0.656112
Macrophage Enriched	Myofibroblasts	Col4	0.0931615	0.186146	1.31604e-69	4.43631e-69	0.503144
T Cell Enriched	Granulocytes	CD14	0.353806	0.216667	1.38408e-69	4.62836e-69	1.63004
Other Cell Enriched	CD4+ Tregs	CD45RO	0.348728	0.574226	1.07693e-67	3.51684e-67	0.607984
Other Cell Enriched	CD4+ T-cells	CD44	0.369396	0.55904	6.94098e-66	2.24909e-65	0.661373
Macrophage Enriched	CD4+ T-cells	PD-L1	0.132507	0.0713274	1.34731e-65	4.33211e-65	1.84587
Plasma Cell Enriched	Granulocytes	CD44	0.429204	0.281544	7.41042e-61	2.29449e-60	1.52261
Other Cell Enriched	CD4+ Tregs	CD44	0.269076	0.477129	7.19482e-60	2.19521e-59	0.564861
Tumor Immune Enriched	CD4+ T-cells	PD-L1	0.11232	0.0706649	6.34126e-59	1.92076e-58	1.58125
Plasma Cell Enriched	CD4+ Tregs	HLA-DR	0.115014	0.177731	7.42823e-56	2.18662e-55	0.649099
Macrophage Enriched	Dendritic cells	CD44	0.610577	0.397062	2.54334e-48	7.13502e-48	1.53639
Other Cell Enriched	CD8+ T-cells	CD44	0.300373	0.521935	3.38514e-48	9.43325e-48	0.576311
B Cell Enriched	CD4+ Tregs	HLA-DR	0.291368	0.169124	7.89157e-48	2.18455e-47	1.71856
Other Cell Enriched	CD4+ T-cells	HLA-DR	0.162281	0.299672	1.96605e-46	5.33642e-46	0.543053
Macrophage Enriched	CD8+ T-cells	PD-L1	0.0947034	0.0468414	1.86509e-45	5.02971e-45	2.00043
Tumor Immune Enriched	Macrophages	Ki67	0.0670229	0.0397239	1.97649e-40	4.85984e-40	1.67034
Tumor Enriched	Dendritic cells	PD-L1	0.0994635	0.169445	4.87635e-40	1.17822e-39	0.589419
Plasma Cell Enriched	CD4+ Tregs	PD-L1	0.0569529	0.0959723	2.29577e-38	5.51513e-38	0.597623
Endothelial Enriched	B cells	HLA-DR	0.27945	0.464848	6.91986e-38	1.65286e-37	0.60202
Endothelial Enriched	CD8+ T-cells	PD1	0.186282	0.295678	2.45821e-37	5.74039e-37	0.631264
Fibroblast Enriched	CD8+ T-cells	Granzyme B	0.054238	0.0884238	7.48969e-34	1.67417e-33	0.61771
Tumor Enriched	Dendritic cells	Ki67	0.168386	0.105001	2.66478e-33	5.92489e-33	1.59797
Endothelial Enriched	CD4+ Tregs	HLA-DR	0.102047	0.174645	4.17584e-33	9.23547e-33	0.586677
B Cell Enriched	CD4+ Tregs	PD1	0.114105	0.191611	8.14034e-24	1.51229e-23	0.597606

## Sheet: S4D
S4D. Differential cell state enrichment within cells in neighbrohoods in HPV- positive and HPV- negative tumors.
neighborhood	cell_types	marker	enrichment_factor_ratio	fraction_positive_in_neighborhood_hpv_pos	fraction_positive_not_in_neighborhood_hpv_pos	enrichment_factor_hpv_pos	fisher_pval_hpv_pos	adj_pval_hpv_pos	fraction_positive_in_neighborhood_hpv_neg	fraction_positive_not_in_neighborhood_hpv_neg	enrichment_factor_hpv_neg	fisher_pval_hpv_neg	adj_pval_hpv_neg
Tumor Immune Enriched	Tumor cells	PD-L1	3.89657	0.0812445	0.0227404	3.46433	0	0	0.0241232	0.0272577	0.889073	4.62397e-05	7.00298e-05
Plasma Cell Enriched	Macrophages	C1Qa	2.31755	0.290778	0.174596	1.66164	1.50171e-62	6.40523e-62	0.173404	0.242248	0.716981	4.05522e-29	1.54098e-28
T Cell Enriched	Granulocytes	HLA-A	2.19494	0.452028	0.254515	1.773	4.41289e-56	1.74018e-55	0.284073	0.351915	0.807766	1.12952e-09	2.20625e-09
CD4 T Cell Enriched	CD4+ T-cells	PD1	0.492131	0.11464	0.232172	0.495943	0	0	0.381317	0.378379	1.00775	0.508494	0.543607
Tumor Enriched	Tumor cells	CD44	0.435559	0.0828024	0.259271	0.321981	0	0	0.482032	0.652422	0.739235	0	0
Fibroblast Enriched	CD8+ T-cells	PD1	0.351508	0.0706649	0.257516	0.277217	1.87643e-188	2.01115e-187	0.313491	0.397772	0.788649	2.91e-34	1.30794e-33
T Cell Enriched	CD8+ T-cells	Granzyme B	0.568254	0.0454912	0.102906	0.447436	3.28091e-160	2.91791e-159	0.0751264	0.0956822	0.787388	9.51178e-10	1.86663e-09
Granulocyte Enriched	Granulocytes	HLA-A	0.487783	0.136402	0.339806	0.403169	2.8708e-159	2.49999e-158	0.298466	0.361315	0.826534	3.87109e-21	1.1986e-20
Fibroblast Enriched	Macrophages	CD14	0.594151	0.372881	0.607867	0.614061	2.95655e-119	2.24698e-118	0.731762	0.708003	1.03351	9.78571e-09	1.85087e-08
Granulocyte Enriched	Granulocytes	CD44	0.654981	0.113171	0.26491	0.429361	4.62726e-105	3.17081e-104	0.23307	0.356069	0.655532	2.37084e-80	2.15437e-79
Granulocyte Enriched	Macrophages	HLA-A	0.411878	0.274648	0.71391	0.38557	2.6752e-77	1.47136e-76	0.527082	0.563113	0.936127	0.0118153	0.0151963
B Cell Enriched	CD8+ T-cells	PD1	0.623324	0.139255	0.254266	0.549448	4.21472e-72	2.09733e-71	0.338403	0.384038	0.881479	0.0336446	0.0418554
Fibroblast Enriched	Macrophages	PD-L1	0.374453	0.0354391	0.143355	0.252427	5.90653e-71	2.90462e-70	0.136399	0.202819	0.674122	6.3108e-81	5.99526e-80
Fibroblast Enriched	CD4+ Tregs	PD1	0.263946	0.03125	0.135942	0.235501	2.06111e-68	9.68029e-68	0.222143	0.249095	0.892233	3.59961e-11	7.37567e-11
Granulocyte Enriched	Granulocytes	CD14	0.623196	0.0505115	0.139588	0.366401	4.44801e-65	1.95712e-64	0.184565	0.31462	0.587938	1.52964e-98	1.93754e-97
Fibroblast Enriched	CD4+ T-cells	PD1	0.529425	0.0910326	0.189724	0.482542	2.68803e-60	1.11247e-59	0.350126	0.384241	0.911446	1.04781e-10	2.13651e-10
Endothelial Enriched	CD8+ T-cells	PD1	0.418742	0.0765588	0.250159	0.308804	7.87e-57	3.16313e-56	0.28551	0.387511	0.737457	5.07583e-15	1.19197e-14
Tumor Enriched	Dendritic cells	CD44	0.648917	0.250151	0.422617	0.592872	4.01936e-51	1.50008e-50	0.435839	0.477134	0.913632	4.52897e-05	6.88404e-05
Fibroblast Enriched	Macrophages	C1Qa	0.458345	0.087057	0.194845	0.449626	4.98645e-49	1.84455e-48	0.233624	0.238174	0.980977	0.247628	0.278999
Macrophage Enriched	CD8+ T-cells	PD1	0.599176	0.133393	0.250785	0.533761	2.80246e-41	9.08084e-41	0.344805	0.387186	0.890824	3.40867e-06	5.67659e-06
Endothelial Enriched	CD4+ T-cells	PD1	0.503334	0.0767455	0.188149	0.411027	8.57351e-39	2.67442e-38	0.311658	0.381874	0.816609	2.59314e-13	5.58729e-13
Granulocyte Enriched	Endothelial cells	Col4	0.657865	0.25495	0.467185	0.546686	2.00041e-34	5.72721e-34	0.388957	0.468262	0.831001	6.55036e-06	1.05716e-05
Fibroblast Enriched	CD8+ T-cells	Granzyme B	0.664309	0.0383312	0.0855245	0.454567	1.20947e-29	3.28285e-29	0.0646427	0.0949309	0.68427	2.06099e-14	4.73349e-14
Fibroblast Enriched	CD8+ T-cells	Ki67	0.592053	0.0453716	0.089357	0.513204	2.36778e-24	5.92655e-24	0.0898857	0.103849	0.866822	0.00113333	0.00157386
Fibroblast Enriched	CD4+ Tregs	PD-L1	0.529883	0.0243506	0.0699822	0.357141	4.67675e-23	1.09825e-22	0.0846074	0.126014	0.674	2.08885e-44	1.07795e-43
Granulocyte Enriched	Macrophages	CD163	0.55341	0.187793	0.401707	0.468811	7.25184e-21	1.57879e-20	0.498787	0.588977	0.847131	2.72464e-10	5.47548e-10
B Cell Enriched	CD4+ Tregs	PD1	0.448237	0.066447	0.132982	0.503404	4.00634e-19	8.2495e-19	0.270758	0.240977	1.12307	0.110087	0.130358
Macrophage Enriched	CD4+ Tregs	PD1	0.411876	0.0600145	0.13253	0.456933	6.38005e-18	1.27601e-17	0.264515	0.238333	1.1094	9.27276e-06	1.47939e-05
Endothelial Enriched	CD4+ Tregs	PD1	0.398286	0.048478	0.131963	0.37212	3.55686e-16	6.63736e-16	0.226119	0.24209	0.934301	0.0606134	0.0736523
Other Cell Enriched	Endothelial cells	Col4	1.97911	0.335423	0.467065	0.718754	1.15033e-20	2.46585e-20	0.172733	0.47738	0.36317	7.74486e-132	1.47152e-130
Fibroblast Enriched	Myofibroblasts	Col4	1.76257	0.38	0.489462	0.776819	1.68553e-10	2.72028e-10	0.0633133	0.144925	0.44073	1.02896e-146	2.2637e-145
Tumor Enriched	Dendritic cells	IDO1	2.19377	0.203436	0.159429	1.27431	2.83017e-06	3.96984e-06	0.0615034	0.106602	0.580875	1.47705e-15	3.58958e-15
CD4 T Cell Enriched	B cells	CD79a	1.69771	0.282785	0.261922	1.07935	0.000584847	0.000752203	0.147315	0.232285	0.635768	8.63125e-21	2.57704e-20
Plasma Cell Enriched	Granulocytes	HLA-A	2.06312	0.288235	0.274125	1.05129	0.294314	0.314792	0.181922	0.357979	0.509562	7.43926e-56	4.57296e-55
T Cell Enriched	CD4+ T-cells	ICOS	1.5212	0.0941694	0.0943799	0.997792	0.937536	0.944313	0.0193206	0.02998	0.655926	2.37709e-14	5.42963e-14
CD4 T Cell Enriched	CD4+ T-cells	PD-L1	0.561732	0.0528541	0.0601596	0.88055	4.46699e-07	6.55159e-07	0.139416	0.088576	1.56756	3.83285e-71	2.96691e-70
