# Supplementary material for: Spatial profiling of HPV-stratified head and neck squamous cell carcinoma reveals distinct immune niches and microenvironmental architectures
Source: J Transl Med. 2025 Nov 18;23:1304. doi: 10.1186/s12967-025-07280-x (PMC12625076; doi:10.1186/s12967-025-07280-x)
Supplement: Supplementary file 5 — Supplementary Material 5 [file 12967_2025_7280_MOESM5_ESM.xlsx]

## Sheet: Supplementary Table S5
S5A	Comparison of cell types distribution withinTLSs from HPV+ vs.
S5B	Comparison of cell states distribution withinTLSs from HPV+ vs.
S5C	Comparison of cell types distribution between tumor adjcanet TLSs (ta-TLSs) and distant TLSs (d-TLSs).
S5D	Comparison of cell states distribution between tumor adjcanet TLSs (ta-TLSs) and distant TLSs (d-TLSs).
S5E	Comparison of cell states distribution in tumor adjcanet TLSs (ta-TLSs) within HPV+ and HPV- tumors.
S5F	Comparison of cell states distribution in distant TLSs (d-TLSs) within HPV+ and HPV- tumors.

## Sheet: S5A
S5A. Comparison of cell types distribution withinTLSs from HPV+ vs. HPV- tumors. PPSC = Podoplanin positive stromal cell.
cell_types	HPV+_mean	HPV-_mean	p_value	p_value_bh_adjusted
Macrophages	0.0178783	0.035756	8.28981e-05	0.00107768
Granulocytes	0.00428399	0.0101928	0.00162835	0.0105843
Dendritic cells	0.00572154	0.0140491	0.0274717	0.10377
CD4+ Tregs	0.0356236	0.0508588	0.0380926	0.10377
Other cells	0.0234491	0.0324105	0.0411578	0.10377
Endothelial cells	0.0215401	0.0354586	0.0478941	0.10377
CD8+ T-cells	0.103474	0.0334505	0.12362	0.226559
Fibroblasts	0.0457089	0.0682592	0.139421	0.226559
Myofibroblasts	0.00545403	0.00914813	0.172157	0.248671
Plasma cells	0.100695	0.115888	0.38521	0.466224
PPSCs	0.00930416	0.00899647	0.394498	0.466224
CD4+ T-cells	0.216241	0.221532	0.765379	0.829161
B cells	0.410627	0.364	0.881426	0.881426

## Sheet: S5B
S5B. Comparison of cell states distribution withinTLSs from HPV+ vs. HPV- tumors. PPSC = Podoplanin positive stromal cell.
cell_types	marker	HPV+_mean	HPV-_mean	p_value	p_value_bh_adjusted
CD4+ Tregs	ICOS	0.0167259	0.00257154	0.000135218	0.00468483
Macrophages	CD14	0.00948105	0.0219932	0.000158808	0.00468483
Macrophages	CD4	0.00645333	0.0174788	0.000348983	0.00686334
Macrophages	HLA-A	0.0154223	0.0278914	0.000775556	0.00934793
Endothelial cells	CD34	0.00850898	0.029014	0.0009476	0.00934793
Plasma cells	CD19	0.0255522	0.00583893	0.000950637	0.00934793
CD4+ T-cells	PD1	0.026954	0.10302	0.00154826	0.0130496
CD4+ T-cells	ICOS	0.0149683	0.00879208	0.00296603	0.0218745
CD4+ Tregs	PD1	0.00456552	0.0173641	0.0034515	0.0226265
CD4+ Tregs	HLA-DR	0.00774216	0.0216611	0.00460455	0.0257076
CD4+ Tregs	PD-L1	0.00113334	0.00531357	0.00479294	0.0257076
Macrophages	CD44	0.00678001	0.0147668	0.00571079	0.0280781
B cells	CD21	0.271888	0.109958	0.00943953	0.042841
Dendritic cells	CD14	0.00172275	0.00434833	0.0125423	0.0501957
CD8+ T-cells	CD45RO	0.0709432	0.0149457	0.0127616	0.0501957
Macrophages	CD11c	0.00266825	0.01122	0.0145982	0.0538308
Dendritic cells	HLA-A	0.00504969	0.0109224	0.0161055	0.054132
B cells	CD44	0.205728	0.0836068	0.0165149	0.054132
Macrophages	HLA-DR	0.0107637	0.020193	0.0197023	0.0611808
CD4+ T-cells	CD45RO	0.104255	0.0714465	0.0325237	0.0959448
B cells	CD19	0.360531	0.208758	0.0380926	0.102474
Dendritic cells	HLA-DR	0.00407104	0.00729836	0.0382108	0.102474
CD4+ T-cells	PD-L1	0.00822816	0.0247054	0.045024	0.115496
Dendritic cells	CD44	0.00268665	0.00485925	0.051204	0.125876
Macrophages	C1Qa	0.00236086	0.0065691	0.0563955	0.133093
Endothelial cells	HLA-A	0.0138778	0.0228535	0.0640484	0.145341
Granulocytes	HLA-A	0.00206111	0.00607492	0.0722925	0.157973
CD4+ Tregs	CD45RO	0.0251442	0.021015	0.0898224	0.189269
Dendritic cells	CD4	0.00439165	0.00655722	0.104098	0.211785
CD4+ Tregs	CD44	0.0199314	0.0256735	0.111764	0.219802
CD8+ T-cells	CD44	0.0793411	0.0168001	0.122323	0.225631
Macrophages	CD163	0.00795034	0.0125215	0.122376	0.225631
CD8+ T-cells	HLA-A	0.0991331	0.0296245	0.150191	0.266307
CD4+ Tregs	Ki67	0.00357021	0.00555593	0.153465	0.266307
CD8+ T-cells	Ki67	0.00341856	0.00177086	0.162821	0.27447
CD4+ T-cells	Granzyme B	0.00187075	0.00194344	0.173147	0.283769
Granulocytes	CD31	0.00123325	0.00247823	0.201542	0.321377
CD4+ T-cells	CD44	0.121124	0.101949	0.217787	0.338143
Macrophages	PD-L1	0.00271592	0.00525859	0.23624	0.357389
PPSCs	HLA-A	0.00698337	0.00803932	0.247848	0.365575
Myofibroblasts	HLA-A	0.00265611	0.00402039	0.286343	0.40595
Endothelial cells	Col4	0.0100398	0.0186425	0.288981	0.40595
PPSCs	CD44	0.00291183	0.00125811	0.307782	0.422306
CD4+ T-cells	HLA-DR	0.0931298	0.108147	0.387965	0.520226
Plasma cells	CD79a	0.0686343	0.0475634	0.472907	0.620034
Plasma cells	HLA-A	0.0769918	0.0778703	0.491639	0.627797
Myofibroblasts	Col4	0.00214677	0.00554288	0.508013	0.627797
Plasma cells	CD31	0.024811	0.0116627	0.51075	0.627797
Endothelial cells	SMA	0.00465252	0.00347015	0.522363	0.628968
CD8+ T-cells	PD1	0.0203478	0.00946877	0.795262	0.935318
CD4+ T-cells	Ki67	0.0139021	0.0137535	0.808495	0.935318
CD4+ T-cells	HLA-A	0.20637	0.203853	0.834566	0.946911
B cells	PAX-5	0.297846	0.260788	0.881426	0.976203
Plasma cells	CD44	0.0738732	0.0704627	0.928692	0.976203
B cells	Ki67	0.0484057	0.0429066	0.952427	0.976203
CD8+ T-cells	PD-L1	0.00287077	0.00208758	0.961265	0.976203
CD8+ T-cells	Granzyme B	0.00358492	0.0032711	0.962962	0.976203
B cells	CD79a	0.134101	0.129686	0.976203	0.976203
B cells	HLA-DR	0.247613	0.235301	0.976203	0.976203

## Sheet: S5C
S5C. Comparison of cell types distribution between tumor adjcanet TLSs (ta-TLSs) and distant TLSs (d-TLSs). PPSC = Podoplanin positive stromal cell.
cell_types	ta-TLS_mean	d-TLS_mean	p_value	p_value_bh_adjusted
PPSCs	0.01192	0.00420445	0.0195735	0.254456
CD4+ T-cells	0.179236	0.289121	0.0674034	0.438122
Plasma cells	0.121643	0.0737285	0.187315	0.672758
CD8+ T-cells	0.103715	0.048009	0.207002	0.672758
CD4+ Tregs	0.0424704	0.0348786	0.327931	0.791743
Other cells	0.018132	0.040365	0.402869	0.791743
Dendritic cells	0.00657367	0.0106821	0.459189	0.791743
Macrophages	0.0214905	0.0252167	0.487226	0.791743
Myofibroblasts	0.00718114	0.00514906	0.599268	0.86561
B cells	0.406633	0.381408	0.787634	0.966066
Endothelial cells	0.0238483	0.0281894	0.898463	0.966066
Fibroblasts	0.0509752	0.0536466	0.943485	0.966066
Granulocytes	0.00618187	0.00540196	0.966066	0.966066

## Sheet: S5D
S5D. Comparison of cell states distribution between tumor adjcanet TLSs (ta-TLSs) and distant TLSs (d-TLSs). PPSC = Podoplanin positive stromal cell.
cell_types	marker	ta-TLS_mean	d-TLS_mean	p_value	p_value_bh_adjusted
PPSCs	CD44	0.00346274	0.000589345	0.000686991	0.0405325
Plasma cells	CD79a	0.0810357	0.0290476	0.0025489	0.0751926
B cells	CD79a	0.164245	0.074651	0.0117836	0.22543
Macrophages	CD4	0.00734442	0.0134613	0.0152834	0.22543
Plasma cells	CD44	0.0875895	0.0457205	0.0194667	0.229708
CD4+ Tregs	ICOS	0.0170072	0.00508217	0.0311484	0.277966
B cells	CD21	0.281735	0.126371	0.0334334	0.277966
PPSCs	HLA-A	0.00932276	0.00346846	0.0376903	0.277966
Macrophages	PD-L1	0.00355085	0.00316315	0.0549728	0.30026
Plasma cells	CD31	0.0276454	0.00921635	0.0627256	0.30026
CD8+ T-cells	Granzyme B	0.00417125	0.00224946	0.0678757	0.30026
Plasma cells	CD19	0.0225427	0.0156524	0.0714966	0.30026
CD4+ T-cells	ICOS	0.0157681	0.00863026	0.0760752	0.30026
CD4+ T-cells	HLA-A	0.170705	0.270628	0.0761631	0.30026
Macrophages	CD163	0.00834044	0.0108175	0.0763372	0.30026
B cells	CD19	0.359312	0.243545	0.0863241	0.314831
CD4+ Tregs	Ki67	0.00507267	0.00234014	0.0907141	0.314831
Macrophages	HLA-DR	0.0146709	0.0109162	0.109815	0.359951
CD8+ T-cells	HLA-A	0.100016	0.0428791	0.122229	0.379553
Dendritic cells	CD4	0.00395311	0.00690761	0.131802	0.388815
CD4+ T-cells	CD44	0.0998025	0.145655	0.145747	0.409119
Dendritic cells	CD14	0.00185326	0.00354333	0.153226	0.409119
Plasma cells	HLA-A	0.0959671	0.0424422	0.162344	0.409119
CD8+ T-cells	CD44	0.0798059	0.0293385	0.168966	0.409119
Endothelial cells	CD34	0.0149127	0.0127275	0.173502	0.409119
CD4+ T-cells	CD45RO	0.0769053	0.129268	0.18029	0.409119
B cells	HLA-DR	0.266874	0.202169	0.220396	0.45849
CD4+ T-cells	HLA-DR	0.0778616	0.133284	0.222702	0.45849
CD8+ T-cells	PD-L1	0.00323943	0.00157075	0.225359	0.45849
Granulocytes	HLA-A	0.0035391	0.00246997	0.236626	0.465364
B cells	CD44	0.184002	0.150124	0.254301	0.483991
Macrophages	C1Qa	0.00413318	0.00237589	0.265043	0.484905
CD8+ T-cells	PD1	0.0220784	0.00858586	0.271218	0.484905
Macrophages	CD11c	0.00330498	0.00820498	0.283862	0.492584
CD4+ Tregs	CD44	0.02379	0.017277	0.294073	0.494228
CD4+ T-cells	Ki67	0.0120204	0.01728	0.314015	0.494228
Dendritic cells	CD44	0.0028445	0.00410054	0.314389	0.494228
B cells	PAX-5	0.308662	0.248642	0.318316	0.494228
Dendritic cells	HLA-DR	0.00431875	0.00614676	0.39646	0.599773
Dendritic cells	HLA-A	0.00580187	0.00826707	0.467111	0.688989
Granulocytes	CD31	0.00170762	0.00133047	0.529698	0.762248
Macrophages	CD44	0.00832105	0.0101934	0.565544	0.768627
CD4+ Tregs	CD45RO	0.0248318	0.0224801	0.59003	0.768627
CD4+ Tregs	PD1	0.00817384	0.00792038	0.5978	0.768627
CD8+ T-cells	CD45RO	0.0689919	0.030569	0.598907	0.768627
CD8+ T-cells	Ki67	0.00347385	0.00202126	0.599268	0.768627
CD4+ Tregs	HLA-DR	0.0112783	0.0121114	0.69124	0.847415
CD4+ T-cells	Granzyme B	0.00174161	0.0021677	0.695613	0.847415
Myofibroblasts	Col4	0.00335389	0.00257334	0.712239	0.847415
Myofibroblasts	HLA-A	0.00320322	0.00271198	0.742951	0.847415
Endothelial cells	SMA	0.00437753	0.00423421	0.742951	0.847415
Macrophages	CD14	0.0128386	0.0130767	0.747422	0.847415
Macrophages	HLA-A	0.0190403	0.0185003	0.768746	0.847415
CD4+ Tregs	PD-L1	0.00151741	0.00370454	0.7756	0.847415
Endothelial cells	Col4	0.0128063	0.0116613	0.876042	0.924652
Endothelial cells	HLA-A	0.0167488	0.0155983	0.877636	0.924652
CD4+ T-cells	PD-L1	0.00868454	0.020327	0.898197	0.929713
CD4+ T-cells	PD1	0.045243	0.0527552	0.920939	0.936817
B cells	Ki67	0.0443395	0.0516364	0.966509	0.966509

## Sheet: S5E
S5E. Comparison of cell states distribution in tumor adjcanet TLSs (ta-TLSs) within HPV+ and HPV- tumors. PPSC = Podoplanin positive stromal cell.
cell_types	marker	HPV+_mean	HPV-_mean	p_value	p_value_bh_adjusted
CD4+ Tregs	CD45RO	0.0299836	0.0031942	3.04044e-05	0.00179386
CD4+ T-cells	CD45RO	0.0939147	0.00546618	0.000212831	0.0062785
CD4+ Tregs	ICOS	0.0206606	0.00166308	0.000577683	0.0113611
CD4+ T-cells	PD1	0.0285168	0.115493	0.00343569	0.0406774
CD8+ T-cells	CD45RO	0.0853223	0.000404201	0.00407267	0.0406774
Endothelial cells	CD34	0.0106824	0.0326798	0.00413668	0.0406774
Granulocytes	HLA-A	0.00216203	0.00932279	0.00507279	0.0409695
Endothelial cells	Col4	0.00897672	0.0288907	0.00598966	0.0409695
CD4+ Tregs	HLA-DR	0.00773275	0.0261694	0.00624959	0.0409695
Endothelial cells	HLA-A	0.0135538	0.0301679	0.00772271	0.045564
Macrophages	C1Qa	0.00263352	0.0104317	0.00901873	0.0483732
B cells	CD21	0.324233	0.103242	0.012405	0.0609912
Plasma cells	CD19	0.0260726	0.00771707	0.0154758	0.0702365
CD4+ Tregs	PD1	0.00578178	0.0182205	0.0264431	0.111439
Macrophages	CD4	0.00545578	0.0152767	0.0315031	0.123912
Dendritic cells	CD14	0.00152554	0.00322971	0.0394416	0.138962
Macrophages	HLA-A	0.0160343	0.0316653	0.0409243	0.138962
CD8+ T-cells	PD-L1	0.00396439	0.000194553	0.0423952	0.138962
CD4+ T-cells	HLA-DR	0.0633982	0.138608	0.048647	0.151062
Dendritic cells	HLA-DR	0.00378753	0.0065499	0.0555653	0.156038
Dendritic cells	HLA-A	0.00494477	0.0094017	0.0576789	0.156038
Myofibroblasts	Col4	0.00185017	0.00966954	0.0581837	0.156038
CD8+ T-cells	Ki67	0.00413241	0.000707883	0.063256	0.158667
Macrophages	CD11c	0.00269005	0.00588767	0.0645424	0.158667
CD8+ T-cells	HLA-A	0.119858	0.0166785	0.0786865	0.1857
PPSCs	HLA-A	0.00894986	0.0108889	0.0905092	0.199517
CD8+ T-cells	CD44	0.0971416	0.00699611	0.0913043	0.199517
Dendritic cells	CD44	0.00257402	0.00398052	0.0967281	0.20382
Myofibroblasts	HLA-A	0.00267087	0.00543907	0.102661	0.204557
Macrophages	CD14	0.0103601	0.023248	0.105351	0.204557
CD4+ Tregs	PD-L1	0.00131496	0.00236769	0.107479	0.204557
CD4+ T-cells	Ki67	0.0105956	0.0180046	0.120949	0.222999
CD4+ T-cells	PD-L1	0.00794447	0.0117928	0.152058	0.264671
B cells	CD44	0.205667	0.0930098	0.157008	0.264671
Macrophages	HLA-DR	0.0123897	0.0242518	0.157008	0.264671
Macrophages	PD-L1	0.003219	0.00494461	0.171564	0.275735
Dendritic cells	CD4	0.00408287	0.00340813	0.17603	0.275735
Macrophages	CD44	0.00705702	0.01363	0.177592	0.275735
B cells	CD19	0.381309	0.266923	0.224232	0.330743
Plasma cells	CD31	0.0316808	0.0106965	0.224232	0.330743
CD4+ Tregs	Ki67	0.00444678	0.00770141	0.241245	0.347157
CD4+ T-cells	ICOS	0.0152049	0.0181335	0.278352	0.391018
PPSCs	CD44	0.00402109	0.00111768	0.293226	0.402334
CD8+ T-cells	Granzyme B	0.00480404	0.00151349	0.324438	0.435042
Granulocytes	CD31	0.00122569	0.00373173	0.34691	0.450185
CD4+ T-cells	CD44	0.10409	0.0817969	0.373883	0.450185
CD4+ Tregs	CD44	0.0236883	0.0242172	0.373883	0.450185
CD4+ T-cells	HLA-A	0.160332	0.214269	0.373883	0.450185
Plasma cells	HLA-A	0.0923919	0.110983	0.373883	0.450185
CD8+ T-cells	PD1	0.0263783	0.00401911	0.394833	0.458182
Endothelial cells	SMA	0.0043619	0.00444317	0.396056	0.458182
CD4+ T-cells	Granzyme B	0.00175827	0.00167163	0.552423	0.626788
B cells	CD79a	0.161405	0.176171	0.569474	0.633943
Macrophages	CD163	0.00773673	0.010876	0.696221	0.760686
B cells	HLA-DR	0.2617	0.288603	0.75263	0.807367
Plasma cells	CD44	0.0917176	0.0702514	0.801034	0.82914
B cells	PAX-5	0.318122	0.268931	0.801034	0.82914
Plasma cells	CD79a	0.0865199	0.0580017	0.850137	0.864794
B cells	Ki67	0.0462553	0.0362933	0.949802	0.949802

## Sheet: S5F
S5F. Comparison of cell states distribution in distant TLSs (d-TLSs) within HPV+ and HPV- tumors. PPSC = Podoplanin positive stromal cell.
cell_types	marker	HPV+_mean	HPV-_mean	p_value	p_value_bh_adjusted
Macrophages	CD14	0.0071735	0.0209476	0.000666001	0.039294
CD8+ T-cells	PD-L1	0	0.00366509	0.00334754	0.0926477
Endothelial cells	CD34	0.00280374	0.0259591	0.0047109	0.0926477
Macrophages	CD4	0.0090719	0.0193139	0.00799201	0.117882
Macrophages	HLA-A	0.0138158	0.0247464	0.012654	0.129085
CD4+ T-cells	ICOS	0.0143473	0.00100755	0.0131273	0.129085
CD4+ Tregs	PD-L1	0.000656587	0.00776847	0.0229229	0.193207
CD4+ Tregs	PD1	0.00137284	0.0166504	0.0367373	0.251482
Macrophages	CD44	0.00605285	0.0157141	0.042624	0.251482
Macrophages	HLA-DR	0.0064954	0.0168107	0.042624	0.251482
CD4+ T-cells	PD1	0.0228517	0.0926264	0.0703917	0.368759
Plasma cells	CD19	0.0241863	0.00427383	0.0780159	0.368759
CD4+ Tregs	CD44	0.0100695	0.0268871	0.0812521	0.368759
Macrophages	CD163	0.00851106	0.0138927	0.107892	0.419684
CD4+ Tregs	Ki67	0.00126922	0.00376802	0.117231	0.419684
CD8+ T-cells	PD1	0.00451763	0.0140102	0.117231	0.419684
CD4+ T-cells	Ki67	0.0225817	0.010211	0.120926	0.419684
CD4+ Tregs	ICOS	0.00639735	0.0033286	0.141858	0.445489
Dendritic cells	CD14	0.00224043	0.00528052	0.151013	0.445489
CD4+ T-cells	PD-L1	0.00897282	0.0354659	0.151013	0.445489
B cells	CD44	0.205889	0.075771	0.181152	0.471386
CD4+ T-cells	CD44	0.165839	0.118741	0.181152	0.471386
CD8+ T-cells	Granzyme B	0.000384728	0.00473576	0.190302	0.471386
Endothelial cells	SMA	0.0054154	0.0026593	0.19175	0.471386
CD4+ Tregs	HLA-DR	0.00776685	0.0179041	0.228438	0.539114
Dendritic cells	CD44	0.0029823	0.00559152	0.270374	0.555356
Dendritic cells	CD4	0.00520222	0.00918147	0.270374	0.555356
Dendritic cells	HLA-A	0.0053251	0.0121897	0.270374	0.555356
CD4+ T-cells	HLA-A	0.327219	0.195173	0.282384	0.555356
CD4+ T-cells	HLA-DR	0.171175	0.0827622	0.282384	0.555356
CD8+ T-cells	HLA-A	0.0447289	0.0404128	0.301168	0.565398
PPSCs	CD44	0	0.00137514	0.312321	0.565398
Macrophages	CD11c	0.00261102	0.0156636	0.33239	0.565398
B cells	CD19	0.305988	0.160288	0.344988	0.565398
Plasma cells	CD31	0.00677774	0.0124678	0.344988	0.565398
CD4+ Tregs	CD45RO	0.0124409	0.0358656	0.344988	0.565398
Myofibroblasts	Col4	0.00292535	0.00210399	0.382439	0.593787
CD4+ T-cells	Granzyme B	0.00216601	0.00216995	0.382439	0.593787
Endothelial cells	Col4	0.0128305	0.0101024	0.399307	0.60408
Dendritic cells	HLA-DR	0.00481527	0.00792208	0.433479	0.639382
B cells	Ki67	0.0540505	0.0484176	0.490842	0.706334
CD8+ T-cells	CD44	0.0326147	0.0249702	0.518145	0.72787
PPSCs	HLA-A	0.00182132	0.00566464	0.55241	0.734628
Macrophages	PD-L1	0.00139534	0.00552024	0.556909	0.734628
Plasma cells	CD44	0.0270317	0.0706389	0.572761	0.734628
Plasma cells	HLA-A	0.0365665	0.0502766	0.572761	0.734628
CD8+ T-cells	Ki67	0.0015447	0.00265668	0.60518	0.759694
Granulocytes	CD31	0.0012531	0.00143364	0.638142	0.783881
CD8+ T-cells	CD45RO	0.0331981	0.0270635	0.65102	0.783881
Macrophages	C1Qa	0.00164513	0.00335024	0.741336	0.872944
B cells	PAX-5	0.244622	0.254002	0.754579	0.872944
Myofibroblasts	HLA-A	0.00261735	0.00283816	0.844757	0.913765
B cells	CD21	0.134483	0.115555	0.851815	0.913765
CD4+ T-cells	CD45RO	0.131397	0.12643	0.851815	0.913765
B cells	CD79a	0.0624282	0.090948	0.851815	0.913765
Plasma cells	CD79a	0.0216846	0.0388649	1	1
Endothelial cells	HLA-A	0.0147284	0.0167581	1	1
Granulocytes	HLA-A	0.00179617	0.00336837	1	1
B cells	HLA-DR	0.210633	0.190882	1	1
