# Supplementary material for: Spatial profiling of HPV-stratified head and neck squamous cell carcinoma reveals distinct immune niches and microenvironmental architectures
Source: J Transl Med. 2025 Nov 18;23:1304. doi: 10.1186/s12967-025-07280-x (PMC12625076; doi:10.1186/s12967-025-07280-x)
Supplement: Supplementary file 6 — Supplementary Material 6 [file 12967_2025_7280_MOESM6_ESM.xlsx]

## Sheet: Supplementary Table S6
S6A	Comparison of cell-cell interactions distribution within areas between HPV+ and HPV- tumors.
S6B	Comparison of distribution of PD1+ T-cells interactions with PD-L1+ cells within areas between HPV+ and HPV- tumors.
S6C	Comparison of distribution of PD1+ T-cells interactions with PD-L1+ cells within TLSs between HPV+ and HPV- tumors.
S6D	Correlation between the first 10 primary components and spatial features.

## Sheet: S6A
S6A. Comparison of cell-cell interactions distribution within areas between HPV+ and HPV- tumors.
feature	HPV+_mean	HPV-_mean	p_value	p_value_bh_adjusted
Percent cd4 t cell (CD44+) with at least 1 b cell (CD79a+) neighbors within 25 um in TSI [%] (out of all cells in TSI)	0.0087655	0.000399679	0.000174825	0.0498252
Percent macrophage cell (Ki67+) with at least 1 endothelial cell neighbors within 25 um in aTS [%] (out of all cells in aTS)	0.00752137	0.0171481	0.000174825	0.0498252
Percent tumor cell (PAX-5+) with at least 1 cd4 t cell neighbors within 25 um in TSI [%] (out of all cells in TSI)	0.183117	0.0159752	0.00034965	0.0498252
Percent tumor cell (PAX-5+) with at least 1 dendritic cell (HLA-DR+) neighbors within 25 um in TSI [%] (out of all cells in TSI)	0.437841	0.120727	0.00034965	0.0498252
Percent tumor cell (HLA-A+) with at least 1 cd4 treg (Cd278+) neighbors within 25 um in TSI [%] (out of all cells in TSI)	0.172434	0.0175039	0.000699301	0.0797203
Percent tumor cell (PD-L1+) with at least 1 macrophage cell neighbors within 25 um in TSI [%] (out of all cells in TSI)	0.155044	0.0546378	0.00122378	0.0871941
Percent dendritic cell (CD44+) with at least 1 fibroblast cell neighbors within 25 um in TSI [%] (out of all cells in TSI)	0.000630852	0.00244014	0.00122378	0.0871941
Percent fibroblast cell (HLA-A+) with at least 1 macrophage cell (MPO+) neighbors within 25 um in oTS [%] (out of all cells in oTS)	0.00876547	0.0506846	0.00122378	0.0871941
Percent b cell (Ki67+) with at least 1 cd4 treg (Cd278+) neighbors within 25 um in aTS [%] (out of all cells in aTS)	0.0391866	0.00183305	0.00137835	0.0872954
Percent tumor cell (PD-L1+) with at least 1 cd8 t cell neighbors within 25 um in TSI [%] (out of all cells in TSI)	0.219671	0.0482618	0.0020979	0.108709
Percent cd4 t cell (PD-1+) with at least 1 b cell (CD79a+) neighbors within 25 um in aTS [%] (out of all cells in aTS)	0.109659	0.0242496	0.0020979	0.108709
Percent tumor cell (PD-L1+) with at least 1 cd4 t cell neighbors within 25 um in TSI [%] (out of all cells in TSI)	0.196422	0.0221756	0.00295299	0.126952
Percent endothelial cell (SMA+) with at least 1 tumor cell (CD44+) neighbors within 25 um in TSI [%] (out of all cells in TSI)	0.00278221	0.00858418	0.00332168	0.126952
Percent tumor cell (PD-L1+) with at least 1 macrophage cell (HLA-DR+) neighbors within 25 um in TSI [%] (out of all cells in TSI)	0.516947	0.159073	0.00332168	0.126952
Percent tumor cell (HLA-A+) with at least 1 b cell (CD19+) neighbors within 25 um in TC [%] (out of all cells in TC)	0.127738	0.000883415	0.00334085	0.126952
Percent cd8 t cell (PD-L1+) with at least 1 b cell (CD19+) neighbors within 25 um in aTS [%] (out of all cells in aTS)	0.0311828	0.00264814	0.00415135	0.142005
Percent cd4 treg (CD45RO+) with at least 1 b cell (CD79a+) neighbors within 25 um in TSI [%] (out of all cells in TSI)	0.00392936	0.000583442	0.00423525	0.142005
Percent fibroblast cell (HLA-A+) with at least 1 macrophage cell neighbors within 25 um in oTS [%] (out of all cells in oTS)	0.0386043	0.109854	0.00524476	0.157343
Percent fibroblast cell (HLA-A+) with at least 1 hev cell (HLA-A+) neighbors within 25 um in aTS [%] (out of all cells in aTS)	0.135341	0.317285	0.00524476	0.157343
Percent tumor cell (IDO1+) with at least 1 cd4 t cell neighbors within 25 um in TC [%] (out of all cells in TC)	0.0808924	0.00434779	0.00730142	0.168639
Percent macrophage cell (CD163+) with at least 1 fibroblast cell neighbors within 25 um in aTS [%] (out of all cells in aTS)	0.0305073	0.0636268	0.00786713	0.168639
Percent macrophage cell (CD44+) with at least 1 granulocyte cell neighbors within 25 um in oTS [%] (out of all cells in oTS)	0.00247954	0.00992163	0.00786713	0.168639
Percent cd8 t cell (GranzymeB+) with at least 1 b cell (CD79a+) neighbors within 25 um in aTS [%] (out of all cells in aTS)	0.0434487	0.0104365	0.00786713	0.168639
Percent macrophage cell (PD-L1+) with at least 1 plasma cell (CD31+) neighbors within 25 um in aTS [%] (out of all cells in aTS)	0.0145756	0.0219186	0.00786713	0.168639
Percent fibroblast cell (HLA-A+) with at least 1 dendritic cell (CD4+) neighbors within 25 um in oTS [%] (out of all cells in oTS)	0.0840514	0.187566	0.00786713	0.168639
Percent fibroblast cell (HLA-A+) with at least 1 endothelial cell (SMA+) neighbors within 25 um in aTS [%] (out of all cells in aTS)	0.0169971	0.0574565	0.00786713	0.168639
Percent cd4 treg (PD-1+) with at least 1 cd4 t cell (Cd278+) neighbors within 25 um in oTS [%] (out of all cells in oTS)	0.0177908	0.00476876	0.00809148	0.168639
Percent b cell (CD21+) with at least 1 plasma cell neighbors within 25 um in oTS [%] (out of all cells in oTS)	0.0229671	0.00480796	0.00909546	0.168639
Percent b cell (Ki67+) with at least 1 cd4 treg (Cd278+) neighbors within 25 um in oTS [%] (out of all cells in oTS)	0.0446227	0.00830911	0.0108363	0.168639
Percent fibroblast cell (Ki67+) with at least 1 b cell (CD19+) neighbors within 25 um in aTS [%] (out of all cells in aTS)	0.0339595	0.00707234	0.0108363	0.168639
Percent macrophage cell (PD-L1+) with at least 1 tumor cell (IDO1+) neighbors within 25 um in TSI [%] (out of all cells in TSI)	0.00687125	0.00190227	0.0110126	0.168639
Percent tumor cell (HLA-A+) with at least 1 cd8 t cell neighbors within 25 um in TSI [%] (out of all cells in TSI)	0.166785	0.0424728	0.0115385	0.168639
Percent tumor cell (Ki67+) with at least 1 fibroblast cell neighbors within 25 um in TSI [%] (out of all cells in TSI)	0.0639619	0.184281	0.0115385	0.168639
Percent b cell (CD44+) with at least 1 tumor cell (IDO1+) neighbors within 25 um in aTS [%] (out of all cells in aTS)	0.0204353	0.00352399	0.0115385	0.168639
Percent tumor cell (CD44+) with at least 1 cd4 treg (CD44+) neighbors within 25 um in TC [%] (out of all cells in TC)	0.730494	0.838383	0.0115385	0.168639
Percent cd4 t cell (PD-L1+) with at least 1 cd4 treg (Cd278+) neighbors within 25 um in oTS [%] (out of all cells in oTS)	0.0620861	0.0173555	0.0115385	0.168639
Percent tumor cell (HLA-A+) with at least 1 cd4 treg (CD45RO+) neighbors within 25 um in TC [%] (out of all cells in TC)	0.173907	0.0489102	0.0115385	0.168639
Percent cd4 t cell (CD45RO+) with at least 1 plasma cell (CD31+) neighbors within 25 um in aTS [%] (out of all cells in aTS)	0.0598186	0.0294965	0.0115385	0.168639
Percent fibroblast cell (Ki67+) with at least 1 macrophage cell (CD163+) neighbors within 25 um in aTS [%] (out of all cells in aTS)	0.0343258	0.102496	0.0115385	0.168639
Percent granulocyte cell (CD44+) with at least 1 b cell (CD19+) neighbors within 25 um in oTS [%] (out of all cells in oTS)	0.00858569	0.002104	0.0134664	0.191896
Percent endothelial cell (CD34+) with at least 1 b cell (CD19+) neighbors within 25 um in oTS [%] (out of all cells in oTS)	0.0141955	0.0042661	0.0146154	0.199301
Percent b cell (Ki67+) with at least 1 cd4 t cell (PD-1+) neighbors within 25 um in aTS [%] (out of all cells in aTS)	0.0357567	0.00744786	0.0148355	0.199301
Percent endothelial cell (SMA+) with at least 1 cd4 t cell neighbors within 25 um in aTS [%] (out of all cells in aTS)	0.0267876	0.012955	0.0164336	0.199301
Percent tumor cell (HLA-A+) with at least 1 cd4 treg (Ki67+) neighbors within 25 um in TC [%] (out of all cells in TC)	0.77794	0.489973	0.0164336	0.199301
Percent plasma cell (HLA-A+) with at least 1 cd4 treg (Cd278+) neighbors within 25 um in oTS [%] (out of all cells in oTS)	0.0410392	0.0135599	0.0164336	0.199301
Percent tumor cell (HLA-A+) with at least 1 dendritic cell (IDO1+) neighbors within 25 um in TSI [%] (out of all cells in TSI)	0.187963	0.0500166	0.0164336	0.199301
Percent endothelial cell (HLA-A+) with at least 1 macrophage cell (CD14+) neighbors within 25 um in oTS [%] (out of all cells in oTS)	0.0145469	0.0319611	0.0164336	0.199301
Percent endothelial cell (SMA+) with at least 1 hev cell neighbors within 25 um in aTS [%] (out of all cells in aTS)	0.000365012	0.00318183	0.0180911	0.214832
Percent tumor cell (PD-L1+) with at least 1 macrophage cell (CD14+) neighbors within 25 um in TSI [%] (out of all cells in TSI)	0.338439	0.141011	0.0197828	0.229021
Percent myofibroblast cell (HLA-A+) with at least 1 b cell neighbors within 25 um in aTS [%] (out of all cells in aTS)	0.00215159	0.000959861	0.0229021	0.229021
Percent tumor cell (CD44+) with at least 1 b cell (CD44+) neighbors within 25 um in TSI [%] (out of all cells in TSI)	0.6996	0.795519	0.0229021	0.229021
Percent cd8 t cell (PD-1+) with at least 1 cd4 treg (PD-L1+) neighbors within 25 um in aTS [%] (out of all cells in aTS)	0.026412	0.00958861	0.0229021	0.229021
Percent macrophage cell (MPO+) with at least 1 b cell (CD44+) neighbors within 25 um in aTS [%] (out of all cells in aTS)	0.0408034	0.0615135	0.0229021	0.229021
Percent cd8 t cell (PD-1+) with at least 1 macrophage cell (CD163+) neighbors within 25 um in TSI [%] (out of all cells in TSI)	0.00389485	0.00112168	0.0229021	0.229021
Percent fibroblast cell (HLA-A+) with at least 1 endothelial cell (CD34+) neighbors within 25 um in aTS [%] (out of all cells in aTS)	0.0272674	0.0678104	0.0229021	0.229021
Percent macrophage cell (C1Qa+) with at least 1 granulocyte cell (CD14+) neighbors within 25 um in oTS [%] (out of all cells in oTS)	0.0177954	0.050246	0.0229021	0.229021
Percent granulocyte cell (CD14+) with at least 1 macrophage cell (CD163+) neighbors within 25 um in oTS [%] (out of all cells in oTS)	0.00648507	0.0153288	0.0229021	0.229021
Percent b cell (CD21+) with at least 1 cd4 treg neighbors within 25 um in aTS [%] (out of all cells in aTS)	0.0146373	0.00326987	0.0240516	0.236369
Percent tumor cell (PD-L1+) with at least 1 cd8 t cell neighbors within 25 um in TC [%] (out of all cells in TC)	0.090515	0.0186129	0.0258774	0.246358
Percent plasma cell (CD19+) with at least 1 b cell (CD21+) neighbors within 25 um in aTS [%] (out of all cells in aTS)	0.0231716	0.0028921	0.0271067	0.246358
Percent macrophage cell (CD44+) with at least 1 tumor cell (IDO1+) neighbors within 25 um in TC [%] (out of all cells in TC)	0.00371323	0.000497015	0.0271067	0.246358
Percent endothelial cell (SMA+) with at least 1 tumor cell (Ki67+) neighbors within 25 um in TSI [%] (out of all cells in TSI)	0.00202387	0.00451469	0.0298898	0.246358
Percent macrophage cell (HLA-A+) with at least 1 plasma cell neighbors within 25 um in TSI [%] (out of all cells in TSI)	0.00236112	0.00103718	0.0311189	0.246358
Percent tumor cell (Ki67+) with at least 1 cd4 treg (CD44+) neighbors within 25 um in TC [%] (out of all cells in TC)	0.413246	0.73018	0.0311189	0.246358
Percent cd8 t cell (PD-L1+) with at least 1 cd4 t cell (HLA-A+) neighbors within 25 um in aTS [%] (out of all cells in aTS)	0.0882048	0.0363193	0.0311189	0.246358
Percent endothelial cell (CD34+) with at least 1 fibroblast cell neighbors within 25 um in aTS [%] (out of all cells in aTS)	0.0310669	0.0522396	0.0311189	0.246358
Percent endothelial cell (Ki67+) with at least 1 macrophage cell neighbors within 25 um in oTS [%] (out of all cells in oTS)	0.00683886	0.0144904	0.0311189	0.246358
Percent cd4 treg (PD-L1+) with at least 1 macrophage cell (CD4+) neighbors within 25 um in TSI [%] (out of all cells in TSI)	0.021475	0.00534639	0.0311189	0.246358
Percent endothelial cell (CD34+) with at least 1 b cell (CD79a+) neighbors within 25 um in aTS [%] (out of all cells in aTS)	0.029603	0.0122208	0.0311189	0.246358
Percent dendritic cell (CD44+) with at least 1 tumor cell (IDO1+) neighbors within 25 um in TSI [%] (out of all cells in TSI)	0.00218388	0.000676178	0.0311189	0.246358
Percent fibroblast cell (Ki67+) with at least 1 cd4 t cell (Ki67+) neighbors within 25 um in aTS [%] (out of all cells in aTS)	0.0648566	0.101458	0.0311189	0.246358
Percent cd4 t cell (Cd278+) with at least 1 macrophage cell (CD14+) neighbors within 25 um in aTS [%] (out of all cells in aTS)	0.099202	0.0394348	0.0311189	0.246358
Percent b cell (PAX-5+) with at least 1 plasma cell (CD19+) neighbors within 25 um in oTS [%] (out of all cells in oTS)	0.122198	0.0331654	0.032944	0.252619
Percent cd8 t cell (CD57+) with at least 1 cd4 treg (CD45RO+) neighbors within 25 um in oTS [%] (out of all cells in oTS)	0.0454225	0.0150762	0.032944	0.252619
Percent plasma cell (CD31+) with at least 1 b cell neighbors within 25 um in oTS [%] (out of all cells in oTS)	0.0662531	0.0208477	0.0341257	0.252619
Percent cd8 t cell (PD-L1+) with at least 1 cd4 treg (CD44+) neighbors within 25 um in TSI [%] (out of all cells in TSI)	0.0307102	0.0120932	0.0341257	0.252619
Percent hev cell (HLA-A+) with at least 1 endothelial cell (CD34+) neighbors within 25 um in aTS [%] (out of all cells in aTS)	0.000778552	0.00537032	0.0341257	0.252619
Percent tumor cell (HLA-DR+) with at least 1 cd4 treg neighbors within 25 um in TC [%] (out of all cells in TC)	0.0898085	0.0166715	0.0375764	0.274597
Percent dendritic cell (CD4+) with at least 1 fibroblast cell neighbors within 25 um in TSI [%] (out of all cells in TSI)	0.000524441	0.00186055	0.0388645	0.276935
Percent tumor cell (CD44+) with at least 1 plasma cell neighbors within 25 um in TSI [%] (out of all cells in TSI)	0.0638853	0.0203325	0.0417832	0.276935
Percent plasma cell (CD79a+) with at least 1 b cell (CD79a+) neighbors within 25 um in oTS [%] (out of all cells in oTS)	0.235912	0.0905652	0.0417832	0.276935
Percent fibroblast cell (HLA-A+) with at least 1 b cell (CD44+) neighbors within 25 um in oTS [%] (out of all cells in oTS)	0.119331	0.184135	0.0417832	0.276935
Percent endothelial cell (Collagen4+) with at least 1 cd4 treg (CD44+) neighbors within 25 um in TSI [%] (out of all cells in TSI)	0.00337841	0.00749266	0.0417832	0.276935
Percent macrophage cell (PD-L1+) with at least 1 cd4 treg (Cd278+) neighbors within 25 um in aTS [%] (out of all cells in aTS)	0.0270657	0.00969826	0.0417832	0.276935
Percent myofibroblast cell (HLA-A+) with at least 1 b cell (CD79a+) neighbors within 25 um in oTS [%] (out of all cells in oTS)	0.00880515	0.00412943	0.0417832	0.276935
Percent cd4 t cell (CD44+) with at least 1 endothelial cell (Collagen4+) neighbors within 25 um in aTS [%] (out of all cells in aTS)	0.0565742	0.0204529	0.0417832	0.276935
Percent b cell (CD21+) with at least 1 plasma cell (CD79a+) neighbors within 25 um in oTS [%] (out of all cells in oTS)	0.0859983	0.029846	0.0427518	0.279623
Percent plasma cell (CD19+) with at least 1 b cell (CD79a+) neighbors within 25 um in aTS [%] (out of all cells in aTS)	0.197903	0.080318	0.0436835	0.279623
Percent b cell (CD19+) with at least 1 myofibroblast cell neighbors within 25 um in aTS [%] (out of all cells in aTS)	0.00135102	0.000633837	0.0441511	0.279623
Percent plasma cell (CD19+) with at least 1 cd4 t cell (HLA-A+) neighbors within 25 um in oTS [%] (out of all cells in oTS)	0.198248	0.0944967	0.0441511	0.279623
Percent endothelial cell (SMA+) with at least 1 cd4 treg (Cd278+) neighbors within 25 um in oTS [%] (out of all cells in oTS)	0.00326448	0.00109944	0.0485175	0.303901
Percent cd4 treg (CD57+) with at least 1 plasma cell (CD79a+) neighbors within 25 um in aTS [%] (out of all cells in aTS)	0.0518706	0.0210219	0.0548951	0.316221
Percent endothelial cell (CD34+) with at least 1 macrophage cell neighbors within 25 um in oTS [%] (out of all cells in oTS)	0.00801237	0.014134	0.0548951	0.316221
Percent cd4 treg (CD44+) with at least 1 endothelial cell (SMA+) neighbors within 25 um in oTS [%] (out of all cells in oTS)	0.00571382	0.0118746	0.0548951	0.316221
Percent tumor cell (HLA-DR+) with at least 1 dendritic cell (CD4+) neighbors within 25 um in TSI [%] (out of all cells in TSI)	0.409126	0.194106	0.0548951	0.316221
Percent endothelial cell (CD34+) with at least 1 cd4 treg (CD45RO+) neighbors within 25 um in aTS [%] (out of all cells in aTS)	0.029477	0.0141235	0.0548951	0.316221
Percent plasma cell (Ki67+) with at least 1 macrophage cell (CD163+) neighbors within 25 um in oTS [%] (out of all cells in oTS)	0.102764	0.0568164	0.0548951	0.316221
Percent cd4 t cell (PD-1+) with at least 1 b cell (CD21+) neighbors within 25 um in oTS [%] (out of all cells in oTS)	0.0567726	0.00830096	0.0549226	0.316221
Percent cd4 t cell (GranzymeB+) with at least 1 cd4 treg (CD45RO+) neighbors within 25 um in oTS [%] (out of all cells in oTS)	0.150622	0.0521843	0.0549226	0.316221
Percent tumor cell (PAX-5+) with at least 1 fibroblast cell neighbors within 25 um in TSI [%] (out of all cells in TSI)	0.0474694	0.11837	0.0637735	0.36185
Percent cd4 t cell (Cd278+) with at least 1 endothelial cell neighbors within 25 um in oTS [%] (out of all cells in oTS)	0.018998	0.00978254	0.071108	0.36185
Percent cd4 treg (Cd278+) with at least 1 endothelial cell neighbors within 25 um in oTS [%] (out of all cells in oTS)	0.00670701	0.0100795	0.0711538	0.36185
Percent macrophage cell (MPO+) with at least 1 cd4 treg (PD-1+) neighbors within 25 um in aTS [%] (out of all cells in aTS)	0.012281	0.0227138	0.0711538	0.36185
Percent fibroblast cell (CD44+) with at least 1 endothelial cell neighbors within 25 um in oTS [%] (out of all cells in oTS)	0.0282744	0.0505482	0.0711538	0.36185
Percent cd4 treg (PD-L1+) with at least 1 macrophage cell (CD14+) neighbors within 25 um in oTS [%] (out of all cells in oTS)	0.0221747	0.0471427	0.0711538	0.36185
Percent cd8 t cell (HLA-A+) with at least 1 macrophage cell (MPO+) neighbors within 25 um in aTS [%] (out of all cells in aTS)	0.00727051	0.00348086	0.0711538	0.36185
Percent tumor cell (PAX-5+) with at least 1 macrophage cell (PD-L1+) neighbors within 25 um in TSI [%] (out of all cells in TSI)	0.186144	0.0757047	0.0711538	0.36185
Percent fibroblast cell (Ki67+) with at least 1 cd4 t cell (HLA-A+) neighbors within 25 um in oTS [%] (out of all cells in oTS)	0.121321	0.189418	0.0711538	0.36185
Percent endothelial cell (HLA-A+) with at least 1 plasma cell (CD79a+) neighbors within 25 um in TSI [%] (out of all cells in TSI)	0.0012939	0.000597762	0.0711538	0.36185
Percent fibroblast cell (CD44+) with at least 1 macrophage cell (MPO+) neighbors within 25 um in oTS [%] (out of all cells in oTS)	0.0127247	0.037669	0.0711538	0.36185
Percent cd4 t cell (Cd278+) with at least 1 cd8 t cell neighbors within 25 um in oTS [%] (out of all cells in oTS)	0.0579451	0.0283263	0.0717351	0.36185
Percent fibroblast cell (HLA-A+) with at least 1 b cell (CD19+) neighbors within 25 um in oTS [%] (out of all cells in oTS)	0.0428132	0.0171238	0.0717351	0.36185
Percent endothelial cell (CD34+) with at least 1 b cell (CD79a+) neighbors within 25 um in oTS [%] (out of all cells in oTS)	0.0192419	0.0108606	0.0717351	0.36185
Percent cd8 t cell (PD-L1+) with at least 1 cd4 treg (Cd278+) neighbors within 25 um in oTS [%] (out of all cells in oTS)	0.0237455	0.00964054	0.0784874	0.392437
Percent b cell (CD21+) with at least 1 cd4 treg (PD-1+) neighbors within 25 um in aTS [%] (out of all cells in aTS)	0.023656	0.00748681	0.0855982	0.394798
Percent macrophage cell (MPO+) with at least 1 b cell (CD19+) neighbors within 25 um in oTS [%] (out of all cells in oTS)	0.0163665	0.012129	0.0855982	0.394798
Percent tumor cell (PAX-5+) with at least 1 endothelial cell neighbors within 25 um in TSI [%] (out of all cells in TSI)	0.0122744	0.0313464	0.0893903	0.394798
Percent cd4 treg (PD-1+) with at least 1 cd8 t cell (CD57+) neighbors within 25 um in aTS [%] (out of all cells in aTS)	0.002454	0.00519523	0.0893903	0.394798
Percent macrophage cell (MPO+) with at least 1 b cell (CD19+) neighbors within 25 um in aTS [%] (out of all cells in aTS)	0.012897	0.00440073	0.0893903	0.394798
Percent b cell (CD79a+) with at least 1 macrophage cell (MPO+) neighbors within 25 um in aTS [%] (out of all cells in aTS)	0.00549994	0.00172512	0.0893903	0.394798
Percent cd8 t cell (CD57+) with at least 1 endothelial cell neighbors within 25 um in aTS [%] (out of all cells in aTS)	0.0241701	0.00658507	0.0901008	0.394798
Percent cd8 t cell (PD-1+) with at least 1 endothelial cell (Collagen4+) neighbors within 25 um in TSI [%] (out of all cells in TSI)	0.00259547	0.000917291	0.0901008	0.394798
Percent cd8 t cell (Ki67+) with at least 1 endothelial cell (Collagen4+) neighbors within 25 um in oTS [%] (out of all cells in oTS)	0.0136677	0.00683813	0.0901008	0.394798
Percent macrophage cell (CD163+) with at least 1 endothelial cell neighbors within 25 um in aTS [%] (out of all cells in aTS)	0.0116073	0.0168544	0.0907343	0.394798
Percent fibroblast cell (HLA-A+) with at least 1 cd4 treg (PD-1+) neighbors within 25 um in oTS [%] (out of all cells in oTS)	0.0259185	0.0668426	0.0907343	0.394798
Percent cd4 treg (CD45RO+) with at least 1 macrophage cell (CD163+) neighbors within 25 um in TSI [%] (out of all cells in TSI)	0.00300254	0.00195573	0.0907343	0.394798
Percent macrophage cell (CD11c+) with at least 1 cd4 treg (CD45RO+) neighbors within 25 um in aTS [%] (out of all cells in aTS)	0.0502632	0.0296051	0.0907343	0.394798
Percent cd4 t cell (CD44+) with at least 1 endothelial cell (Collagen4+) neighbors within 25 um in oTS [%] (out of all cells in oTS)	0.0434565	0.0223758	0.0907343	0.394798
Percent plasma cell (HLA-A+) with at least 1 macrophage cell (CD163+) neighbors within 25 um in aTS [%] (out of all cells in aTS)	0.0840327	0.0522391	0.0907343	0.394798
Percent myofibroblast cell (Collagen4+) with at least 1 cd4 t cell (HLA-A+) neighbors within 25 um in oTS [%] (out of all cells in oTS)	0.0102075	0.0358373	0.0907343	0.394798
Percent endothelial cell (Collagen4+) with at least 1 macrophage cell (CD14+) neighbors within 25 um in oTS [%] (out of all cells in oTS)	0.013151	0.0261454	0.0907343	0.394798
Percent dendritic cell (PAX-5+) with at least 1 tumor cell neighbors within 25 um in TSI [%] (out of all cells in TSI)	0.00493599	0.0104677	0.0983527	0.424705
Percent macrophage cell (CD44+) with at least 1 plasma cell neighbors within 25 um in TC [%] (out of all cells in TC)	0.000620101	0.000211333	0.10247	0.439159
Percent cd8 t cell (CD45RO+) with at least 1 dendritic cell neighbors within 25 um in TSI [%] (out of all cells in TSI)	0.000938163	0.000947459	0.109693	0.44877
Percent myofibroblast cell (Collagen4+) with at least 1 b cell neighbors within 25 um in aTS [%] (out of all cells in aTS)	0.00139908	0.000650961	0.111282	0.44877
Percent cd4 t cell (PD-L1+) with at least 1 cd8 t cell (GranzymeB+) neighbors within 25 um in aTS [%] (out of all cells in aTS)	0.0169157	0.00964295	0.111282	0.44877
Percent cd4 treg (CD45RO+) with at least 1 plasma cell (CD79a+) neighbors within 25 um in TC [%] (out of all cells in TC)	0.000919067	0.00027415	0.113443	0.44877
Percent plasma cell (CD31+) with at least 1 b cell (PAX-5+) neighbors within 25 um in aTS [%] (out of all cells in aTS)	0.0689204	0.0288654	0.114161	0.44877
Percent cd4 t cell (CD45RO+) with at least 1 endothelial cell neighbors within 25 um in aTS [%] (out of all cells in aTS)	0.0291798	0.018976	0.114161	0.44877
Percent dendritic cell (CD14+) with at least 1 fibroblast cell neighbors within 25 um in aTS [%] (out of all cells in aTS)	0.00230547	0.00539738	0.114161	0.44877
Percent cd4 t cell (Ki67+) with at least 1 plasma cell (CD31+) neighbors within 25 um in oTS [%] (out of all cells in oTS)	0.0532756	0.0305856	0.114161	0.44877
Percent macrophage cell (PD-L1+) with at least 1 cd4 treg (Cd278+) neighbors within 25 um in oTS [%] (out of all cells in oTS)	0.0103588	0.0120922	0.114161	0.44877
Percent cd4 t cell (HLA-DR+) with at least 1 macrophage cell (CD163+) neighbors within 25 um in aTS [%] (out of all cells in aTS)	0.0540133	0.0305041	0.114161	0.44877
Percent fibroblast cell (HLA-A+) with at least 1 macrophage cell (MPO+) neighbors within 25 um in aTS [%] (out of all cells in aTS)	0.0151695	0.0446365	0.114161	0.44877
Percent myofibroblast cell (HLA-A+) with at least 1 macrophage cell (CD4+) neighbors within 25 um in aTS [%] (out of all cells in aTS)	0.0103691	0.0290137	0.114161	0.44877
Percent cd8 t cell (CD44+) with at least 1 endothelial cell neighbors within 25 um in TSI [%] (out of all cells in TSI)	0.00190838	0.00100315	0.124545	0.486238
Percent b cell (CD79a+) with at least 1 cd4 t cell (GranzymeB+) neighbors within 25 um in oTS [%] (out of all cells in oTS)	0.00346351	0.00184121	0.128111	0.496757
Percent cd4 treg (PD-L1+) with at least 1 endothelial cell (CD34+) neighbors within 25 um in oTS [%] (out of all cells in oTS)	0.00468345	0.00975906	0.132529	0.500713
Percent cd4 t cell (HLA-DR+) with at least 1 macrophage cell (CD163+) neighbors within 25 um in TC [%] (out of all cells in TC)	0.00227603	0.000853871	0.132529	0.500713
Percent granulocyte cell (C1Qa+) with at least 1 cd4 treg neighbors within 25 um in oTS [%] (out of all cells in oTS)	0.00161985	0.004565	0.135454	0.500713
Percent plasma cell (CD44+) with at least 1 cd4 treg (LAG3+) neighbors within 25 um in aTS [%] (out of all cells in aTS)	0.0041957	0.00175773	0.135454	0.500713
Percent b cell (Ki67+) with at least 1 cd4 treg (PD-1+) neighbors within 25 um in oTS [%] (out of all cells in oTS)	0.0610337	0.0342894	0.137201	0.500713
Percent cd4 treg (CD57+) with at least 1 fibroblast cell neighbors within 25 um in oTS [%] (out of all cells in oTS)	0.025422	0.0422253	0.137201	0.500713
Percent plasma cell (CD19+) with at least 1 endothelial cell neighbors within 25 um in aTS [%] (out of all cells in aTS)	0.0463822	0.0295672	0.137201	0.500713
Percent cd4 t cell (GranzymeB+) with at least 1 plasma cell neighbors within 25 um in oTS [%] (out of all cells in oTS)	0.0758482	0.0417087	0.138072	0.500713
Percent macrophage cell (CD11c+) with at least 1 cd4 t cell neighbors within 25 um in aTS [%] (out of all cells in aTS)	0.0428213	0.0279495	0.141608	0.500713
Percent cd4 t cell (GranzymeB+) with at least 1 fibroblast cell neighbors within 25 um in aTS [%] (out of all cells in aTS)	0.0757491	0.0443074	0.141608	0.500713
Percent endothelial cell (HLA-A+) with at least 1 macrophage cell neighbors within 25 um in TSI [%] (out of all cells in TSI)	0.000965544	0.00155745	0.141608	0.500713
Percent fibroblast cell (HLA-A+) with at least 1 cd4 treg (Cd278+) neighbors within 25 um in aTS [%] (out of all cells in aTS)	0.0365325	0.0239579	0.141608	0.500713
Percent macrophage cell (Ki67+) with at least 1 cd4 t cell (PD-1+) neighbors within 25 um in oTS [%] (out of all cells in oTS)	0.011441	0.0227986	0.141608	0.500713
Percent macrophage cell (C1Qa+) with at least 1 granulocyte cell (CD14+) neighbors within 25 um in aTS [%] (out of all cells in aTS)	0.0336279	0.0424506	0.141608	0.500713
Percent cd4 treg (Cd278+) with at least 1 dendritic cell neighbors within 25 um in oTS [%] (out of all cells in oTS)	0.000304427	0.00178049	0.142308	0.500713
Percent hev cell (HLA-A+) with at least 1 dendritic cell neighbors within 25 um in aTS [%] (out of all cells in aTS)	0.00017907	0.00061182	0.150864	0.527562
Percent cd4 treg (Cd278+) with at least 1 granulocyte cell neighbors within 25 um in oTS [%] (out of all cells in oTS)	0.00237957	0.00456379	0.152705	0.529692
Percent dendritic cell (PAX-5+) with at least 1 tumor cell (PAX-5+) neighbors within 25 um in TSI [%] (out of all cells in TSI)	0.00211771	0.00505769	0.157565	0.529692
Percent cd4 treg (CD45RO+) with at least 1 macrophage cell (CD163+) neighbors within 25 um in TC [%] (out of all cells in TC)	0.00150486	0.000659277	0.162486	0.529692
Percent cd4 treg (PD-L1+) with at least 1 hev cell neighbors within 25 um in aTS [%] (out of all cells in aTS)	0.00241468	0.00578064	0.165656	0.529692
Percent plasma cell (CD19+) with at least 1 endothelial cell (Collagen4+) neighbors within 25 um in oTS [%] (out of all cells in oTS)	0.0728559	0.0367884	0.165656	0.529692
Percent macrophage cell (CD11c+) with at least 1 endothelial cell (CD34+) neighbors within 25 um in oTS [%] (out of all cells in oTS)	0.00418675	0.0116915	0.165656	0.529692
Percent cd4 t cell (Cd278+) with at least 1 cd4 treg neighbors within 25 um in oTS [%] (out of all cells in oTS)	0.0765666	0.0485654	0.168488	0.529692
Percent cd8 t cell (GranzymeB+) with at least 1 endothelial cell (Collagen4+) neighbors within 25 um in aTS [%] (out of all cells in aTS)	0.0266011	0.0114373	0.168488	0.529692
Percent dendritic cell (HLA-DR+) with at least 1 cd4 treg neighbors within 25 um in TSI [%] (out of all cells in TSI)	0.000982192	0.000700567	0.173776	0.529692
Percent fibroblast cell (CD44+) with at least 1 hev cell neighbors within 25 um in oTS [%] (out of all cells in oTS)	0.00715657	0.0275696	0.173776	0.529692
Percent cd4 t cell (HLA-A+) with at least 1 endothelial cell neighbors within 25 um in TSI [%] (out of all cells in TSI)	0.00190093	0.00108266	0.173776	0.529692
Percent macrophage cell (CD11c+) with at least 1 tumor cell neighbors within 25 um in aTS [%] (out of all cells in aTS)	0.013135	0.0183044	0.173776	0.529692
Percent tumor cell (CD44+) with at least 1 cd4 t cell (HLA-A+) neighbors within 25 um in TC [%] (out of all cells in TC)	0.729364	0.53844	0.173776	0.529692
Percent cd4 t cell (CD45RO+) with at least 1 myofibroblast cell neighbors within 25 um in oTS [%] (out of all cells in oTS)	0.00719645	0.00421245	0.173776	0.529692
Percent cd8 t cell (GranzymeB+) with at least 1 b cell (PAX-5+) neighbors within 25 um in aTS [%] (out of all cells in aTS)	0.0281456	0.0150004	0.173776	0.529692
Percent fibroblast cell (HLA-A+) with at least 1 b cell (HLA-DR+) neighbors within 25 um in aTS [%] (out of all cells in aTS)	0.092206	0.140236	0.173776	0.529692
Percent granulocyte cell (HLA-A+) with at least 1 endothelial cell neighbors within 25 um in oTS [%] (out of all cells in oTS)	0.00799544	0.00856054	0.173776	0.529692
Percent macrophage cell (HLA-DR+) with at least 1 hev cell (IDO1+) neighbors within 25 um in aTS [%] (out of all cells in aTS)	0.0166125	0.0106569	0.173776	0.529692
Percent cd4 t cell (CD44+) with at least 1 endothelial cell (SMA+) neighbors within 25 um in oTS [%] (out of all cells in oTS)	0.0207478	0.0115035	0.173776	0.529692
Percent endothelial cell (Collagen4+) with at least 1 cd4 treg (CD45RO+) neighbors within 25 um in oTS [%] (out of all cells in oTS)	0.0204728	0.012667	0.173776	0.529692
Percent endothelial cell (CD34+) with at least 1 dendritic cell (CD4+) neighbors within 25 um in oTS [%] (out of all cells in oTS)	0.0191411	0.0276572	0.173776	0.529692
Percent macrophage cell (CD4+) with at least 1 endothelial cell (CD34+) neighbors within 25 um in oTS [%] (out of all cells in oTS)	0.00741324	0.015263	0.173776	0.529692
Percent fibroblast cell (HLA-A+) with at least 1 macrophage cell (C1Qa+) neighbors within 25 um in oTS [%] (out of all cells in oTS)	0.0179957	0.0714106	0.173776	0.529692
Percent macrophage cell (CD14+) with at least 1 endothelial cell (CD34+) neighbors within 25 um in TSI [%] (out of all cells in TSI)	0.000893805	0.00139686	0.173776	0.529692
Percent cd4 treg (PD-1+) with at least 1 macrophage cell (C1Qa+) neighbors within 25 um in oTS [%] (out of all cells in oTS)	0.00533073	0.0130368	0.182539	0.547617
Percent cd4 treg (PD-L1+) with at least 1 macrophage cell (MPO+) neighbors within 25 um in oTS [%] (out of all cells in oTS)	0.00410599	0.00806914	0.182539	0.547617
Percent endothelial cell (Ki67+) with at least 1 cd4 treg (Cd278+) neighbors within 25 um in aTS [%] (out of all cells in aTS)	0.00947229	0.00364387	0.182539	0.547617
Percent macrophage cell (C1Qa+) with at least 1 fibroblast cell neighbors within 25 um in TSI [%] (out of all cells in TSI)	0.00358605	0.00530731	0.185465	0.550599
Percent macrophage cell (MPO+) with at least 1 cd4 treg (PD-L1+) neighbors within 25 um in oTS [%] (out of all cells in oTS)	0.00496315	0.0195744	0.185465	0.550599
Percent endothelial cell (SMA+) with at least 1 dendritic cell neighbors within 25 um in aTS [%] (out of all cells in aTS)	0.000608109	0.000950467	0.192158	0.567512
Percent b cell (CD44+) with at least 1 macrophage cell (MPO+) neighbors within 25 um in oTS [%] (out of all cells in oTS)	0.00878205	0.00486331	0.202675	0.576391
Percent cd4 treg (HLA-DR+) with at least 1 macrophage cell (C1Qa+) neighbors within 25 um in TSI [%] (out of all cells in TSI)	0.00245872	0.00133941	0.203675	0.576391
Percent tumor cell (IDO1+) with at least 1 macrophage cell neighbors within 25 um in TSI [%] (out of all cells in TSI)	0.114107	0.0779159	0.21049	0.576391
Percent cd4 t cell (CD45RO+) with at least 1 cd4 treg (PD-L1+) neighbors within 25 um in aTS [%] (out of all cells in aTS)	0.0506432	0.0306388	0.21049	0.576391
Percent macrophage cell (CD11c+) with at least 1 b cell (CD44+) neighbors within 25 um in aTS [%] (out of all cells in aTS)	0.0549103	0.0656857	0.21049	0.576391
Percent fibroblast cell (CD44+) with at least 1 b cell (CD79a+) neighbors within 25 um in aTS [%] (out of all cells in aTS)	0.0842909	0.0619037	0.21049	0.576391
Percent fibroblast cell (HLA-A+) with at least 1 b cell (CD79a+) neighbors within 25 um in oTS [%] (out of all cells in oTS)	0.0723965	0.0529542	0.21049	0.576391
Percent dendritic cell (CD14+) with at least 1 cd4 t cell (PD-1+) neighbors within 25 um in aTS [%] (out of all cells in aTS)	0.00111793	0.00276384	0.21049	0.576391
Percent macrophage cell (HLA-A+) with at least 1 cd4 treg (PD-L1+) neighbors within 25 um in aTS [%] (out of all cells in aTS)	0.0199425	0.0290904	0.21049	0.576391
Percent tumor cell (Ki67+) with at least 1 endothelial cell (CD34+) neighbors within 25 um in TSI [%] (out of all cells in TSI)	0.0162821	0.0321247	0.21049	0.576391
Percent macrophage cell (C1Qa+) with at least 1 plasma cell (CD31+) neighbors within 25 um in oTS [%] (out of all cells in oTS)	0.0168265	0.021053	0.21049	0.576391
Percent plasma cell (CD79a+) with at least 1 endothelial cell (Collagen4+) neighbors within 25 um in aTS [%] (out of all cells in aTS)	0.0724938	0.0447264	0.21049	0.576391
Percent endothelial cell (HLA-A+) with at least 1 macrophage cell (CD14+) neighbors within 25 um in TSI [%] (out of all cells in TSI)	0.00195246	0.00298713	0.21049	0.576391
Percent macrophage cell (C1Qa+) with at least 1 granulocyte cell (C1Qa+) neighbors within 25 um in aTS [%] (out of all cells in aTS)	0.0146878	0.0289159	0.21049	0.576391
Percent cd4 treg (PD-L1+) with at least 1 dendritic cell neighbors within 25 um in oTS [%] (out of all cells in oTS)	0.000528919	0.0022667	0.211343	0.576391
Percent endothelial cell (Collagen4+) with at least 1 cd4 t cell (GranzymeB+) neighbors within 25 um in oTS [%] (out of all cells in oTS)	0.00164655	0.00115447	0.211343	0.576391
Percent tumor cell (IDO1+) with at least 1 cd4 treg neighbors within 25 um in TSI [%] (out of all cells in TSI)	0.124989	0.0548261	0.223154	0.583475
Percent tumor cell (PAX-5+) with at least 1 cd4 t cell (PD-1+) neighbors within 25 um in TSI [%] (out of all cells in TSI)	0.24056	0.086014	0.223154	0.583475
Percent macrophage cell (C1Qa+) with at least 1 endothelial cell neighbors within 25 um in TSI [%] (out of all cells in TSI)	0.000937713	0.00159767	0.223154	0.583475
Percent fibroblast cell (HLA-A+) with at least 1 b cell (CD21+) neighbors within 25 um in oTS [%] (out of all cells in oTS)	0.0220176	0.00479251	0.223154	0.583475
Percent granulocyte cell (CD31+) with at least 1 b cell (PAX-5+) neighbors within 25 um in aTS [%] (out of all cells in aTS)	0.00624717	0.0194032	0.223154	0.583475
Percent macrophage cell (MPO+) with at least 1 myofibroblast cell neighbors within 25 um in oTS [%] (out of all cells in oTS)	0.00284617	0.0116931	0.223154	0.583475
Percent fibroblast cell (CD44+) with at least 1 macrophage cell (CD11c+) neighbors within 25 um in oTS [%] (out of all cells in oTS)	0.00440661	0.00701536	0.223154	0.583475
Percent fibroblast cell (HLA-A+) with at least 1 macrophage cell (CD11c+) neighbors within 25 um in oTS [%] (out of all cells in oTS)	0.00460334	0.00919774	0.223154	0.583475
Percent endothelial cell (HLA-A+) with at least 1 macrophage cell (CD163+) neighbors within 25 um in TSI [%] (out of all cells in TSI)	0.000726647	0.00111502	0.223154	0.583475
Percent cd4 treg (CD57+) with at least 1 granulocyte cell neighbors within 25 um in oTS [%] (out of all cells in oTS)	0.00281216	0.00580908	0.231877	0.591751
Percent dendritic cell (PAX-5+) with at least 1 macrophage cell (HLA-A+) neighbors within 25 um in oTS [%] (out of all cells in oTS)	0.0021883	0.00392528	0.231877	0.591751
Percent cd4 treg (HLA-DR+) with at least 1 endothelial cell (Collagen4+) neighbors within 25 um in TSI [%] (out of all cells in TSI)	0.00359092	0.00190711	0.237256	0.591751
Percent endothelial cell (CD34+) with at least 1 tumor cell (HLA-DR+) neighbors within 25 um in TC [%] (out of all cells in TC)	0.000969412	0.000599732	0.237256	0.591751
Percent b cell (CD79a+) with at least 1 hev cell neighbors within 25 um in aTS [%] (out of all cells in aTS)	0.0016611	0.000923029	0.240788	0.591751
Percent b cell (Ki67+) with at least 1 macrophage cell (C1Qa+) neighbors within 25 um in oTS [%] (out of all cells in oTS)	0.00880363	0.00722829	0.240788	0.591751
Percent b cell (CD44+) with at least 1 macrophage cell (C1Qa+) neighbors within 25 um in oTS [%] (out of all cells in oTS)	0.00876708	0.00473483	0.242886	0.591751
Percent macrophage cell (CD11c+) with at least 1 cd4 treg (PD-L1+) neighbors within 25 um in oTS [%] (out of all cells in oTS)	0.0151485	0.0324271	0.242886	0.591751
Percent plasma cell (HLA-A+) with at least 1 cd4 t cell (GranzymeB+) neighbors within 25 um in oTS [%] (out of all cells in oTS)	0.00648982	0.00851478	0.242886	0.591751
Percent endothelial cell (Collagen4+) with at least 1 tumor cell neighbors within 25 um in TSI [%] (out of all cells in TSI)	0.00360534	0.00542968	0.24393	0.591751
Percent dendritic cell (CD44+) with at least 1 cd4 treg (CD45RO+) neighbors within 25 um in aTS [%] (out of all cells in aTS)	0.00526627	0.0035376	0.24393	0.591751
Percent tumor cell (Ki67+) with at least 1 fibroblast cell neighbors within 25 um in TC [%] (out of all cells in TC)	0.0401601	0.0592073	0.252273	0.591751
Percent macrophage cell (C1Qa+) with at least 1 tumor cell neighbors within 25 um in aTS [%] (out of all cells in aTS)	0.0124549	0.0168999	0.252273	0.591751
Percent plasma cell (HLA-A+) with at least 1 b cell (PAX-5+) neighbors within 25 um in oTS [%] (out of all cells in oTS)	0.131282	0.0698023	0.252273	0.591751
Percent plasma cell (CD44+) with at least 1 endothelial cell neighbors within 25 um in oTS [%] (out of all cells in oTS)	0.0453609	0.0433547	0.252273	0.591751
Percent macrophage cell (CD11c+) with at least 1 b cell (CD44+) neighbors within 25 um in oTS [%] (out of all cells in oTS)	0.03776	0.0598728	0.252273	0.591751
Percent macrophage cell (PD-L1+) with at least 1 b cell (HLA-DR+) neighbors within 25 um in oTS [%] (out of all cells in oTS)	0.0342498	0.0513253	0.252273	0.591751
Percent endothelial cell (HLA-A+) with at least 1 cd4 treg (PD-L1+) neighbors within 25 um in aTS [%] (out of all cells in aTS)	0.00842001	0.0107134	0.252273	0.591751
Percent cd4 t cell (PD-L1+) with at least 1 macrophage cell (C1Qa+) neighbors within 25 um in aTS [%] (out of all cells in aTS)	0.0349548	0.0190113	0.252273	0.591751
Percent plasma cell (HLA-A+) with at least 1 endothelial cell (SMA+) neighbors within 25 um in aTS [%] (out of all cells in aTS)	0.0199579	0.0218496	0.252273	0.591751
Percent endothelial cell (HLA-A+) with at least 1 tumor cell (IDO1+) neighbors within 25 um in aTS [%] (out of all cells in aTS)	0.00975613	0.00595524	0.252273	0.591751
Percent macrophage cell (CD11c+) with at least 1 plasma cell (CD31+) neighbors within 25 um in aTS [%] (out of all cells in aTS)	0.0118717	0.0166112	0.252273	0.591751
Percent cd8 t cell (CD45RO+) with at least 1 endothelial cell (CD34+) neighbors within 25 um in aTS [%] (out of all cells in aTS)	0.012412	0.00592672	0.252273	0.591751
Percent endothelial cell (Collagen4+) with at least 1 dendritic cell (CD14+) neighbors within 25 um in aTS [%] (out of all cells in aTS)	0.0182113	0.024399	0.252273	0.591751
Percent granulocyte cell (HLA-A+) with at least 1 macrophage cell (CD4+) neighbors within 25 um in oTS [%] (out of all cells in oTS)	0.0150981	0.0200289	0.252273	0.591751
Percent cd4 treg (Cd278+) with at least 1 hev cell neighbors within 25 um in oTS [%] (out of all cells in oTS)	0.00285493	0.00666806	0.266028	0.616407
Percent cd4 treg (PD-L1+) with at least 1 endothelial cell (SMA+) neighbors within 25 um in oTS [%] (out of all cells in oTS)	0.00495096	0.00808052	0.266028	0.616407
Percent myofibroblast cell (HLA-A+) with at least 1 endothelial cell (CD34+) neighbors within 25 um in aTS [%] (out of all cells in aTS)	0.00689228	0.0142481	0.266028	0.616407
Percent cd8 t cell (CD45RO+) with at least 1 myofibroblast cell neighbors within 25 um in oTS [%] (out of all cells in oTS)	0.00218145	0.00184413	0.288399	0.638583
Percent endothelial cell (CD34+) with at least 1 cd4 treg (PD-L1+) neighbors within 25 um in oTS [%] (out of all cells in oTS)	0.00443584	0.00700962	0.288399	0.638583
Percent tumor cell (PAX-5+) with at least 1 macrophage cell (CD163+) neighbors within 25 um in TC [%] (out of all cells in TC)	0.0567342	0.0334334	0.288399	0.638583
Percent plasma cell (CD19+) with at least 1 endothelial cell (SMA+) neighbors within 25 um in aTS [%] (out of all cells in aTS)	0.0175168	0.0256293	0.288399	0.638583
Percent endothelial cell (Collagen4+) with at least 1 macrophage cell (C1Qa+) neighbors within 25 um in TSI [%] (out of all cells in TSI)	0.000401941	0.00125244	0.288399	0.638583
Percent cd8 t cell (CD45RO+) with at least 1 b cell (PAX-5+) neighbors within 25 um in TSI [%] (out of all cells in TSI)	0.00771279	0.00530177	0.289467	0.638583
Percent endothelial cell (Collagen4+) with at least 1 b cell (Ki67+) neighbors within 25 um in oTS [%] (out of all cells in oTS)	0.00893431	0.00618275	0.289467	0.638583
Percent macrophage cell (CD14+) with at least 1 granulocyte cell (C1Qa+) neighbors within 25 um in TSI [%] (out of all cells in TSI)	0.0037404	0.00164818	0.289467	0.638583
Percent macrophage cell (PD-L1+) with at least 1 endothelial cell (Collagen4+) neighbors within 25 um in oTS [%] (out of all cells in oTS)	0.0103099	0.0151968	0.289467	0.638583
Percent cd4 treg (CD44+) with at least 1 dendritic cell neighbors within 25 um in TSI [%] (out of all cells in TSI)	0.000647198	0.000462705	0.299126	0.638583
Percent cd4 t cell (PD-1+) with at least 1 b cell (PAX-5+) neighbors within 25 um in oTS [%] (out of all cells in oTS)	0.115557	0.061137	0.299126	0.638583
Percent macrophage cell (PD-L1+) with at least 1 plasma cell neighbors within 25 um in oTS [%] (out of all cells in oTS)	0.0179435	0.0273954	0.299126	0.638583
Percent tumor cell (PD-L1+) with at least 1 cd4 t cell (HLA-A+) neighbors within 25 um in TC [%] (out of all cells in TC)	0.732588	0.540168	0.299126	0.638583
Percent macrophage cell (MPO+) with at least 1 endothelial cell neighbors within 25 um in aTS [%] (out of all cells in aTS)	0.0105539	0.0142692	0.299126	0.638583
Percent macrophage cell (MPO+) with at least 1 cd4 treg (CD45RO+) neighbors within 25 um in oTS [%] (out of all cells in oTS)	0.0236756	0.0397152	0.299126	0.638583
Percent fibroblast cell (HLA-A+) with at least 1 tumor cell (IDO1+) neighbors within 25 um in TSI [%] (out of all cells in TSI)	0.00477864	0.00471479	0.299126	0.638583
Percent tumor cell (CD44+) with at least 1 macrophage cell (CD14+) neighbors within 25 um in TC [%] (out of all cells in TC)	0.260704	0.0831334	0.299126	0.638583
Percent endothelial cell (Ki67+) with at least 1 cd4 t cell (HLA-A+) neighbors within 25 um in oTS [%] (out of all cells in oTS)	0.0376697	0.0436865	0.299126	0.638583
Percent endothelial cell (HLA-A+) with at least 1 cd4 treg (CD45RO+) neighbors within 25 um in oTS [%] (out of all cells in oTS)	0.0238517	0.0148055	0.299126	0.638583
Percent endothelial cell (CD34+) with at least 1 dendritic cell (CD14+) neighbors within 25 um in aTS [%] (out of all cells in aTS)	0.0190975	0.0258085	0.299126	0.638583
Percent fibroblast cell (HLA-A+) with at least 1 endothelial cell (Collagen4+) neighbors within 25 um in aTS [%] (out of all cells in aTS)	0.0547625	0.0811901	0.299126	0.638583
Percent cd4 t cell (HLA-DR+) with at least 1 granulocyte cell neighbors within 25 um in TSI [%] (out of all cells in TSI)	0.0010435	0.000309556	0.314258	0.663434
Percent tumor cell (HLA-A+) with at least 1 cd4 treg (PD-L1+) neighbors within 25 um in TC [%] (out of all cells in TC)	0.132173	0.110828	0.314258	0.663434
Percent cd4 treg (HLA-DR+) with at least 1 macrophage cell (CD11c+) neighbors within 25 um in oTS [%] (out of all cells in oTS)	0.0034687	0.00878487	0.314258	0.663434
Percent plasma cell (CD19+) with at least 1 macrophage cell (MPO+) neighbors within 25 um in oTS [%] (out of all cells in oTS)	0.0188974	0.0174466	0.33355	0.671469
Percent b cell (CD19+) with at least 1 granulocyte cell neighbors within 25 um in oTS [%] (out of all cells in oTS)	0.00247208	0.00232325	0.337184	0.671469
Percent myofibroblast cell (Collagen4+) with at least 1 b cell neighbors within 25 um in oTS [%] (out of all cells in oTS)	0.0020724	0.00256576	0.337184	0.671469
Percent hev cell (CD34+) with at least 1 plasma cell neighbors within 25 um in oTS [%] (out of all cells in oTS)	0.00367703	0.00812504	0.339337	0.671469
Percent dendritic cell (CD14+) with at least 1 cd8 t cell neighbors within 25 um in TSI [%] (out of all cells in TSI)	0.00106419	0.000644043	0.339337	0.671469
Percent myofibroblast cell (HLA-A+) with at least 1 b cell neighbors within 25 um in oTS [%] (out of all cells in oTS)	0.00392659	0.00259956	0.339337	0.671469
Percent tumor cell (HLA-A+) with at least 1 endothelial cell neighbors within 25 um in TC [%] (out of all cells in TC)	0.00711588	0.0115057	0.339337	0.671469
Percent cd4 treg (PD-1+) with at least 1 macrophage cell (C1Qa+) neighbors within 25 um in aTS [%] (out of all cells in aTS)	0.00744963	0.0121849	0.339337	0.671469
Percent granulocyte cell (CD31+) with at least 1 cd4 treg (PD-1+) neighbors within 25 um in oTS [%] (out of all cells in oTS)	0.00769122	0.00806411	0.339337	0.671469
Percent granulocyte cell (C1Qa+) with at least 1 macrophage cell (C1Qa+) neighbors within 25 um in oTS [%] (out of all cells in oTS)	0.0132377	0.016263	0.339337	0.671469
Percent cd4 treg (HLA-DR+) with at least 1 dendritic cell neighbors within 25 um in aTS [%] (out of all cells in aTS)	0.00181335	0.00304362	0.340407	0.671469
Percent cd4 t cell (PD-L1+) with at least 1 cd8 t cell (CD57+) neighbors within 25 um in aTS [%] (out of all cells in aTS)	0.00750535	0.00503449	0.340407	0.671469
Percent macrophage cell (CD11c+) with at least 1 b cell (CD79a+) neighbors within 25 um in oTS [%] (out of all cells in oTS)	0.0197572	0.0163584	0.340407	0.671469
Percent cd4 treg (HLA-DR+) with at least 1 b cell neighbors within 25 um in oTS [%] (out of all cells in oTS)	0.0188804	0.0135467	0.351049	0.671469
Percent macrophage cell (PD-L1+) with at least 1 tumor cell neighbors within 25 um in aTS [%] (out of all cells in aTS)	0.0187161	0.0212704	0.351049	0.671469
Percent tumor cell (CD44+) with at least 1 endothelial cell neighbors within 25 um in TSI [%] (out of all cells in TSI)	0.0232823	0.0326851	0.351049	0.671469
Percent macrophage cell (Ki67+) with at least 1 plasma cell neighbors within 25 um in oTS [%] (out of all cells in oTS)	0.0197482	0.02577	0.351049	0.671469
Percent macrophage cell (CD163+) with at least 1 plasma cell neighbors within 25 um in aTS [%] (out of all cells in aTS)	0.0338588	0.0254572	0.351049	0.671469
Percent endothelial cell (HLA-A+) with at least 1 plasma cell neighbors within 25 um in oTS [%] (out of all cells in oTS)	0.0253377	0.0185654	0.351049	0.671469
Percent dendritic cell (CD44+) with at least 1 b cell (PAX-5+) neighbors within 25 um in aTS [%] (out of all cells in aTS)	0.00235795	0.00346684	0.351049	0.671469
Percent cd4 treg (PD-L1+) with at least 1 cd4 t cell (CD45RO+) neighbors within 25 um in aTS [%] (out of all cells in aTS)	0.0638217	0.0343299	0.351049	0.671469
Percent macrophage cell (PD-L1+) with at least 1 b cell (CD44+) neighbors within 25 um in TSI [%] (out of all cells in TSI)	0.0209051	0.0125231	0.351049	0.671469
Percent endothelial cell (SMA+) with at least 1 myofibroblast cell neighbors within 25 um in aTS [%] (out of all cells in aTS)	0.0152893	0.018492	0.351049	0.671469
Percent endothelial cell (HLA-A+) with at least 1 cd4 treg (PD-1+) neighbors within 25 um in oTS [%] (out of all cells in oTS)	0.0072973	0.011616	0.351049	0.671469
Percent macrophage cell (Ki67+) with at least 1 cd4 treg (HLA-DR+) neighbors within 25 um in aTS [%] (out of all cells in aTS)	0.0454646	0.0351962	0.351049	0.671469
Percent plasma cell (HLA-A+) with at least 1 macrophage cell (MPO+) neighbors within 25 um in oTS [%] (out of all cells in oTS)	0.016115	0.0261498	0.351049	0.671469
Percent tumor cell (PAX-5+) with at least 1 macrophage cell (CD163+) neighbors within 25 um in TSI [%] (out of all cells in TSI)	0.0540135	0.0423609	0.351049	0.671469
Percent fibroblast cell (HLA-A+) with at least 1 cd4 t cell (GranzymeB+) neighbors within 25 um in aTS [%] (out of all cells in aTS)	0.00586083	0.00954914	0.351049	0.671469
Percent endothelial cell (Collagen4+) with at least 1 fibroblast cell neighbors within 25 um in TC [%] (out of all cells in TC)	0.00129796	0.000903574	0.364711	0.695268
Percent cd4 treg (Cd278+) with at least 1 granulocyte cell neighbors within 25 um in TSI [%] (out of all cells in TSI)	0.000651813	0.000287079	0.367909	0.699026
Percent dendritic cell (PD-L1+) with at least 1 fibroblast cell neighbors within 25 um in oTS [%] (out of all cells in oTS)	0.00129813	0.00261408	0.393601	0.733389
Percent plasma cell (CD19+) with at least 1 endothelial cell (CD34+) neighbors within 25 um in oTS [%] (out of all cells in oTS)	0.0298961	0.0281971	0.393601	0.733389
Percent endothelial cell (CD34+) with at least 1 cd4 treg (CD45RO+) neighbors within 25 um in TSI [%] (out of all cells in TSI)	0.00175319	0.00116534	0.395708	0.733389
Percent dendritic cell (CD45RO+) with at least 1 tumor cell (Ki67+) neighbors within 25 um in TSI [%] (out of all cells in TSI)	0.00673413	0.00479132	0.395708	0.733389
Percent cd8 t cell (CD45RO+) with at least 1 dendritic cell neighbors within 25 um in aTS [%] (out of all cells in aTS)	0.00237933	0.00152568	0.396754	0.733389
Percent cd8 t cell (CD45RO+) with at least 1 macrophage cell (CD11c+) neighbors within 25 um in aTS [%] (out of all cells in aTS)	0.0052245	0.00453772	0.396754	0.733389
Percent endothelial cell (Collagen4+) with at least 1 macrophage cell (CD11c+) neighbors within 25 um in aTS [%] (out of all cells in aTS)	0.00107143	0.00145096	0.396754	0.733389
Percent plasma cell (CD79a+) with at least 1 hev cell neighbors within 25 um in aTS [%] (out of all cells in aTS)	0.00312813	0.00782668	0.407867	0.733389
Percent macrophage cell (PD-L1+) with at least 1 cd4 treg neighbors within 25 um in aTS [%] (out of all cells in aTS)	0.0260193	0.0329636	0.407867	0.733389
Percent cd4 treg (PD-L1+) with at least 1 b cell (PAX-5+) neighbors within 25 um in oTS [%] (out of all cells in oTS)	0.0160922	0.0329439	0.407867	0.733389
Percent macrophage cell (MPO+) with at least 1 plasma cell neighbors within 25 um in oTS [%] (out of all cells in oTS)	0.0205677	0.028447	0.407867	0.733389
Percent cd4 t cell (Ki67+) with at least 1 myofibroblast cell neighbors within 25 um in aTS [%] (out of all cells in aTS)	0.00731589	0.0062033	0.407867	0.733389
Percent fibroblast cell (CD44+) with at least 1 b cell (PAX-5+) neighbors within 25 um in oTS [%] (out of all cells in oTS)	0.0283344	0.0773933	0.407867	0.733389
Percent tumor cell (CD44+) with at least 1 macrophage cell (MPO+) neighbors within 25 um in TSI [%] (out of all cells in TSI)	0.0764632	0.0361153	0.407867	0.733389
Percent cd4 treg (PD-L1+) with at least 1 macrophage cell (CD11c+) neighbors within 25 um in aTS [%] (out of all cells in aTS)	0.00512308	0.00813242	0.407867	0.733389
Percent fibroblast cell (CD44+) with at least 1 plasma cell (CD31+) neighbors within 25 um in oTS [%] (out of all cells in oTS)	0.0588441	0.076217	0.407867	0.733389
Percent granulocyte cell (CD44+) with at least 1 macrophage cell (CD4+) neighbors within 25 um in aTS [%] (out of all cells in aTS)	0.018976	0.0200665	0.407867	0.733389
Percent b cell (CD79a+) with at least 1 myofibroblast cell neighbors within 25 um in aTS [%] (out of all cells in aTS)	0.000949062	0.000680101	0.423834	0.757322
Percent hev cell (CD44+) with at least 1 endothelial cell (Collagen4+) neighbors within 25 um in oTS [%] (out of all cells in oTS)	0.00264713	0.00407834	0.423834	0.757322
Percent endothelial cell (CD34+) with at least 1 macrophage cell (MPO+) neighbors within 25 um in oTS [%] (out of all cells in oTS)	0.00501979	0.00682099	0.426923	0.760456
Percent hev cell (HLA-A+) with at least 1 b cell (CD79a+) neighbors within 25 um in oTS [%] (out of all cells in oTS)	0.00342753	0.00366361	0.455385	0.804086
Percent cd4 treg (CD57+) with at least 1 cd4 t cell (PD-1+) neighbors within 25 um in aTS [%] (out of all cells in aTS)	0.0227379	0.0292866	0.457392	0.804086
Percent macrophage cell (PD-L1+) with at least 1 b cell neighbors within 25 um in oTS [%] (out of all cells in oTS)	0.0172363	0.0121199	0.458388	0.804086
Percent cd4 treg (CD57+) with at least 1 endothelial cell neighbors within 25 um in aTS [%] (out of all cells in aTS)	0.020276	0.0140951	0.458388	0.804086
Percent plasma cell (CD31+) with at least 1 tumor cell neighbors within 25 um in aTS [%] (out of all cells in aTS)	0.0332866	0.0210725	0.469755	0.804086
Percent b cell (PAX-5+) with at least 1 fibroblast cell neighbors within 25 um in oTS [%] (out of all cells in oTS)	0.0294804	0.0225852	0.469755	0.804086
Percent macrophage cell (CD163+) with at least 1 plasma cell neighbors within 25 um in TSI [%] (out of all cells in TSI)	0.0022193	0.0016781	0.469755	0.804086
Percent fibroblast cell (CD44+) with at least 1 dendritic cell neighbors within 25 um in aTS [%] (out of all cells in aTS)	0.00271665	0.0043186	0.469755	0.804086
Percent granulocyte cell (CD14+) with at least 1 endothelial cell neighbors within 25 um in aTS [%] (out of all cells in aTS)	0.00815625	0.0116249	0.469755	0.804086
Percent granulocyte cell (HLA-A+) with at least 1 hev cell (HLA-A+) neighbors within 25 um in oTS [%] (out of all cells in oTS)	0.0211164	0.0276631	0.469755	0.804086
Percent macrophage cell (CD163+) with at least 1 plasma cell (CD31+) neighbors within 25 um in TSI [%] (out of all cells in TSI)	0.00180024	0.00213822	0.469755	0.804086
Percent fibroblast cell (HLA-A+) with at least 1 dendritic cell (CD4+) neighbors within 25 um in TSI [%] (out of all cells in TSI)	0.0155434	0.014462	0.469755	0.804086
Percent macrophage cell (HLA-A+) with at least 1 dendritic cell (CD4+) neighbors within 25 um in aTS [%] (out of all cells in aTS)	0.0446016	0.0557537	0.469755	0.804086
Percent granulocyte cell (C1Qa+) with at least 1 cd4 t cell (Cd278+) neighbors within 25 um in aTS [%] (out of all cells in aTS)	0.00238565	0.00264049	0.479906	0.819001
Percent hev cell (HLA-A+) with at least 1 b cell neighbors within 25 um in oTS [%] (out of all cells in oTS)	0.00283589	0.00222173	0.488216	0.830696
Percent granulocyte cell (CD44+) with at least 1 dendritic cell neighbors within 25 um in aTS [%] (out of all cells in aTS)	0.000479285	0.000674485	0.491113	0.833138
Percent cd4 t cell (PD-L1+) with at least 1 myofibroblast cell neighbors within 25 um in oTS [%] (out of all cells in oTS)	0.00588354	0.00284724	0.522284	0.848689
Percent macrophage cell (CD14+) with at least 1 cd4 treg (LAG3+) neighbors within 25 um in aTS [%] (out of all cells in aTS)	0.0013779	0.00199376	0.522284	0.848689
Percent cd8 t cell (PD-L1+) with at least 1 granulocyte cell neighbors within 25 um in aTS [%] (out of all cells in aTS)	0.00423099	0.003191	0.524136	0.848689
Percent plasma cell (CD19+) with at least 1 b cell (Ki67+) neighbors within 25 um in oTS [%] (out of all cells in oTS)	0.0606419	0.0433753	0.524136	0.848689
Percent cd8 t cell (PD-L1+) with at least 1 macrophage cell (C1Qa+) neighbors within 25 um in oTS [%] (out of all cells in oTS)	0.00990321	0.0061332	0.524136	0.848689
Percent dendritic cell (CD44+) with at least 1 macrophage cell (C1Qa+) neighbors within 25 um in aTS [%] (out of all cells in aTS)	0.000939415	0.00222789	0.524136	0.848689
Percent macrophage cell (CD163+) with at least 1 endothelial cell (CD34+) neighbors within 25 um in TSI [%] (out of all cells in TSI)	0.00106023	0.00130626	0.524136	0.848689
Percent hev cell (HLA-A+) with at least 1 cd4 treg (Cd278+) neighbors within 25 um in aTS [%] (out of all cells in aTS)	0.00176344	0.00213454	0.525054	0.848689
Percent hev cell (IDO1+) with at least 1 macrophage cell (HLA-DR+) neighbors within 25 um in aTS [%] (out of all cells in aTS)	0.00560633	0.0115955	0.525054	0.848689
Percent dendritic cell (HLA-A+) with at least 1 macrophage cell (C1Qa+) neighbors within 25 um in TSI [%] (out of all cells in TSI)	0.000619235	0.00115731	0.525054	0.848689
Percent endothelial cell (Collagen4+) with at least 1 macrophage cell (CD4+) neighbors within 25 um in TSI [%] (out of all cells in TSI)	0.00290731	0.00233034	0.525054	0.848689
Percent endothelial cell (Collagen4+) with at least 1 macrophage cell (CD163+) neighbors within 25 um in aTS [%] (out of all cells in aTS)	0.0122661	0.0146928	0.525054	0.848689
Percent endothelial cell (Ki67+) with at least 1 cd4 treg neighbors within 25 um in oTS [%] (out of all cells in oTS)	0.00933712	0.0123606	0.536014	0.848689
Percent plasma cell (CD44+) with at least 1 myofibroblast cell neighbors within 25 um in oTS [%] (out of all cells in oTS)	0.0102284	0.0110712	0.536014	0.848689
Percent tumor cell (HLA-DR+) with at least 1 cd4 t cell (HLA-A+) neighbors within 25 um in TSI [%] (out of all cells in TSI)	0.725046	0.69466	0.536014	0.848689
Percent macrophage cell (PD-L1+) with at least 1 cd4 treg (PD-1+) neighbors within 25 um in aTS [%] (out of all cells in aTS)	0.0221036	0.0249354	0.536014	0.848689
Percent cd4 treg (Cd278+) with at least 1 dendritic cell (CD4+) neighbors within 25 um in aTS [%] (out of all cells in aTS)	0.0601427	0.0533972	0.536014	0.848689
Percent granulocyte cell (CD44+) with at least 1 b cell (PAX-5+) neighbors within 25 um in oTS [%] (out of all cells in oTS)	0.00992552	0.0103856	0.536014	0.848689
Percent tumor cell (HLA-A+) with at least 1 macrophage cell (MPO+) neighbors within 25 um in TSI [%] (out of all cells in TSI)	0.0394935	0.0398014	0.536014	0.848689
Percent endothelial cell (CD34+) with at least 1 cd4 treg (CD45RO+) neighbors within 25 um in oTS [%] (out of all cells in oTS)	0.0177725	0.0132959	0.536014	0.848689
Percent cd4 t cell (PD-L1+) with at least 1 endothelial cell (CD34+) neighbors within 25 um in oTS [%] (out of all cells in oTS)	0.0137142	0.0188124	0.536014	0.848689
Percent endothelial cell (CD34+) with at least 1 plasma cell (CD31+) neighbors within 25 um in oTS [%] (out of all cells in oTS)	0.0292541	0.030993	0.536014	0.848689
Percent cd4 t cell (CD45RO+) with at least 1 endothelial cell (CD34+) neighbors within 25 um in aTS [%] (out of all cells in aTS)	0.0197824	0.0156703	0.536014	0.848689
Percent endothelial cell (Ki67+) with at least 1 macrophage cell (CD163+) neighbors within 25 um in oTS [%] (out of all cells in oTS)	0.0162191	0.0202703	0.536014	0.848689
Percent cd8 t cell (CD57+) with at least 1 macrophage cell neighbors within 25 um in oTS [%] (out of all cells in oTS)	0.013167	0.0110262	0.557533	0.86856
Percent endothelial cell (Ki67+) with at least 1 myofibroblast cell neighbors within 25 um in oTS [%] (out of all cells in oTS)	0.00766867	0.00519593	0.557533	0.86856
Percent tumor cell (CD44+) with at least 1 macrophage cell (CD163+) neighbors within 25 um in TC [%] (out of all cells in TC)	0.0457773	0.0256971	0.557533	0.86856
Percent endothelial cell (CD34+) with at least 1 macrophage cell (CD4+) neighbors within 25 um in TSI [%] (out of all cells in TSI)	0.00226612	0.00270756	0.560156	0.86856
Percent cd8 t cell (CD57+) with at least 1 granulocyte cell neighbors within 25 um in oTS [%] (out of all cells in oTS)	0.00503011	0.00302981	0.58061	0.86856
Percent hev cell (CD44+) with at least 1 endothelial cell neighbors within 25 um in oTS [%] (out of all cells in oTS)	0.00131002	0.00281902	0.586836	0.86856
Percent myofibroblast cell (HLA-A+) with at least 1 cd4 treg (Cd278+) neighbors within 25 um in oTS [%] (out of all cells in oTS)	0.00133637	0.00121481	0.591119	0.86856
Percent endothelial cell (CD34+) with at least 1 cd4 t cell (GranzymeB+) neighbors within 25 um in aTS [%] (out of all cells in aTS)	0.00219849	0.00160313	0.591119	0.86856
Percent granulocyte cell (HLA-A+) with at least 1 cd8 t cell (GranzymeB+) neighbors within 25 um in aTS [%] (out of all cells in aTS)	0.00207177	0.00210682	0.591119	0.86856
Percent cd8 t cell (PD-L1+) with at least 1 endothelial cell neighbors within 25 um in oTS [%] (out of all cells in oTS)	0.00406564	0.00530122	0.593901	0.86856
Percent plasma cell (CD19+) with at least 1 myofibroblast cell neighbors within 25 um in oTS [%] (out of all cells in oTS)	0.00654338	0.00985154	0.593901	0.86856
Percent dendritic cell (CD4+) with at least 1 cd4 t cell (PD-L1+) neighbors within 25 um in oTS [%] (out of all cells in oTS)	0.00110235	0.00145728	0.593901	0.86856
Percent macrophage cell (CD11c+) with at least 1 dendritic cell neighbors within 25 um in aTS [%] (out of all cells in aTS)	0.00711546	0.00938984	0.595544	0.86856
Percent b cell (Ki67+) with at least 1 endothelial cell (CD34+) neighbors within 25 um in oTS [%] (out of all cells in oTS)	0.00611099	0.00746423	0.595544	0.86856
Percent b cell (CD44+) with at least 1 macrophage cell neighbors within 25 um in oTS [%] (out of all cells in oTS)	0.0200723	0.0146192	0.596358	0.86856
Percent cd4 treg (PD-L1+) with at least 1 dendritic cell neighbors within 25 um in aTS [%] (out of all cells in aTS)	0.00174058	0.00311663	0.596358	0.86856
Percent cd4 treg (LAG3+) with at least 1 fibroblast cell neighbors within 25 um in aTS [%] (out of all cells in aTS)	0.036884	0.0503655	0.596358	0.86856
Percent cd4 t cell (Ki67+) with at least 1 endothelial cell neighbors within 25 um in oTS [%] (out of all cells in oTS)	0.0198388	0.0161035	0.596358	0.86856
Percent dendritic cell (IDO1+) with at least 1 tumor cell (Ki67+) neighbors within 25 um in TSI [%] (out of all cells in TSI)	0.00690786	0.00556383	0.596358	0.86856
Percent myofibroblast cell (HLA-A+) with at least 1 cd4 treg (CD45RO+) neighbors within 25 um in oTS [%] (out of all cells in oTS)	0.00822903	0.0100403	0.596358	0.86856
Percent macrophage cell (CD44+) with at least 1 b cell neighbors within 25 um in oTS [%] (out of all cells in oTS)	0.0112023	0.0110685	0.606469	0.86856
Percent tumor cell (Ki67+) with at least 1 b cell (PAX-5+) neighbors within 25 um in TC [%] (out of all cells in TC)	0.0793428	0.408164	0.606469	0.86856
Percent plasma cell (CD44+) with at least 1 fibroblast cell neighbors within 25 um in oTS [%] (out of all cells in oTS)	0.107935	0.0936507	0.606469	0.86856
Percent hev cell (HLA-A+) with at least 1 cd4 treg (CD45RO+) neighbors within 25 um in aTS [%] (out of all cells in aTS)	0.00457445	0.00915835	0.606469	0.86856
Percent cd4 treg (PD-L1+) with at least 1 cd4 t cell (Ki67+) neighbors within 25 um in oTS [%] (out of all cells in oTS)	0.0188226	0.022848	0.606469	0.86856
Percent tumor cell (IDO1+) with at least 1 cd4 t cell (HLA-A+) neighbors within 25 um in TSI [%] (out of all cells in TSI)	0.688982	0.748262	0.606469	0.86856
Percent tumor cell (PAX-5+) with at least 1 cd8 t cell (CD44+) neighbors within 25 um in TC [%] (out of all cells in TC)	0.430689	0.536478	0.606469	0.86856
Percent cd4 t cell (GranzymeB+) with at least 1 fibroblast cell neighbors within 25 um in oTS [%] (out of all cells in oTS)	0.0516889	0.0431869	0.606469	0.86856
Percent macrophage cell (MPO+) with at least 1 b cell (HLA-DR+) neighbors within 25 um in aTS [%] (out of all cells in aTS)	0.0334694	0.0376343	0.606469	0.86856
Percent dendritic cell (CD44+) with at least 1 cd4 treg (PD-L1+) neighbors within 25 um in aTS [%] (out of all cells in aTS)	0.00262194	0.00329867	0.606469	0.86856
Percent endothelial cell (HLA-A+) with at least 1 b cell (CD44+) neighbors within 25 um in oTS [%] (out of all cells in oTS)	0.0383732	0.0338068	0.606469	0.86856
Percent granulocyte cell (C1Qa+) with at least 1 endothelial cell neighbors within 25 um in oTS [%] (out of all cells in oTS)	0.0107918	0.0114832	0.606469	0.86856
Percent granulocyte cell (CD44+) with at least 1 b cell (HLA-DR+) neighbors within 25 um in oTS [%] (out of all cells in oTS)	0.0127287	0.0149201	0.606469	0.86856
Percent cd4 t cell (PD-1+) with at least 1 macrophage cell (MPO+) neighbors within 25 um in oTS [%] (out of all cells in oTS)	0.0138081	0.0114073	0.606469	0.86856
Percent endothelial cell (CD34+) with at least 1 hev cell (HLA-A+) neighbors within 25 um in aTS [%] (out of all cells in aTS)	0.0448211	0.0481932	0.606469	0.86856
Percent macrophage cell (CD4+) with at least 1 plasma cell (CD31+) neighbors within 25 um in aTS [%] (out of all cells in aTS)	0.0214909	0.0239642	0.606469	0.86856
Percent granulocyte cell (CD44+) with at least 1 cd4 treg (CD45RO+) neighbors within 25 um in aTS [%] (out of all cells in aTS)	0.0187872	0.0151039	0.606469	0.86856
Percent dendritic cell (HLA-A+) with at least 1 macrophage cell (CD4+) neighbors within 25 um in TSI [%] (out of all cells in TSI)	0.00590627	0.00416479	0.606469	0.86856
Percent dendritic cell (IDO1+) with at least 1 tumor cell (IDO1+) neighbors within 25 um in TSI [%] (out of all cells in TSI)	0.00359847	0.00231115	0.631318	0.885705
Percent endothelial cell (Collagen4+) with at least 1 b cell (PAX-5+) neighbors within 25 um in oTS [%] (out of all cells in oTS)	0.0111721	0.0178506	0.633589	0.885705
Percent b cell (CD19+) with at least 1 cd4 treg (CD57+) neighbors within 25 um in oTS [%] (out of all cells in oTS)	0.00237262	0.00328967	0.669705	0.885705
Percent plasma cell (CD19+) with at least 1 endothelial cell (SMA+) neighbors within 25 um in oTS [%] (out of all cells in oTS)	0.0214747	0.0193218	0.669705	0.885705
Percent hev cell (HLA-A+) with at least 1 cd8 t cell neighbors within 25 um in oTS [%] (out of all cells in oTS)	0.00219288	0.00296109	0.671088	0.885705
Percent b cell (Ki67+) with at least 1 endothelial cell neighbors within 25 um in oTS [%] (out of all cells in oTS)	0.00937675	0.00781577	0.671088	0.885705
Percent cd8 t cell (PD-L1+) with at least 1 macrophage cell neighbors within 25 um in oTS [%] (out of all cells in oTS)	0.0196687	0.0238371	0.671088	0.885705
Percent plasma cell (CD19+) with at least 1 fibroblast cell neighbors within 25 um in oTS [%] (out of all cells in oTS)	0.0709667	0.0579204	0.671088	0.885705
Percent plasma cell (CD19+) with at least 1 cd4 treg (PD-L1+) neighbors within 25 um in aTS [%] (out of all cells in aTS)	0.0275362	0.0207365	0.671088	0.885705
Percent endothelial cell (HLA-A+) with at least 1 fibroblast cell neighbors within 25 um in TC [%] (out of all cells in TC)	0.00120171	0.00103307	0.671088	0.885705
Percent macrophage cell (CD11c+) with at least 1 cd4 treg (PD-1+) neighbors within 25 um in oTS [%] (out of all cells in oTS)	0.0144985	0.0286955	0.671088	0.885705
Percent cd8 t cell (PD-L1+) with at least 1 macrophage cell (CD14+) neighbors within 25 um in oTS [%] (out of all cells in oTS)	0.0260637	0.0209059	0.671088	0.885705
Percent cd4 treg (CD57+) with at least 1 tumor cell neighbors within 25 um in aTS [%] (out of all cells in aTS)	0.0134617	0.0107154	0.671773	0.885705
Percent dendritic cell (CD45RO+) with at least 1 tumor cell neighbors within 25 um in TSI [%] (out of all cells in TSI)	0.00816681	0.00928644	0.671773	0.885705
Percent myofibroblast cell (HLA-A+) with at least 1 b cell (HLA-DR+) neighbors within 25 um in oTS [%] (out of all cells in oTS)	0.00852039	0.0141242	0.671773	0.885705
Percent hev cell (HLA-A+) with at least 1 cd4 t cell neighbors within 25 um in aTS [%] (out of all cells in aTS)	0.00429157	0.00625687	0.680594	0.885705
Percent granulocyte cell (CD44+) with at least 1 cd4 treg neighbors within 25 um in oTS [%] (out of all cells in oTS)	0.0081283	0.00806208	0.680594	0.885705
Percent plasma cell (Ki67+) with at least 1 fibroblast cell neighbors within 25 um in aTS [%] (out of all cells in aTS)	0.0927734	0.0887743	0.680594	0.885705
Percent fibroblast cell (Ki67+) with at least 1 plasma cell neighbors within 25 um in aTS [%] (out of all cells in aTS)	0.0613787	0.0717631	0.680594	0.885705
Percent macrophage cell (C1Qa+) with at least 1 plasma cell neighbors within 25 um in aTS [%] (out of all cells in aTS)	0.0299571	0.0273251	0.680594	0.885705
Percent endothelial cell (Collagen4+) with at least 1 tumor cell neighbors within 25 um in aTS [%] (out of all cells in aTS)	0.0107151	0.0128565	0.680594	0.885705
Percent cd4 treg (HLA-DR+) with at least 1 cd4 t cell (PD-1+) neighbors within 25 um in oTS [%] (out of all cells in oTS)	0.0224264	0.0279385	0.680594	0.885705
Percent cd8 t cell (HLA-A+) with at least 1 cd4 treg (CD57+) neighbors within 25 um in oTS [%] (out of all cells in oTS)	0.00192622	0.00301622	0.680594	0.885705
Percent cd4 t cell (Ki67+) with at least 1 myofibroblast cell neighbors within 25 um in oTS [%] (out of all cells in oTS)	0.00677389	0.00583427	0.680594	0.885705
Percent macrophage cell (PD-L1+) with at least 1 endothelial cell neighbors within 25 um in TSI [%] (out of all cells in TSI)	0.00109894	0.00124013	0.680594	0.885705
Percent tumor cell (HLA-A+) with at least 1 plasma cell (CD31+) neighbors within 25 um in TSI [%] (out of all cells in TSI)	0.0330581	0.0364302	0.680594	0.885705
Percent endothelial cell (CD34+) with at least 1 b cell (Ki67+) neighbors within 25 um in oTS [%] (out of all cells in oTS)	0.00670453	0.00850568	0.680594	0.885705
Percent macrophage cell (C1Qa+) with at least 1 cd4 treg (Ki67+) neighbors within 25 um in aTS [%] (out of all cells in aTS)	0.0223645	0.0216219	0.680594	0.885705
Percent endothelial cell (CD34+) with at least 1 b cell (HLA-DR+) neighbors within 25 um in oTS [%] (out of all cells in oTS)	0.0147766	0.0175649	0.680594	0.885705
Percent endothelial cell (SMA+) with at least 1 myofibroblast cell neighbors within 25 um in oTS [%] (out of all cells in oTS)	0.0148964	0.0126181	0.680594	0.885705
Percent dendritic cell (HLA-A+) with at least 1 tumor cell (PD-L1+) neighbors within 25 um in TSI [%] (out of all cells in TSI)	0.00277163	0.00170681	0.680594	0.885705
Percent cd4 treg (CD57+) with at least 1 macrophage cell (HLA-DR+) neighbors within 25 um in aTS [%] (out of all cells in aTS)	0.0450326	0.0373479	0.680594	0.885705
Percent cd4 t cell (PD-L1+) with at least 1 macrophage cell (MPO+) neighbors within 25 um in oTS [%] (out of all cells in oTS)	0.0176722	0.0113936	0.680594	0.885705
Percent endothelial cell (Collagen4+) with at least 1 myofibroblast cell neighbors within 25 um in oTS [%] (out of all cells in oTS)	0.0086819	0.00809259	0.680594	0.885705
Percent plasma cell (HLA-A+) with at least 1 macrophage cell (MPO+) neighbors within 25 um in aTS [%] (out of all cells in aTS)	0.0222515	0.0135995	0.680594	0.885705
Percent fibroblast cell (HLA-A+) with at least 1 cd4 treg (CD45RO+) neighbors within 25 um in oTS [%] (out of all cells in oTS)	0.094956	0.123498	0.680594	0.885705
Percent tumor cell (CD44+) with at least 1 endothelial cell (CD34+) neighbors within 25 um in TC [%] (out of all cells in TC)	0.0162083	0.0121282	0.680594	0.885705
Percent macrophage cell (C1Qa+) with at least 1 plasma cell (CD31+) neighbors within 25 um in aTS [%] (out of all cells in aTS)	0.0223901	0.026472	0.680594	0.885705
Percent dendritic cell (HLA-A+) with at least 1 macrophage cell (CD4+) neighbors within 25 um in aTS [%] (out of all cells in aTS)	0.00505594	0.00631451	0.680594	0.885705
Percent endothelial cell (Collagen4+) with at least 1 dendritic cell (CD4+) neighbors within 25 um in oTS [%] (out of all cells in oTS)	0.0233295	0.0274619	0.680594	0.885705
Percent tumor cell (PAX-5+) with at least 1 granulocyte cell neighbors within 25 um in TSI [%] (out of all cells in TSI)	0.0179332	0.023564	0.708974	0.916362
Percent endothelial cell (CD34+) with at least 1 tumor cell (PD-L1+) neighbors within 25 um in TSI [%] (out of all cells in TSI)	0.000764737	0.000692548	0.708974	0.916362
Percent granulocyte cell (C1Qa+) with at least 1 endothelial cell (CD34+) neighbors within 25 um in aTS [%] (out of all cells in aTS)	0.00564705	0.0112437	0.708974	0.916362
Percent tumor cell (PD-L1+) with at least 1 fibroblast cell neighbors within 25 um in TSI [%] (out of all cells in TSI)	0.076709	0.0932395	0.710822	0.916671
Percent endothelial cell (Collagen4+) with at least 1 cd4 treg (PD-1+) neighbors within 25 um in TSI [%] (out of all cells in TSI)	0.000738207	0.00091243	0.749033	0.928784
Percent cd4 treg (PD-1+) with at least 1 endothelial cell neighbors within 25 um in TSI [%] (out of all cells in TSI)	0.000941797	0.000971145	0.750112	0.928784
Percent cd4 treg (PD-L1+) with at least 1 fibroblast cell neighbors within 25 um in TSI [%] (out of all cells in TSI)	0.00509305	0.00346245	0.750112	0.928784
Percent endothelial cell (CD34+) with at least 1 hev cell (CD34+) neighbors within 25 um in oTS [%] (out of all cells in oTS)	0.0305631	0.0305878	0.750112	0.928784
Percent tumor cell (PAX-5+) with at least 1 endothelial cell (CD34+) neighbors within 25 um in TSI [%] (out of all cells in TSI)	0.040657	0.031639	0.750112	0.928784
Percent hev cell (HLA-A+) with at least 1 cd4 t cell neighbors within 25 um in oTS [%] (out of all cells in oTS)	0.00563001	0.00553313	0.750646	0.928784
Percent tumor cell (HLA-DR+) with at least 1 dendritic cell neighbors within 25 um in TSI [%] (out of all cells in TSI)	0.030925	0.0512722	0.750646	0.928784
Percent myofibroblast cell (HLA-A+) with at least 1 endothelial cell (Collagen4+) neighbors within 25 um in oTS [%] (out of all cells in oTS)	0.0110718	0.0128251	0.750646	0.928784
Percent hev cell (HLA-A+) with at least 1 cd8 t cell neighbors within 25 um in aTS [%] (out of all cells in aTS)	0.00315924	0.00325559	0.757692	0.928784
Percent plasma cell (Ki67+) with at least 1 cd4 treg neighbors within 25 um in oTS [%] (out of all cells in oTS)	0.0680192	0.0463614	0.757692	0.928784
Percent b cell (PAX-5+) with at least 1 granulocyte cell neighbors within 25 um in oTS [%] (out of all cells in oTS)	0.00349549	0.00483265	0.757692	0.928784
Percent fibroblast cell (HLA-A+) with at least 1 cd4 t cell neighbors within 25 um in oTS [%] (out of all cells in oTS)	0.0849407	0.085301	0.757692	0.928784
Percent cd4 t cell (PD-1+) with at least 1 endothelial cell neighbors within 25 um in oTS [%] (out of all cells in oTS)	0.0171442	0.0172926	0.757692	0.928784
Percent cd4 t cell (PD-L1+) with at least 1 endothelial cell neighbors within 25 um in oTS [%] (out of all cells in oTS)	0.0165563	0.0168866	0.757692	0.928784
Percent plasma cell (CD44+) with at least 1 cd4 treg (CD57+) neighbors within 25 um in oTS [%] (out of all cells in oTS)	0.00791863	0.00678222	0.757692	0.928784
Percent tumor cell (PAX-5+) with at least 1 cd4 t cell (HLA-A+) neighbors within 25 um in TSI [%] (out of all cells in TSI)	0.697927	0.573218	0.757692	0.928784
Percent fibroblast cell (HLA-A+) with at least 1 b cell (Ki67+) neighbors within 25 um in oTS [%] (out of all cells in oTS)	0.0394619	0.0668535	0.757692	0.928784
Percent endothelial cell (Collagen4+) with at least 1 b cell (Ki67+) neighbors within 25 um in aTS [%] (out of all cells in aTS)	0.0190202	0.0158308	0.757692	0.928784
Percent endothelial cell (CD34+) with at least 1 cd4 treg (PD-1+) neighbors within 25 um in aTS [%] (out of all cells in aTS)	0.0138789	0.0110577	0.757692	0.928784
Percent endothelial cell (HLA-A+) with at least 1 cd4 t cell (HLA-DR+) neighbors within 25 um in TSI [%] (out of all cells in TSI)	0.00235156	0.0020828	0.757692	0.928784
Percent dendritic cell (HLA-A+) with at least 1 macrophage cell (CD14+) neighbors within 25 um in TSI [%] (out of all cells in TSI)	0.00315764	0.00249442	0.757692	0.928784
Percent endothelial cell (Ki67+) with at least 1 macrophage cell (HLA-DR+) neighbors within 25 um in oTS [%] (out of all cells in oTS)	0.0190204	0.0212233	0.757692	0.928784
Percent endothelial cell (SMA+) with at least 1 myofibroblast cell (Collagen4+) neighbors within 25 um in oTS [%] (out of all cells in oTS)	0.0347897	0.0291839	0.757692	0.928784
Percent cd8 t cell (CD57+) with at least 1 endothelial cell (CD34+) neighbors within 25 um in oTS [%] (out of all cells in oTS)	0.00952886	0.00679093	0.785843	0.944804
Percent cd4 t cell (HLA-A+) with at least 1 dendritic cell neighbors within 25 um in oTS [%] (out of all cells in oTS)	0.00230164	0.00377999	0.789781	0.944804
Percent endothelial cell (CD34+) with at least 1 tumor cell neighbors within 25 um in TC [%] (out of all cells in TC)	0.00201699	0.00298863	0.789781	0.944804
Percent endothelial cell (Collagen4+) with at least 1 macrophage cell (CD11c+) neighbors within 25 um in oTS [%] (out of all cells in oTS)	0.000746272	0.000738154	0.789781	0.944804
Percent tumor cell (PAX-5+) with at least 1 macrophage cell (C1Qa+) neighbors within 25 um in TSI [%] (out of all cells in TSI)	0.0692059	0.0617212	0.791146	0.944804
Percent granulocyte cell (C1Qa+) with at least 1 cd4 t cell neighbors within 25 um in oTS [%] (out of all cells in oTS)	0.00553939	0.00493077	0.831111	0.944804
Percent plasma cell (CD19+) with at least 1 cd4 t cell (PD-L1+) neighbors within 25 um in oTS [%] (out of all cells in oTS)	0.0139907	0.0125226	0.831111	0.944804
Percent cd4 treg (CD57+) with at least 1 cd8 t cell neighbors within 25 um in oTS [%] (out of all cells in oTS)	0.0153219	0.0138326	0.831851	0.944804
Percent tumor cell (Ki67+) with at least 1 endothelial cell neighbors within 25 um in TC [%] (out of all cells in TC)	0.0052032	0.0205067	0.831851	0.944804
Percent plasma cell (Ki67+) with at least 1 endothelial cell (CD34+) neighbors within 25 um in aTS [%] (out of all cells in aTS)	0.0372105	0.03323	0.831851	0.944804
Percent granulocyte cell (CD31+) with at least 1 macrophage cell (C1Qa+) neighbors within 25 um in aTS [%] (out of all cells in aTS)	0.00782198	0.0122484	0.831851	0.944804
Percent macrophage cell (CD11c+) with at least 1 b cell neighbors within 25 um in oTS [%] (out of all cells in oTS)	0.020187	0.0181206	0.832218	0.944804
Percent granulocyte cell (HLA-A+) with at least 1 cd8 t cell neighbors within 25 um in oTS [%] (out of all cells in oTS)	0.00735148	0.00581879	0.832218	0.944804
Percent cd4 t cell (PD-L1+) with at least 1 cd4 treg (PD-1+) neighbors within 25 um in oTS [%] (out of all cells in oTS)	0.0588355	0.0577278	0.832218	0.944804
Percent myofibroblast cell (HLA-A+) with at least 1 cd8 t cell neighbors within 25 um in oTS [%] (out of all cells in oTS)	0.00527047	0.00413903	0.832218	0.944804
Percent tumor cell (Ki67+) with at least 1 endothelial cell (Collagen4+) neighbors within 25 um in TSI [%] (out of all cells in TSI)	0.049676	0.0424252	0.832218	0.944804
Percent cd8 t cell (CD45RO+) with at least 1 macrophage cell (C1Qa+) neighbors within 25 um in oTS [%] (out of all cells in oTS)	0.00763915	0.00870604	0.832218	0.944804
Percent endothelial cell (Collagen4+) with at least 1 macrophage cell (CD14+) neighbors within 25 um in TSI [%] (out of all cells in TSI)	0.00173526	0.0018202	0.832218	0.944804
Percent granulocyte cell (HLA-A+) with at least 1 endothelial cell (Collagen4+) neighbors within 25 um in aTS [%] (out of all cells in aTS)	0.0112493	0.0130004	0.832218	0.944804
Percent cd4 t cell (HLA-A+) with at least 1 hev cell neighbors within 25 um in oTS [%] (out of all cells in oTS)	0.00532215	0.0064018	0.837063	0.944804
Percent tumor cell (HLA-DR+) with at least 1 macrophage cell neighbors within 25 um in TSI [%] (out of all cells in TSI)	0.0868434	0.0656871	0.837063	0.944804
Percent fibroblast cell (CD44+) with at least 1 plasma cell neighbors within 25 um in aTS [%] (out of all cells in aTS)	0.0874798	0.122319	0.837063	0.944804
Percent cd4 t cell (PD-1+) with at least 1 myofibroblast cell neighbors within 25 um in oTS [%] (out of all cells in oTS)	0.00385442	0.00436854	0.837063	0.944804
Percent granulocyte cell (CD44+) with at least 1 plasma cell neighbors within 25 um in oTS [%] (out of all cells in oTS)	0.0155212	0.0119201	0.837063	0.944804
Percent cd4 t cell (HLA-A+) with at least 1 myofibroblast cell neighbors within 25 um in TSI [%] (out of all cells in TSI)	0.0005175	0.000541424	0.837063	0.944804
Percent tumor cell (HLA-A+) with at least 1 cd4 t cell (HLA-A+) neighbors within 25 um in TC [%] (out of all cells in TC)	0.813739	0.808012	0.837063	0.944804
Percent cd8 t cell (CD45RO+) with at least 1 cd4 treg (PD-L1+) neighbors within 25 um in oTS [%] (out of all cells in oTS)	0.0100825	0.010357	0.837063	0.944804
Percent endothelial cell (HLA-A+) with at least 1 b cell (Ki67+) neighbors within 25 um in oTS [%] (out of all cells in oTS)	0.0104263	0.00832154	0.837063	0.944804
Percent endothelial cell (HLA-A+) with at least 1 b cell (HLA-DR+) neighbors within 25 um in oTS [%] (out of all cells in oTS)	0.0228767	0.0198716	0.837063	0.944804
Percent macrophage cell (MPO+) with at least 1 cd4 treg (CD45RO+) neighbors within 25 um in aTS [%] (out of all cells in aTS)	0.031913	0.0306974	0.837063	0.944804
Percent cd4 treg (CD57+) with at least 1 macrophage cell (CD163+) neighbors within 25 um in aTS [%] (out of all cells in aTS)	0.0252773	0.0251408	0.837063	0.944804
Percent tumor cell (CD44+) with at least 1 macrophage cell (C1Qa+) neighbors within 25 um in TSI [%] (out of all cells in TSI)	0.0456194	0.0388779	0.837063	0.944804
Percent fibroblast cell (HLA-A+) with at least 1 cd4 treg (CD45RO+) neighbors within 25 um in aTS [%] (out of all cells in aTS)	0.0974882	0.0956923	0.837063	0.944804
Percent dendritic cell (HLA-DR+) with at least 1 cd4 treg (CD45RO+) neighbors within 25 um in oTS [%] (out of all cells in oTS)	0.00219167	0.00233906	0.837063	0.944804
Percent cd8 t cell (HLA-A+) with at least 1 endothelial cell (SMA+) neighbors within 25 um in oTS [%] (out of all cells in oTS)	0.00674423	0.0050239	0.837063	0.944804
Percent cd8 t cell (CD45RO+) with at least 1 endothelial cell (SMA+) neighbors within 25 um in aTS [%] (out of all cells in aTS)	0.00843327	0.0080054	0.837063	0.944804
Percent cd8 t cell (CD45RO+) with at least 1 endothelial cell (CD34+) neighbors within 25 um in oTS [%] (out of all cells in oTS)	0.00763656	0.00667843	0.837063	0.944804
Percent endothelial cell (CD34+) with at least 1 dendritic cell (CD4+) neighbors within 25 um in aTS [%] (out of all cells in aTS)	0.0341067	0.0328233	0.837063	0.944804
Percent dendritic cell (CD44+) with at least 1 macrophage cell (CD11c+) neighbors within 25 um in aTS [%] (out of all cells in aTS)	0.00258126	0.00243352	0.837063	0.944804
Percent cd8 t cell (GranzymeB+) with at least 1 macrophage cell (CD14+) neighbors within 25 um in oTS [%] (out of all cells in oTS)	0.0242709	0.0256687	0.837063	0.944804
Percent endothelial cell (Collagen4+) with at least 1 tumor cell neighbors within 25 um in TC [%] (out of all cells in TC)	0.00204749	0.00256769	0.872915	0.97825
Percent tumor cell (PAX-5+) with at least 1 fibroblast cell neighbors within 25 um in TC [%] (out of all cells in TC)	0.0335277	0.0491795	0.873753	0.97825
Percent tumor cell (CD44+) with at least 1 endothelial cell neighbors within 25 um in TC [%] (out of all cells in TC)	0.0113669	0.0122141	0.873753	0.97825
Percent granulocyte cell (CD44+) with at least 1 cd4 t cell (Ki67+) neighbors within 25 um in oTS [%] (out of all cells in oTS)	0.00663406	0.00540481	0.873753	0.97825
Percent tumor cell (PAX-5+) with at least 1 dendritic cell neighbors within 25 um in TC [%] (out of all cells in TC)	0.0322112	0.0443704	0.914437	0.97825
Percent cd8 t cell (CD57+) with at least 1 macrophage cell (PD-L1+) neighbors within 25 um in oTS [%] (out of all cells in oTS)	0.00731321	0.00803647	0.914437	0.97825
Percent cd8 t cell (PD-1+) with at least 1 hev cell neighbors within 25 um in oTS [%] (out of all cells in oTS)	0.00215503	0.00174849	0.915076	0.97825
Percent plasma cell (CD19+) with at least 1 macrophage cell neighbors within 25 um in oTS [%] (out of all cells in oTS)	0.0308736	0.041657	0.915076	0.97825
Percent hev cell (HLA-A+) with at least 1 cd4 treg (Ki67+) neighbors within 25 um in oTS [%] (out of all cells in oTS)	0.00267682	0.00286508	0.915452	0.97825
Percent endothelial cell (Ki67+) with at least 1 cd8 t cell neighbors within 25 um in oTS [%] (out of all cells in oTS)	0.0129189	0.011185	0.915452	0.97825
Percent macrophage cell (CD163+) with at least 1 endothelial cell (Collagen4+) neighbors within 25 um in TSI [%] (out of all cells in TSI)	0.00291668	0.00203068	0.915452	0.97825
Percent fibroblast cell (HLA-A+) with at least 1 b cell neighbors within 25 um in oTS [%] (out of all cells in oTS)	0.040619	0.0352563	0.915639	0.97825
Percent fibroblast cell (HLA-A+) with at least 1 endothelial cell (Collagen4+) neighbors within 25 um in TSI [%] (out of all cells in TSI)	0.00465957	0.00753673	0.915639	0.97825
Percent cd4 t cell (PD-L1+) with at least 1 hev cell neighbors within 25 um in aTS [%] (out of all cells in aTS)	0.00494359	0.00600468	0.918182	0.97825
Percent plasma cell (CD31+) with at least 1 hev cell neighbors within 25 um in oTS [%] (out of all cells in oTS)	0.00454206	0.00969662	0.918182	0.97825
Percent cd4 treg (CD57+) with at least 1 macrophage cell neighbors within 25 um in aTS [%] (out of all cells in aTS)	0.0235425	0.0215541	0.918182	0.97825
Percent tumor cell (CD44+) with at least 1 dendritic cell neighbors within 25 um in TSI [%] (out of all cells in TSI)	0.0173479	0.018938	0.918182	0.97825
Percent cd4 t cell (PD-1+) with at least 1 macrophage cell neighbors within 25 um in oTS [%] (out of all cells in oTS)	0.0336823	0.0307695	0.918182	0.97825
Percent tumor cell (HLA-A+) with at least 1 macrophage cell neighbors within 25 um in TC [%] (out of all cells in TC)	0.0440418	0.0357346	0.918182	0.97825
Percent macrophage cell (MPO+) with at least 1 plasma cell neighbors within 25 um in aTS [%] (out of all cells in aTS)	0.0218157	0.0235334	0.918182	0.97825
Percent cd4 t cell (PD-L1+) with at least 1 macrophage cell neighbors within 25 um in oTS [%] (out of all cells in oTS)	0.0452952	0.0444397	0.918182	0.97825
Percent fibroblast cell (CD44+) with at least 1 plasma cell neighbors within 25 um in TSI [%] (out of all cells in TSI)	0.00428755	0.00538927	0.918182	0.97825
Percent macrophage cell (Ki67+) with at least 1 plasma cell neighbors within 25 um in aTS [%] (out of all cells in aTS)	0.0240656	0.0242521	0.918182	0.97825
Percent fibroblast cell (Ki67+) with at least 1 plasma cell neighbors within 25 um in oTS [%] (out of all cells in oTS)	0.0720271	0.0739979	0.918182	0.97825
Percent myofibroblast cell (HLA-A+) with at least 1 plasma cell neighbors within 25 um in oTS [%] (out of all cells in oTS)	0.00891843	0.00880896	0.918182	0.97825
Percent macrophage cell (Ki67+) with at least 1 cd4 treg (CD44+) neighbors within 25 um in TSI [%] (out of all cells in TSI)	0.019231	0.0146546	0.918182	0.97825
Percent macrophage cell (MPO+) with at least 1 tumor cell (HLA-A+) neighbors within 25 um in TSI [%] (out of all cells in TSI)	0.0149191	0.0148168	0.918182	0.97825
Percent macrophage cell (HLA-DR+) with at least 1 plasma cell (CD31+) neighbors within 25 um in TSI [%] (out of all cells in TSI)	0.00173214	0.00186238	0.918182	0.97825
Percent endothelial cell (HLA-A+) with at least 1 macrophage cell (MPO+) neighbors within 25 um in oTS [%] (out of all cells in oTS)	0.00647007	0.00803804	0.918182	0.97825
Percent granulocyte cell (CD31+) with at least 1 endothelial cell (Collagen4+) neighbors within 25 um in oTS [%] (out of all cells in oTS)	0.0112054	0.0149692	0.918182	0.97825
Percent b cell (Ki67+) with at least 1 dendritic cell neighbors within 25 um in oTS [%] (out of all cells in oTS)	0.00105044	0.0025726	0.954918	1
Percent cd8 t cell (PD-1+) with at least 1 macrophage cell (CD11c+) neighbors within 25 um in oTS [%] (out of all cells in oTS)	0.00229501	0.00249896	0.956662	1
Percent hev cell (CD44+) with at least 1 cd4 treg (CD45RO+) neighbors within 25 um in oTS [%] (out of all cells in oTS)	0.00494177	0.00810469	0.957478	1
Percent endothelial cell (CD34+) with at least 1 cd4 treg neighbors within 25 um in aTS [%] (out of all cells in aTS)	0.0149132	0.0118764	0.95776	1
Percent cd8 t cell (Ki67+) with at least 1 myofibroblast cell neighbors within 25 um in aTS [%] (out of all cells in aTS)	0.00332636	0.00430677	0.95776	1
Percent cd8 t cell (PD-L1+) with at least 1 macrophage cell (CD4+) neighbors within 25 um in oTS [%] (out of all cells in oTS)	0.0413155	0.0345962	0.95776	1
Percent cd4 treg (CD57+) with at least 1 macrophage cell (HLA-DR+) neighbors within 25 um in oTS [%] (out of all cells in oTS)	0.0322272	0.0289887	0.95776	1
Percent plasma cell (HLA-A+) with at least 1 hev cell neighbors within 25 um in oTS [%] (out of all cells in oTS)	0.00446227	0.0054736	1	1
Percent macrophage cell (CD11c+) with at least 1 cd4 treg neighbors within 25 um in aTS [%] (out of all cells in aTS)	0.025844	0.0265203	1	1
Percent cd4 t cell (PD-L1+) with at least 1 dendritic cell neighbors within 25 um in aTS [%] (out of all cells in aTS)	0.00342031	0.00520075	1	1
Percent fibroblast cell (HLA-A+) with at least 1 cd4 t cell neighbors within 25 um in aTS [%] (out of all cells in aTS)	0.0892232	0.0832989	1	1
Percent fibroblast cell (CD44+) with at least 1 cd4 t cell neighbors within 25 um in oTS [%] (out of all cells in oTS)	0.0647511	0.0674612	1	1
Percent fibroblast cell (HLA-A+) with at least 1 cd8 t cell neighbors within 25 um in oTS [%] (out of all cells in oTS)	0.0542836	0.045061	1	1
Percent cd8 t cell (HLA-A+) with at least 1 b cell (PAX-5+) neighbors within 25 um in TC [%] (out of all cells in TC)	0.00114431	0.00333864	1	1
Percent granulocyte cell (CD44+) with at least 1 cd8 t cell neighbors within 25 um in oTS [%] (out of all cells in oTS)	0.00912203	0.00663696	1	1
Percent macrophage cell (CD11c+) with at least 1 cd8 t cell neighbors within 25 um in oTS [%] (out of all cells in oTS)	0.0176603	0.0206925	1	1
Percent plasma cell (HLA-A+) with at least 1 macrophage cell neighbors within 25 um in oTS [%] (out of all cells in oTS)	0.0507942	0.0484734	1	1
Percent tumor cell (HLA-A+) with at least 1 hev cell (HLA-A+) neighbors within 25 um in TSI [%] (out of all cells in TSI)	0.761695	0.785013	1	1
Percent cd4 t cell (Ki67+) with at least 1 cd4 treg (PD-L1+) neighbors within 25 um in oTS [%] (out of all cells in oTS)	0.032883	0.0313571	1	1
Percent cd4 t cell (HLA-DR+) with at least 1 cd4 treg (CD57+) neighbors within 25 um in oTS [%] (out of all cells in oTS)	0.00454777	0.00691862	1	1
Percent macrophage cell (MPO+) with at least 1 granulocyte cell neighbors within 25 um in TSI [%] (out of all cells in TSI)	0.0023023	0.00299125	1	1
Percent cd8 t cell (CD45RO+) with at least 1 cd4 treg (CD57+) neighbors within 25 um in aTS [%] (out of all cells in aTS)	0.0027184	0.00297921	1	1
Percent macrophage cell (CD163+) with at least 1 b cell (PAX-5+) neighbors within 25 um in TSI [%] (out of all cells in TSI)	0.00467704	0.00606906	1	1
Percent granulocyte cell (CD14+) with at least 1 myofibroblast cell neighbors within 25 um in oTS [%] (out of all cells in oTS)	0.00275028	0.0029677	1	1
Percent fibroblast cell (HLA-A+) with at least 1 tumor cell (IDO1+) neighbors within 25 um in aTS [%] (out of all cells in aTS)	0.0308216	0.0437542	1	1
Percent cd4 t cell (PD-L1+) with at least 1 macrophage cell (C1Qa+) neighbors within 25 um in oTS [%] (out of all cells in oTS)	0.0226693	0.0249387	1	1
Percent plasma cell (HLA-A+) with at least 1 macrophage cell (C1Qa+) neighbors within 25 um in oTS [%] (out of all cells in oTS)	0.0305771	0.0221899	1	1
Percent cd4 t cell (PD-L1+) with at least 1 macrophage cell (CD11c+) neighbors within 25 um in oTS [%] (out of all cells in oTS)	0.0303957	0.0246545	1	1
Percent plasma cell (CD31+) with at least 1 macrophage cell (CD14+) neighbors within 25 um in oTS [%] (out of all cells in oTS)	0.100626	0.0902255	1	1
Percent endothelial cell (CD34+) with at least 1 plasma cell (CD31+) neighbors within 25 um in aTS [%] (out of all cells in aTS)	0.0366994	0.0368566	1	1
Percent endothelial cell (SMA+) with at least 1 macrophage cell (C1Qa+) neighbors within 25 um in oTS [%] (out of all cells in oTS)	0.00900151	0.0108159	1	1
Percent endothelial cell (Collagen4+) with at least 1 macrophage cell (MPO+) neighbors within 25 um in oTS [%] (out of all cells in oTS)	0.00590219	0.00584823	1	1
Percent macrophage cell (PD-L1+) with at least 1 endothelial cell (CD34+) neighbors within 25 um in TSI [%] (out of all cells in TSI)	0.000910934	0.00104909	1	1
Percent granulocyte cell (CD14+) with at least 1 endothelial cell (Collagen4+) neighbors within 25 um in oTS [%] (out of all cells in oTS)	0.00605425	0.00634807	1	1
Percent endothelial cell (Collagen4+) with at least 1 myofibroblast cell (Collagen4+) neighbors within 25 um in aTS [%] (out of all cells in aTS)	0.0365337	0.0369239	1	1

## Sheet: S6B
S6B. Comparison of distribution of PD1+ T-cells interactions with PD-L1+ cells within areas between HPV+ and HPV- tumors.
feature	HPV+_mean	HPV-_mean	p_value	p_value_bh_adjusted
CD8+ T-cells (PD1+) - CD4+ Tregs (PD-L1+) interactions in TC	0.000248423	3.58705e-05	0.0271067	0.241479
CD8+ T-cells (PD1+) - CD4+ T-cells (PD-L1+) interactions in TC	0.000478985	7.83272e-05	0.0274708	0.241479
CD8+ T-cells (PD1+) - Macrophages (PD-L1+) interactions in oTS	0.00031558	0.00157984	0.0298898	0.241479
CD4+ T-cells (PD1+) - CD4+ Tregs (PD-L1+) interactions in TC	0.000229207	5.07972e-05	0.0357746	0.241479
CD4+ T-cells (PD1+) - Tumor cells (PD-L1+) interactions in TC	0.00110502	0.000298833	0.0677702	0.274451
CD8+ T-cells (PD1+) - CD4+ T-cells (PD-L1+) interactions in TSI	0.00174022	0.000286144	0.071108	0.274451
CD8+ T-cells (PD1+) - Tumor cells (PD-L1+) interactions in TSI	0.00200992	0.000872485	0.0711538	0.274451
CD8+ T-cells (PD1+) - CD4+ Tregs (PD-L1+) interactions in TSI	0.000944438	0.00018039	0.0907343	0.306228
CD4+ T-cells (PD1+) - CD4+ Tregs (PD-L1+) interactions in TSI	0.000879288	0.000166348	0.138072	0.343585
CD4+ T-cells (PD1+) - CD4+ T-cells (PD-L1+) interactions in TSI	0.00333835	0.000874656	0.141608	0.343585
CD4+ T-cells (PD1+) - Macrophages (PD-L1+) interactions in TSI	0.00174092	0.000328777	0.141608	0.343585
CD4+ T-cells (PD1+) - Tumor cells (PD-L1+) interactions in TSI	0.00201715	0.000372801	0.152705	0.343585
CD4+ T-cells (PD1+) - CD4+ T-cells (PD-L1+) interactions in TC	0.00087088	0.000449495	0.182539	0.357683
CD8+ T-cells (PD1+) - Tumor cells (PD-L1+) interactions in TC	0.00166681	0.000678041	0.185465	0.357683
CD4+ T-cells (PD1+) - CD4+ Tregs (PD-L1+) interactions in oTS	0.00212765	0.00450201	0.21049	0.378881
CD8+ T-cells (PD1+) - CD4+ Tregs (PD-L1+) interactions in oTS	0.000215597	0.00115827	0.288399	0.475082
CD4+ T-cells (PD1+) - CD4+ T-cells (PD-L1+) interactions in oTS	0.0045959	0.00919864	0.299126	0.475082
CD8+ T-cells (PD1+) - Macrophages (PD-L1+) interactions in TSI	0.00166358	0.000750926	0.351049	0.526573
CD8+ T-cells (PD1+) - CD4+ Tregs (PD-L1+) interactions in aTS	0.00107224	0.00151655	0.426923	0.60668
CD8+ T-cells (PD1+) - CD4+ T-cells (PD-L1+) interactions in oTS	0.00064462	0.00134077	0.488216	0.659092
CD4+ T-cells (PD1+) - Macrophages (PD-L1+) interactions in TC	0.000365165	0.000249581	0.522284	0.671507
CD8+ T-cells (PD1+) - Macrophages (PD-L1+) interactions in TC	0.000521149	0.000305059	0.595544	0.682277
CD4+ T-cells (PD1+) - CD4+ Tregs (PD-L1+) interactions in aTS	0.00303417	0.00395778	0.606469	0.682277
CD4+ T-cells (PD1+) - Macrophages (PD-L1+) interactions in aTS	0.00364304	0.00516158	0.606469	0.682277
CD8+ T-cells (PD1+) - Macrophages (PD-L1+) interactions in aTS	0.00205896	0.0022115	0.757692	0.818308
CD8+ T-cells (PD1+) - CD4+ T-cells (PD-L1+) interactions in aTS	0.00226812	0.00169386	0.837063	0.869258
CD4+ T-cells (PD1+) - CD4+ T-cells (PD-L1+) interactions in aTS	0.00674064	0.00713655	1	1

## Sheet: S6C
S6C. Comparison of distribution of PD1+ T-cells interactions with PD-L1+ cells within TLSs between HPV+ and HPV- tumors.
feature	HPV+_mean	HPV-_mean	p_value	p_value_bh_adjusted
CD4+ T-cells (PD1+)-CD4+ Tregs (PD-L1+) interactions	0.0011947	0.0250596	0.00012719	0.000763137
CD4+ T-cells (PD1+)-CD4+ T-cells (PD-L1+) interactions	0.00455873	0.0492072	0.000782356	0.00234707
CD4+ T-cells (PD1+)-Macrophages (PD-L1+) interactions	0.00235429	0.021819	0.0152134	0.0304269
CD8+ T-cells (PD1+)-CD4+ T-cells (PD-L1+) interactions	0.00510231	0.00329703	0.325883	0.488825
CD8+ T-cells (PD1+)-CD4+ Tregs (PD-L1+) interactions	0.0013624	0.00164707	0.811119	0.892918
CD8+ T-cells (PD1+)-Macrophages (PD-L1+) interactions	0.00223248	0.00161534	0.892918	0.892918

## Sheet: S6D
S6D. Correlation between the first 10 primary components and spatial features.
Features	PC1	PC2	PC3	PC4	PC5	PC6	PC7	PC8	PC9	PC10
Percent cd4 treg with at least 1 cd4 t cell neighbors within 25 um in aTS [%]	0.961	0.097	-0.037	0.118	-0.04	0.009	-0.101	0.065	-0.097	-0.071
Percent tumor cell (HLA-DR+) with at least 1 cd4 t cell (HLA-DR+) neighbors within 25 um in TSI [%] (out of all cells in TSI)	0.926	0.153	0.139	-0.102	-0.034	0.107	-0.026	0.089	0.076	-0.108
Percent cd4 t cell (Cd278+) with at least 1 plasma cell neighbors within 25 um in aTS [%] (out of all cells in aTS)	0.906	0.117	-0.017	-0.081	-0.149	-0.01	0.176	-0.088	-0.07	0.002
Percent tumor cell (PAX-5+) with at least 1 dendritic cell (HLA-DR+) neighbors within 25 um in TSI [%] (out of all cells in TSI)	0.889	-0.018	-0.111	-0.087	-0.134	0.183	0.156	-0.125	0.17	-0.025
Percent tumor cell (PD-L1+) with at least 1 macrophage cell (HLA-DR+) neighbors within 25 um in TSI [%] (out of all cells in TSI)	0.878	0.035	0.091	-0.046	0.274	0.186	-0.004	0.201	0.055	0.195
Percent cd4 t cell (CD45RO+) with at least 1 plasma cell (CD31+) neighbors within 25 um in aTS [%] (out of all cells in aTS)	0.872	0.244	0.157	0.011	-0.221	0.044	0.013	-0.103	-0.131	-0.166
Percent cd4 t cell (Cd278+) with at least 1 plasma cell neighbors within 25 um in oTS [%] (out of all cells in oTS)	0.87	0.019	0.086	-0.077	-0.164	0.321	0.095	0.149	-0.114	-0.069
Percent b cell (HLA-DR+) with at least 1 myofibroblast cell neighbors within 25 um in aTS [%] (out of all cells in aTS)	0.864	-0.11	-0.038	-0.16	0.066	-0.26	-0.044	-0.098	-0.04	0.234
Percent endothelial cell with at least 1 plasma cell neighbors within 25 um in aTS [%]	0.86	0.227	-0.195	-0.068	-0.124	-0.029	0.059	0.152	0.039	0.11
Percent cd8 t cell with at least 1 cd4 t cell neighbors within 25 um in oTS [%]	0.856	0.021	0.211	0.235	-0.072	-0.15	0.025	0.139	0.178	-0.187
Percent tumor cell (HLA-A+) with at least 1 cd4 treg (HLA-DR+) neighbors within 25 um in TC [%] (out of all cells in TC)	0.854	0.056	-0.06	-0.122	-0.058	0.276	0.022	-0.093	0.18	0.261
Percent hev cell with at least 1 plasma cell neighbors within 25 um in aTS [%]	0.853	0.022	-0.09	-0.124	-0.108	-0.066	0.169	0.222	0.199	0.034
B cell (CD19+, CD44+) in oTS to b cell in oTS ratio	0.853	-0.101	-0.257	-0.262	-0.032	0.035	0.067	0.112	-0.054	-0.117
Percent plasma cell (CD31+) with at least 1 b cell (CD19+) neighbors within 25 um in oTS [%] (out of all cells in oTS)	0.848	0.033	-0.057	-0.239	-0.089	0.327	0.196	0.104	-0.005	0.18
Percent granulocyte cell with at least 1 cd4 t cell neighbors within 25 um in aTS [%]	0.847	0.118	0.06	0.136	0.059	0.089	-0.18	0.174	-0.129	-0.303
Percent cd4 t cell (PD-L1+) with at least 1 b cell (Ki67+) neighbors within 25 um in aTS [%] (out of all cells in aTS)	0.845	0.198	0.236	0.129	0.091	0.211	0.132	-0.217	-0.148	-0.04
Percent cd4 t cell (PD-L1+) with at least 1 cd4 treg (CD45RO+) neighbors within 25 um in aTS [%] (out of all cells in aTS)	0.842	-0.072	-0.163	0.159	0.255	0.2	-0.015	0.004	-0.035	-0.02
Percent cd4 t cell (GranzymeB+) with at least 1 macrophage cell (CD4+) neighbors within 25 um in aTS [%] (out of all cells in aTS)	0.841	-0.128	-0.071	0.275	-0.004	0.152	0.092	-0.048	-0.124	-0.104
Percent cd4 t cell (CD44+) with at least 1 plasma cell neighbors within 25 um in oTS [%] (out of all cells in oTS)	0.833	-0.057	-0.048	0.089	-0.286	0.201	0.101	0.163	-0.081	-0.234
Percent endothelial cell with at least 1 cd4 treg neighbors within 25 um in TSI [%]	0.829	-0.159	0.028	-0.081	-0.013	-0.011	-0.011	0.187	-0.275	-0.146
Percent myofibroblast cell with at least 1 cd4 t cell neighbors within 25 um in oTS [%]	0.82	-0.098	-0.131	0.004	-0.384	0.089	0.257	0.105	0.023	-0.037
Plasma cell (CD19+) in oTS to plasma cell in oTS ratio	0.818	-0.03	-0.203	-0.148	0.171	-0.186	0.162	-0.033	-0.126	0.081
Percent tumor cell (HLA-A+) with at least 1 dendritic cell (CD4+) neighbors within 25 um in TSI [%] (out of all cells in TSI)	0.812	0.013	0.145	0.106	0.037	0.132	0.124	-0.069	-0.415	0.017
Macrophage cell (Ki67+) in aTS to macrophage cell in aTS ratio	0.807	-0.111	0.322	-0.004	0.081	-0.179	-0.185	0.099	0.039	0.326
Percent macrophage cell (HLA-DR+) with at least 1 b cell (CD19+) neighbors within 25 um in oTS [%] (out of all cells in oTS)	0.807	0.096	-0.204	-0.135	0.108	-0.29	0.016	0.11	0.088	-0.026
Percent cd4 t cell (GranzymeB+) with at least 1 cd4 treg neighbors within 25 um in aTS [%] (out of all cells in aTS)	0.804	0.176	0.257	0.086	0.025	0.197	-0.001	-0.073	-0.207	-0.308
Macrophage cell (HLA-A+, Ki67+) in aTS to macrophage cell in aTS ratio	0.795	-0.254	0.01	-0.269	0.025	-0.173	-0.172	0.021	0.035	0.342
Cd4 t cell (CD44+, Ki67+) in aTS to all cells in aTS ratio	0.794	-0.324	-0.19	0.049	-0.004	0.065	0.14	0.318	-0.248	0.075
Percent cd4 treg with at least 1 plasma cell neighbors within 25 um in oTS [%]	0.792	0.277	0.066	-0.014	-0.117	0.256	0.004	0.025	-0.056	-0.085
All cells (CD79a+) in oTS to all cells in oTS ratio	0.792	0.232	0.055	-0.186	-0.057	-0.05	0.199	-0.26	-0.304	-0.047
Percent cd4 t cell (HLA-A+) with at least 1 b cell (Ki67+) neighbors within 25 um in oTS [%] (out of all cells in oTS)	0.792	-0.189	-0.087	0.247	-0.086	0.002	0.299	0.18	-0.004	0.034
Percent plasma cell with at least 1 cd4 t cell neighbors within 25 um in oTS [%]	0.789	-0.028	0.259	0.159	-0.188	-0.175	-0.025	0.384	0.042	-0.175
Percent cd4 t cell with at least 1 cd4 treg neighbors within 25 um in TSI [%]	0.783	-0.033	0.174	0.089	0.232	0.089	0.137	-0.098	-0.318	-0.179
Percent tumor cell (PD-L1+) with at least 1 macrophage cell (CD4+) neighbors within 25 um in TSI [%] (out of all cells in TSI)	0.778	-0.175	0.138	0.171	0.263	0.127	0.112	0.21	-0.376	0.1
Percent cd4 t cell (Ki67+) with at least 1 endothelial cell neighbors within 25 um in aTS [%] (out of all cells in aTS)	0.776	0.025	-0.102	0.242	-0.122	-0.075	-0.029	-0.236	-0.239	-0.259
Percent plasma cell (CD31+) with at least 1 b cell (CD19+) neighbors within 25 um in aTS [%] (out of all cells in aTS)	0.773	0.185	0.027	-0.332	0.138	-0.098	0.171	0.098	0.033	0.366
Plasma cell (CD19+, CD79a+) in oTS to all cells in oTS ratio	0.773	0.032	0.047	-0.258	0.183	-0.02	0.26	0.052	-0.398	0.033
Percent endothelial cell with at least 1 cd4 t cell neighbors within 25 um in TSI [%]	0.77	-0.285	-0.395	0.174	0.06	0.27	-0.074	0.02	-0.032	0.03
Dendritic cell (HLA-A+, HLA-DR+) in aTS to dendritic cell in aTS ratio	0.77	-0.194	-0.101	0.242	0.329	-0.175	0.021	0.009	-0.188	-0.225
B cell (Ki67+) in oTS to b cell in oTS ratio	0.765	0.181	0.099	-0.231	-0.065	-0.338	-0.104	0.107	-0.227	-0.109
Percent cd4 treg (CD57+) with at least 1 cd4 t cell neighbors within 25 um in aTS [%] (out of all cells in aTS)	0.764	0.215	0.272	0.134	0.008	-0.241	-0.094	-0.082	-0.223	-0.298
Cd4 t cell (HLA-A+, HLA-DR+) in aTS to cd4 t cell in aTS ratio	0.762	-0.259	-0.092	0.37	-0.073	-0.203	0.358	-0.049	0.036	0.044
All cells (CD79a+) (T cells enriched) in tissue to all cells (T cells enriched) in tissue ratio	0.762	0.073	0.097	-0.305	0.021	-0.339	0.232	-0.073	-0.178	0.156
Cd4 t cell (CD44+, HLA-DR+) in oTS to cd4 t cell in oTS ratio	0.761	-0.371	-0.129	-0.001	-0.345	-0.021	0.138	0.149	-0.048	0.089
Percent macrophage cell with at least 1 plasma cell neighbors within 25 um in aTS [%]	0.759	0.408	0.164	-0.174	-0.192	-0.026	0.131	0.065	0.019	-0.017
Cd4 t cell (CD44+, CD45RO+) in oTS to all cells in oTS ratio	0.757	-0.156	-0.091	-0.218	0.032	0.065	0.125	0.288	-0.078	-0.026
Percent endothelial cell with at least 1 plasma cell neighbors within 25 um in TSI [%]	0.753	-0.056	-0.44	-0.213	-0.112	0.021	0.141	0.211	0.01	0.274
Percent plasma cell (CD19+) with at least 1 b cell (CD79a+) neighbors within 25 um in aTS [%] (out of all cells in aTS)	0.753	0.369	0.203	-0.282	-0.153	-0.071	0.175	-0.042	0.061	0.237
Percent macrophage cell (CD163+) with at least 1 b cell (CD79a+) neighbors within 25 um in aTS [%] (out of all cells in aTS)	0.748	0.34	0.176	-0.046	0.222	-0.094	-0.029	-0.064	-0.134	0.096
Percent dendritic cell with at least 1 cd4 t cell neighbors within 25 um in oTS [%]	0.746	0.061	0.12	0.207	-0.324	0.229	-0.17	0.047	0.175	-0.154
Percent plasma cell (HLA-A+) with at least 1 b cell neighbors within 25 um in oTS [%] (out of all cells in oTS)	0.746	0.05	-0.314	-0.014	-0.202	0.409	0.028	0.173	0.151	0.194
Percent hev cell with at least 1 cd4 t cell neighbors within 25 um in oTS [%]	0.741	0.004	0.029	0.08	-0.245	-0.101	0.088	0.241	0.052	-0.295
Percent plasma cell (CD19+) with at least 1 macrophage cell (CD4+) neighbors within 25 um in oTS [%] (out of all cells in oTS)	0.741	0.106	0.175	-0.074	-0.306	0.404	0.203	0.185	0.016	0.014
Cd4 t cell (Endothelial enriched) in tissue to all cells (Endothelial enriched) in tissue ratio	0.741	-0.062	0.052	0.33	-0.233	0.01	-0.124	-0.046	-0.093	-0.297
Percent cd4 t cell with at least 1 cd8 t cell neighbors within 25 um in TSI [%]	0.74	0.064	-0.168	-0.036	0.119	0.306	-0.275	0.045	0.41	0.135
Percent cd4 t cell (HLA-A+) with at least 1 macrophage cell (CD163+) neighbors within 25 um in aTS [%] (out of all cells in aTS)	0.74	0.052	0.276	0.292	0.138	0.184	0.065	0.045	-0.031	0.032
Percent dendritic cell with at least 1 cd4 t cell neighbors within 25 um in aTS [%]	0.739	-0.032	-0.082	0.384	0.084	0.092	-0.274	0.049	-0.112	-0.31
Percent endothelial cell (Ki67+) with at least 1 cd4 t cell neighbors within 25 um in aTS [%] (out of all cells in aTS)	0.738	0.165	0.146	0.078	0.319	-0.15	-0.228	-0.035	-0.305	-0.186
Percent endothelial cell (CD34+) with at least 1 cd4 t cell neighbors within 25 um in aTS [%] (out of all cells in aTS)	0.738	0.187	0.058	0.04	0.023	-0.152	-0.151	-0.04	-0.336	-0.268
Percent b cell (HLA-DR+) with at least 1 endothelial cell (SMA+) neighbors within 25 um in aTS [%] (out of all cells in aTS)	0.738	-0.281	-0.322	0.095	0.191	-0.14	-0.075	0.277	0.022	0.271
Percent cd8 t cell with at least 1 b cell neighbors within 25 um in aTS [%]	0.737	-0.114	-0.515	-0.048	0.076	-0.244	-0.082	0.227	0.101	0.124
All cells (CD19+) in oTS to all cells in oTS ratio	0.736	-0.179	-0.475	-0.02	-0.06	-0.263	0.136	-0.036	0.079	0.009
Macrophage cell (HLA-A+, Ki67+) in oTS to macrophage cell in oTS ratio	0.73	-0.309	-0.034	-0.018	0.008	-0.074	0.266	0.417	-0.097	0.236
Percent cd4 t cell (PD-L1+) with at least 1 cd4 treg (Cd278+) neighbors within 25 um in aTS [%] (out of all cells in aTS)	0.729	-0.201	-0.261	0.306	0.418	0.068	-0.063	-0.143	-0.155	-0.02
Percent b cell (PAX-5+) with at least 1 macrophage cell (C1Qa+) neighbors within 25 um in aTS [%] (out of all cells in aTS)	0.728	-0.077	-0.23	-0.009	-0.025	-0.141	0.225	0.005	0.09	0.34
Macrophage cell (HLA-A+, HLA-DR+) in aTS to macrophage cell in aTS ratio	0.726	-0.322	-0.147	-0.046	-0.217	-0.334	-0.058	-0.28	0.125	0.105
Percent cd4 t cell (PD-1+) with at least 1 b cell (CD79a+) neighbors within 25 um in oTS [%] (out of all cells in oTS)	0.724	-0.015	-0.142	0.003	-0.066	-0.159	0.293	-0.178	-0.184	-0.008
Cd4 t cell (HLA-DR+) in TC to cd4 t cell in TC ratio	0.721	0.029	0.161	0.271	0.084	0.429	-0.131	-0.083	0.197	0.027
Percent plasma cell (Ki67+) with at least 1 b cell neighbors within 25 um in oTS [%] (out of all cells in oTS)	0.721	-0.154	-0.356	-0.118	-0.284	0.021	0.117	0.332	0.18	0.099
Percent cd4 treg (PD-1+) with at least 1 b cell neighbors within 25 um in aTS [%] (out of all cells in aTS)	0.72	0.115	-0.093	-0.309	0.118	-0.351	-0.003	0.131	-0.189	-0.133
Percent macrophage cell (PD-L1+) with at least 1 b cell (CD19+) neighbors within 25 um in oTS [%] (out of all cells in oTS)	0.72	0.233	-0.21	-0.09	0.083	-0.122	-0.236	-0.107	0.413	-0.133
Percent b cell (CD79a+) with at least 1 tumor cell neighbors within 25 um in aTS [%] (out of all cells in aTS)	0.72	-0.01	-0.347	-0.255	0.157	-0.332	-0.076	0.055	0.185	0.175
Macrophage cell (HLA-A+, HLA-DR+) in TSI to macrophage cell in TSI ratio	0.719	-0.215	-0.167	-0.014	0.006	-0.079	-0.293	-0.168	0.271	0.099
Plasma cell (CD44+, CD79a+) in oTS to all cells in oTS ratio	0.719	0.127	0.143	-0.416	-0.176	0.149	0.187	0.017	-0.337	-0.042
Plasma cell (CD19+, CD31+) in oTS to plasma cell in oTS ratio	0.719	0.199	-0.065	-0.423	0.007	-0.106	0.093	-0.169	0.056	0.048
Percent cd4 t cell (Cd278+) with at least 1 cd4 treg (PD-L1+) neighbors within 25 um in aTS [%] (out of all cells in aTS)	0.719	-0.353	-0.242	0.279	0.206	-0.036	-0.028	0.301	-0.211	-0.077
Cd4 treg (CD44+, HLA-DR+) in aTS to all cells in aTS ratio	0.719	-0.185	0.179	0.005	-0.05	-0.257	0.178	0.065	-0.448	-0.157
Percent hev cell with at least 1 plasma cell neighbors within 25 um in oTS [%]	0.717	0.041	-0.265	0.036	-0.296	0.25	0.127	0.155	0.149	-0.029
Percent myofibroblast cell with at least 1 endothelial cell neighbors within 25 um in aTS [%]	0.716	0.325	-0.285	-0.058	-0.046	-0.231	0.192	-0.156	-0.337	-0.077
Cd4 t cell (CD45RO+, HLA-DR+) in TSI to cd4 t cell in TSI ratio	0.715	-0.265	-0.13	0.19	0.275	0.166	0.185	0.371	0.088	0.253
Percent cd4 t cell (HLA-A+) with at least 1 macrophage cell neighbors within 25 um in aTS [%] (out of all cells in aTS)	0.715	0.034	0.106	0.377	0.044	0.385	-0.157	-0.07	-0.12	-0.091
Percent macrophage cell (PD-L1+) with at least 1 plasma cell neighbors within 25 um in TSI [%] (out of all cells in TSI)	0.715	-0.075	-0.217	-0.334	-0.229	0.255	0.285	0.11	0.194	0.055
Percent cd4 t cell (HLA-DR+) with at least 1 cd4 treg (PD-L1+) neighbors within 25 um in aTS [%] (out of all cells in aTS)	0.714	-0.105	0.155	0.256	0.072	-0.228	-0.007	0.248	-0.344	-0.267
Percent plasma cell (HLA-A+) with at least 1 cd4 treg (CD45RO+) neighbors within 25 um in aTS [%] (out of all cells in aTS)	0.713	0.355	0.239	-0.298	0.17	0.255	0.056	0.116	0.116	0.254
Percent fibroblast cell (HLA-A+) with at least 1 b cell (CD19+) neighbors within 25 um in aTS [%] (out of all cells in aTS)	0.713	-0.108	-0.275	-0.072	0.318	-0.396	0.024	0.1	-0.167	-0.087
Percent tumor cell (PAX-5+) with at least 1 cd8 t cell (CD45RO+) neighbors within 25 um in TSI [%] (out of all cells in TSI)	0.711	0.196	0.148	-0.241	0.514	0.224	0.037	-0.044	-0.141	-0.031
Percent cd4 treg (HLA-DR+) with at least 1 tumor cell (IDO1+) neighbors within 25 um in TSI [%] (out of all cells in TSI)	0.711	0.084	0.124	-0.063	0.256	0.361	0.048	-0.201	-0.309	-0.278
Percent plasma cell (CD79a+) with at least 1 macrophage cell neighbors within 25 um in aTS [%] (out of all cells in aTS)	0.709	0.312	0.228	-0.001	-0.11	0.244	0.077	0.249	0.085	0.063
Percent cd4 treg (CD57+) with at least 1 cd8 t cell neighbors within 25 um in aTS [%] (out of all cells in aTS)	0.709	0.148	0.068	0.171	0.111	0.194	-0.323	-0.091	0.294	-0.193
Percent cd4 t cell (GranzymeB+) with at least 1 cd4 treg (CD45RO+) neighbors within 25 um in oTS [%] (out of all cells in oTS)	0.708	-0.105	-0.099	0.145	0.102	0.035	0.151	0.096	0.085	-0.089
Percent plasma cell (CD31+) with at least 1 cd4 treg (Cd278+) neighbors within 25 um in oTS [%] (out of all cells in oTS)	0.708	0.032	0.018	-0.015	0.433	-0.163	0.073	-0.006	-0.141	0.162
Percent macrophage cell (C1Qa+) with at least 1 tumor cell (IDO1+) neighbors within 25 um in TSI [%] (out of all cells in TSI)	0.708	-0.22	-0.301	-0.047	-0.002	0.37	-0.057	0.236	0.264	-0.023
Dendritic cell (HLA-DR+, IDO1+) in TSI to dendritic cell in TSI ratio	0.705	0.08	-0.121	0.093	0.183	-0.037	-0.337	-0.157	0.202	-0.154
Percent tumor cell (PD-L1+) with at least 1 macrophage cell neighbors within 25 um in TSI [%] (out of all cells in TSI)	0.704	-0.158	0.005	-0.013	0.452	0.085	-0.101	0.11	-0.167	-0.166
Percent b cell with at least 1 cd4 t cell neighbors within 25 um in aTS [%]	0.703	0.292	0.197	0.376	-0.374	0.054	-0.042	0.171	-0.105	-0.11
Percent cd4 t cell (GranzymeB+) with at least 1 macrophage cell neighbors within 25 um in aTS [%] (out of all cells in aTS)	0.702	-0.232	-0.098	0.379	0.101	0.319	-0.198	0.205	-0.073	-0.111
All cells (CD31+) (Fibroblast enriched) in tissue to all cells (Fibroblast enriched) in tissue ratio	0.699	0.336	-0.033	-0.102	-0.209	0.288	0.358	-0.27	-0.031	0.206
Percent cd4 t cell (CD45RO+) with at least 1 tumor cell (IDO1+) neighbors within 25 um in TSI [%] (out of all cells in TSI)	0.699	-0.076	-0.169	0.079	-0.005	0.602	-0.037	-0.153	0.071	0.079
Percent b cell (CD79a+) with at least 1 macrophage cell (C1Qa+) neighbors within 25 um in aTS [%] (out of all cells in aTS)	0.699	-0.288	-0.414	0.034	0.006	-0.109	0.165	0.232	0.102	0.317
Percent plasma cell (CD79a+) with at least 1 b cell (CD79a+) neighbors within 25 um in oTS [%] (out of all cells in oTS)	0.698	0.255	-0.057	-0.063	-0.188	0.471	0.112	-0.136	-0.114	0.104
Cd4 treg (CD45RO+, HLA-DR+) in aTS to cd4 treg in aTS ratio	0.698	-0.194	-0.196	0.347	0.392	0.016	0.109	0.089	-0.005	0.213
Percent cd4 t cell (HLA-DR+) with at least 1 endothelial cell (SMA+) neighbors within 25 um in aTS [%] (out of all cells in aTS)	0.696	0.015	0.298	0.215	-0.007	0.341	-0.119	0.055	-0.16	0.149
B cell (CD19+, Ki67+) in oTS to b cell in oTS ratio	0.694	0.172	-0.168	-0.27	0.084	-0.48	-0.013	-0.126	-0.017	-0.085
Percent cd4 t cell (Cd278+) with at least 1 b cell (Ki67+) neighbors within 25 um in oTS [%] (out of all cells in oTS)	0.693	-0.208	-0.174	0.166	-0.273	-0.202	0.292	0.226	-0.014	-0.097
All cells (CD31+) (Granulocyte enriched) in tissue to all cells (Granulocyte enriched) in tissue ratio	0.692	0.179	0.127	-0.224	-0.323	0.303	0.199	0.181	0.05	-0.02
All cells (CD44+) in oTS to all cells in oTS ratio	0.69	-0.266	-0.019	-0.369	-0.369	0.124	-0.009	0.289	-0.198	0.047
Percent tumor cell (HLA-DR+) with at least 1 cd8 t cell neighbors within 25 um in TC [%] (out of all cells in TC)	0.69	0.046	-0.078	-0.119	-0.015	0.408	-0.253	-0.233	0.303	0.184
Percent cd4 t cell (Cd278+) with at least 1 cd4 treg (PD-1+) neighbors within 25 um in aTS [%] (out of all cells in aTS)	0.689	-0.049	0.066	-0.179	-0.268	0.4	-0.022	0.433	0.043	-0.072
Plasma cell (CD31+, HLA-A+) in oTS to all cells in oTS ratio	0.689	-0.018	-0.166	-0.383	-0.303	-0.087	0.096	0.09	0.192	0.01
Percent b cell with at least 1 cd4 t cell neighbors within 25 um in oTS [%]	0.687	-0.092	0.332	0.243	-0.468	0.053	-0.075	0.112	-0.042	-0.292
Percent b cell (CD21+) with at least 1 plasma cell neighbors within 25 um in oTS [%] (out of all cells in oTS)	0.686	0.239	0.048	-0.362	-0.291	0.225	0.147	-0.128	0.16	-0.016
Fibroblast cell (CD44+) in aTS to fibroblast cell in aTS ratio	0.685	-0.261	-0.269	-0.322	-0.259	0.029	0.255	0.045	-0.199	0.105
Percent macrophage cell (CD163+) with at least 1 plasma cell neighbors within 25 um in aTS [%] (out of all cells in aTS)	0.685	0.386	0.273	0.112	0.056	0.013	-0.127	0.178	0.016	-0.144
Cd4 t cell (HLA-DR+) in TSI to cd4 t cell in TSI ratio	0.684	-0.222	0.028	0.495	0.07	0.19	0.255	0.134	0.214	0.128
Percent cd4 t cell (Cd278+) with at least 1 b cell (PAX-5+) neighbors within 25 um in aTS [%] (out of all cells in aTS)	0.684	-0.29	-0.266	0.045	-0.266	-0.064	-0.035	0.291	0.083	0.076
Percent cd4 t cell (PD-L1+) with at least 1 macrophage cell (C1Qa+) neighbors within 25 um in aTS [%] (out of all cells in aTS)	0.683	-0.225	-0.057	0.216	-0.114	-0.014	0.339	0.237	0.105	0.374
Percent macrophage cell (PD-L1+) with at least 1 b cell (CD19+) neighbors within 25 um in aTS [%] (out of all cells in aTS)	0.683	-0.116	-0.288	-0.008	0.389	-0.318	-0.075	0.321	0.051	0.172
Percent fibroblast cell (CD44+) with at least 1 b cell (CD19+) neighbors within 25 um in oTS [%] (out of all cells in oTS)	0.682	0.058	-0.201	-0.189	0.185	-0.432	-0.051	0.031	-0.104	-0.274
Percent b cell with at least 1 plasma cell neighbors within 25 um in aTS [%]	0.68	0.313	0.232	-0.064	-0.151	0.194	-0.068	0.167	-0.283	0.31
Percent tumor cell (PAX-5+) with at least 1 cd4 t cell neighbors within 25 um in TSI [%] (out of all cells in TSI)	0.68	0.051	-0.032	0.11	0.08	0.436	0.017	-0.428	-0.111	-0.037
Cd4 t cell (CD45RO+, HLA-DR+) in aTS to cd4 t cell in aTS ratio	0.68	-0.069	0.103	0.303	0.477	0.065	0.226	0.161	0.071	0.269
Percent macrophage cell (C1Qa+) with at least 1 b cell (CD19+) neighbors within 25 um in oTS [%] (out of all cells in oTS)	0.68	0.162	-0.007	-0.02	0.335	-0.201	-0.016	0.303	0.143	0.211
B cell (CD19+) in oTS to b cell in oTS ratio	0.675	0.001	-0.134	0.185	0.007	-0.295	0.254	-0.209	0.38	-0.175
Percent endothelial cell with at least 1 cd4 t cell neighbors within 25 um in TC [%]	0.674	0.285	0.158	-0.284	-0.098	0.367	0.072	-0.358	-0.042	0.025
Percent cd4 t cell (PD-L1+) with at least 1 cd4 treg (Cd278+) neighbors within 25 um in oTS [%] (out of all cells in oTS)	0.673	-0.261	-0.302	0.361	0.362	-0.164	0.076	0.061	0.065	0.126
Percent cd4 t cell (PD-L1+) with at least 1 macrophage cell (CD14+) neighbors within 25 um in oTS [%] (out of all cells in oTS)	0.672	-0.132	0.094	0.37	-0.176	0.061	0.167	0.239	-0.022	-0.06
Percent granulocyte cell with at least 1 cd4 t cell neighbors within 25 um in oTS [%]	0.671	-0.177	-0.129	0.219	-0.412	0.027	-0.051	0.226	0.022	-0.432
Cd4 t cell (Cd278+, CD45RO+) in aTS to all cells in aTS ratio	0.67	-0.071	-0.02	0.306	0.606	-0.057	0.026	0.027	-0.153	0.152
Plasma cell (CD19+, HLA-A+) in aTS to plasma cell in aTS ratio	0.669	-0.267	-0.485	-0.042	0.196	-0.357	-0.001	0.059	-0.031	-0.01
All cells (CD4+) in aTS to all cells in aTS ratio	0.668	-0.24	0.243	0.386	-0.031	0.133	0.211	0.005	-0.332	-0.064
Percent dendritic cell (HLA-DR+) with at least 1 cd8 t cell neighbors within 25 um in TSI [%] (out of all cells in TSI)	0.667	-0.341	-0.383	0.219	0.128	0.17	-0.13	0.263	0.132	0.191
Percent plasma cell (HLA-A+) with at least 1 b cell (PAX-5+) neighbors within 25 um in aTS [%] (out of all cells in aTS)	0.664	0.041	0.044	-0.275	-0.285	0.234	0.06	0.3	0.242	0.294
Percent fibroblast cell (HLA-A+) with at least 1 b cell (CD19+) neighbors within 25 um in oTS [%] (out of all cells in oTS)	0.663	0.148	-0.145	-0.011	0.228	-0.316	-0.1	0.056	0.089	-0.173
Percent macrophage cell with at least 1 b cell neighbors within 25 um in oTS [%]	0.66	-0.229	-0.529	0.095	-0.13	-0.203	-0.012	0.22	0.125	0.033
Plasma cell (CD44+) in aTS to all cells in aTS ratio	0.66	0.427	-0.021	-0.362	-0.375	0.048	0.176	-0.05	0.037	0.149
All cells (Ki67+) (CD4 T cells enriched) in tissue to all cells (CD4 T cells enriched) in tissue ratio	0.66	-0.132	0.402	0.362	0.149	-0.05	0.285	0.167	-0.1	0.071
All cells (CD45RO+) in TSI to all cells in TSI ratio	0.659	-0.164	-0.21	0.022	0.555	0.365	0.055	0.077	-0.154	-0.1
Percent tumor cell (Ki67+) with at least 1 b cell (CD79a+) neighbors within 25 um in TSI [%] (out of all cells in TSI)	0.657	0.2	-0.062	-0.39	-0.243	0.091	0.264	0.013	0.172	0.383
Percent macrophage cell (PD-L1+) with at least 1 tumor cell (IDO1+) neighbors within 25 um in TSI [%] (out of all cells in TSI)	0.657	0.009	-0.029	0.004	0.07	0.519	-0.148	0.016	0.321	-0.21
Percent tumor cell (HLA-A+) with at least 1 b cell (CD79a+) neighbors within 25 um in TSI [%] (out of all cells in TSI)	0.656	0.194	-0.155	-0.276	-0.182	-0.181	0.298	-0.215	0.076	0.264
Percent cd4 t cell (Cd278+) with at least 1 cd4 treg (Cd278+) neighbors within 25 um in oTS [%] (out of all cells in oTS)	0.656	-0.217	-0.316	0.191	-0.015	-0.369	0.28	-0.001	-0.083	-0.048
Dendritic cell (IDO1+) in TSI to dendritic cell in TSI ratio	0.655	0.217	0.027	-0.255	-0.042	0.149	-0.319	0.027	0.429	-0.09
Cd4 t cell (CD44+, HLA-DR+) in TSI to cd4 t cell in TSI ratio	0.653	-0.408	-0.273	0.356	0.041	0.286	0.058	0.263	0.12	0.065
Percent plasma cell (Ki67+) with at least 1 macrophage cell (CD163+) neighbors within 25 um in oTS [%] (out of all cells in oTS)	0.653	0.103	0.291	-0.094	-0.092	0.481	-0.055	0.233	0.039	-0.241
Cd4 t cell (HLA-DR+, Ki67+) in aTS to cd4 t cell in aTS ratio	0.653	-0.38	-0.027	0.378	0.101	-0.076	0.287	0.317	-0.054	0.233
All cells (CD79a+) (Granulocyte enriched) in tissue to all cells (Granulocyte enriched) in tissue ratio	0.652	-0.048	-0.055	-0.107	-0.093	0.108	0.251	0.395	0.196	0.485
Macrophage cell (Ki67+) in TSI to macrophage cell in TSI ratio	0.651	0.288	0.36	-0.271	-0.131	0.197	-0.14	-0.21	-0.181	-0.061
Macrophage cell (CD14+, Ki67+) in aTS to macrophage cell in aTS ratio	0.651	-0.417	0.191	-0.106	-0.336	-0.104	0.1	-0.063	-0.134	0.133
Plasma cell (CD44+) in oTS to all cells in oTS ratio	0.65	0.187	0.019	-0.312	-0.408	0.402	0.165	0.139	-0.089	0.131
Percent macrophage cell with at least 1 plasma cell neighbors within 25 um in oTS [%]	0.647	0.213	-0.176	0.069	-0.359	0.429	0.034	-0.015	-0.043	-0.188
Macrophage cell (HLA-DR+) in aTS to macrophage cell in aTS ratio	0.647	-0.224	0.317	0.367	-0.071	-0.182	0.026	-0.241	0.285	0.02
Percent tumor cell (HLA-A+) with at least 1 cd4 treg neighbors within 25 um in TC [%] (out of all cells in TC)	0.647	0.22	0.072	-0.034	0.1	-0.018	0.222	-0.491	-0.353	-0.093
Cd4 t cell (T cells enriched) in tissue to all cells (T cells enriched) in tissue ratio	0.647	0.085	-0.057	0.532	-0.342	0.193	0.174	0.094	-0.253	-0.015
Percent cd4 t cell (Ki67+) with at least 1 cd4 treg neighbors within 25 um in oTS [%] (out of all cells in oTS)	0.647	-0.114	0.202	-0.011	-0.435	-0.082	0.22	0.358	-0.197	-0.233
Percent cd4 t cell (CD44+) with at least 1 endothelial cell (Collagen4+) neighbors within 25 um in aTS [%] (out of all cells in aTS)	0.646	-0.052	-0.065	0.328	0.25	-0.212	0.047	-0.328	-0.319	-0.119
Fibroblast cell (HLA-A+, Ki67+) in oTS to fibroblast cell in oTS ratio	0.646	-0.293	-0.27	-0.105	-0.245	-0.173	0.352	0.125	0.079	0.022
Percent cd4 treg (Cd278+) with at least 1 cd4 t cell neighbors within 25 um in aTS [%] (out of all cells in aTS)	0.645	0.194	0.405	-0.025	0.112	-0.045	-0.027	0.091	-0.422	-0.355
All cells (HLA-DR+) (CD4 T cells enriched) in tissue to all cells (CD4 T cells enriched) in tissue ratio	0.644	-0.084	0.24	0.577	-0.188	-0.188	0.295	-0.029	0.11	0.081
Percent cd4 t cell (Ki67+) with at least 1 plasma cell (CD31+) neighbors within 25 um in oTS [%] (out of all cells in oTS)	0.644	0.12	0.027	0.029	-0.474	0.173	0.144	-0.017	0.038	-0.376
Fibroblast cell (HLA-A+, Ki67+) in aTS to fibroblast cell in aTS ratio	0.643	0.052	-0.061	-0.362	0.127	-0.222	0.267	0.058	-0.044	0.114
Percent cd4 treg (CD57+) with at least 1 plasma cell (CD79a+) neighbors within 25 um in aTS [%] (out of all cells in aTS)	0.642	0.225	0.159	-0.23	0.209	-0.438	0.144	0.065	-0.354	-0.011
Percent cd4 treg (CD45RO+) with at least 1 plasma cell neighbors within 25 um in TSI [%] (out of all cells in TSI)	0.641	0.382	0.134	-0.362	0.005	0.114	0.264	-0.045	-0.306	0.054
Percent tumor cell (HLA-A+) with at least 1 cd4 treg (Cd278+) neighbors within 25 um in TSI [%] (out of all cells in TSI)	0.64	0.116	-0.058	0.001	0.503	-0.223	-0.119	-0.337	-0.265	-0.085
Percent b cell with at least 1 cd8 t cell neighbors within 25 um in TSI [%]	0.639	0.168	0.12	0.083	0.09	0.349	-0.243	0.021	0.374	0.102
Cd4 t cell (Cd278+) in TC to cd4 t cell in TC ratio	0.639	0.053	-0.04	0.037	0.59	-0.329	-0.133	0.058	-0.085	-0.02
Percent myofibroblast cell (HLA-A+) with at least 1 b cell neighbors within 25 um in aTS [%] (out of all cells in aTS)	0.639	0.039	-0.303	0.078	0.136	-0.319	-0.257	0.021	0.264	0.101
Dendritic cell (HLA-A+, HLA-DR+) in oTS to dendritic cell in oTS ratio	0.638	-0.39	0.018	-0.409	-0.091	0.26	0.216	-0.109	-0.112	-0.186
Percent plasma cell (CD31+) with at least 1 macrophage cell (CD163+) neighbors within 25 um in oTS [%] (out of all cells in oTS)	0.638	0.032	0.134	0.004	-0.108	0.478	-0.007	0.391	0.205	-0.046
Plasma cell (CD19+, CD31+) in aTS to plasma cell in aTS ratio	0.638	0.244	0.078	-0.32	0.331	-0.37	0.068	-0.077	-0.129	0.08
All cells (T cells enriched) in aTS to all cells in aTS ratio	0.637	0.386	0.319	-0.038	0.253	-0.142	-0.367	0.014	0.019	-0.303
Percent cd4 treg (HLA-DR+) with at least 1 cd8 t cell (GranzymeB+) neighbors within 25 um in TSI [%] (out of all cells in TSI)	0.637	0.107	0.24	0.007	0.505	0.148	0.057	0.233	-0.334	0.212
Percent plasma cell (HLA-A+) with at least 1 cd4 treg (CD45RO+) neighbors within 25 um in oTS [%] (out of all cells in oTS)	0.635	0.294	0.152	-0.125	0.092	0.608	0.002	0.099	-0.001	0.085
Percent endothelial cell (Ki67+) with at least 1 macrophage cell (HLA-DR+) neighbors within 25 um in aTS [%] (out of all cells in aTS)	0.635	0.132	0.122	0.163	-0.009	-0.446	0.1	-0.178	-0.143	-0.156
Percent plasma cell (CD19+) with at least 1 macrophage cell (CD14+) neighbors within 25 um in aTS [%] (out of all cells in aTS)	0.634	0.22	0.056	-0.305	-0.332	0.181	0.344	0.036	0.18	0.006
Percent cd4 t cell (HLA-DR+) with at least 1 endothelial cell (SMA+) neighbors within 25 um in oTS [%] (out of all cells in oTS)	0.634	-0.129	0.014	-0.218	-0.384	0.449	0.041	0.291	0.001	0.116
Percent b cell (HLA-DR+) with at least 1 tumor cell (IDO1+) neighbors within 25 um in aTS [%] (out of all cells in aTS)	0.634	-0.189	-0.403	-0.079	0.109	-0.145	-0.086	0.311	0.172	0.259
Percent cd4 treg (Cd278+) with at least 1 cd8 t cell (GranzymeB+) neighbors within 25 um in TSI [%] (out of all cells in TSI)	0.634	-0.321	-0.266	0.126	0.305	0.208	-0.06	0.359	-0.141	0.161
Cd4 t cell (Cd278+, CD44+) in TC to cd4 t cell in TC ratio	0.631	-0.197	-0.282	0.067	0.394	-0.236	-0.171	0.136	0.048	-0.114
Percent plasma cell (CD19+) with at least 1 macrophage cell neighbors within 25 um in aTS [%] (out of all cells in aTS)	0.631	0.324	0.188	0.03	-0.095	0.024	0.101	0.003	0.062	-0.054
Percent fibroblast cell with at least 1 cd4 treg neighbors within 25 um in TSI [%]	0.63	0.207	0.269	0.008	0.178	0.124	-0.003	-0.265	-0.446	-0.309
Percent cd4 t cell (Cd278+) with at least 1 cd4 treg neighbors within 25 um in oTS [%] (out of all cells in oTS)	0.629	-0.17	0.202	0.173	-0.067	-0.044	0.006	0.475	-0.162	-0.262
Cd4 t cell (Cd278+) in oTS to all cells in oTS ratio	0.629	-0.152	-0.068	0.348	0.409	-0.326	0.271	0.11	0.021	0.238
Percent b cell (PAX-5+) with at least 1 granulocyte cell neighbors within 25 um in aTS [%] (out of all cells in aTS)	0.629	0.214	0.133	-0.34	-0.141	-0.217	0.362	-0.204	-0.244	0.011
Percent cd4 treg (PD-1+) with at least 1 cd4 t cell (PD-1+) neighbors within 25 um in TSI [%] (out of all cells in TSI)	0.628	-0.048	0.098	-0.012	0.257	0.421	-0.036	-0.013	-0.401	-0.126
Percent endothelial cell (CD34+) with at least 1 b cell (CD19+) neighbors within 25 um in aTS [%] (out of all cells in aTS)	0.627	0.016	-0.162	-0.153	0.358	-0.482	-0.014	0.162	-0.08	0.109
Plasma cell (CD19+, CD79a+) in aTS to plasma cell in aTS ratio	0.625	0.136	0.096	-0.149	0.466	-0.362	0.108	0.064	-0.317	0.075
Percent cd4 t cell (GranzymeB+) with at least 1 plasma cell neighbors within 25 um in oTS [%] (out of all cells in oTS)	0.625	-0.285	-0.124	0.176	-0.253	0.025	0.327	0.228	0.059	-0.305
Myofibroblast cell (Collagen4+) in oTS to myofibroblast cell in oTS ratio	0.623	-0.097	-0.148	0.149	-0.021	-0.381	0.077	-0.29	-0.227	-0.383
Percent cd4 t cell with at least 1 cd4 treg neighbors within 25 um in TC [%]	0.62	0.163	0.264	-0.245	-0.005	0.193	0.116	-0.331	-0.454	-0.13
All cells (CD4+) (Tumor enriched) in tissue to all cells (Tumor enriched) in tissue ratio	0.62	0.018	0.156	0.291	0.263	0.32	0.049	-0.242	-0.483	-0.136
Percent plasma cell (HLA-A+) with at least 1 macrophage cell (CD163+) neighbors within 25 um in aTS [%] (out of all cells in aTS)	0.619	0.335	0.419	-0.093	0.096	0.273	0.121	0.239	0.142	0.291
Percent b cell (HLA-DR+) with at least 1 cd4 treg neighbors within 25 um in oTS [%] (out of all cells in oTS)	0.618	-0.081	-0.309	-0.04	-0.29	-0.412	0.057	0.268	0.13	0.013
Percent plasma cell (CD19+) with at least 1 cd4 treg (Cd278+) neighbors within 25 um in oTS [%] (out of all cells in oTS)	0.615	0.197	0.149	-0.176	0.503	-0.253	0.006	0.127	-0.265	0.192
Percent cd8 t cell (PD-1+) with at least 1 dendritic cell neighbors within 25 um in TSI [%] (out of all cells in TSI)	0.615	-0.213	-0.222	0.358	0.099	-0.026	-0.109	0.187	0.08	0.109
Percent cd4 t cell (GranzymeB+) with at least 1 fibroblast cell neighbors within 25 um in aTS [%] (out of all cells in aTS)	0.614	0.071	0.222	0.268	-0.055	0.058	0.009	-0.333	-0.091	-0.431
All cells (HLA-DR+) in TC to all cells in TC ratio	0.613	0.091	0.065	-0.208	-0.214	0.553	0.143	-0.009	0.25	0.314
Percent macrophage cell (CD11c+) with at least 1 cd4 t cell neighbors within 25 um in aTS [%] (out of all cells in aTS)	0.612	0.139	0.21	0.374	0.028	0.217	-0.35	0.15	-0.083	-0.137
Percent endothelial cell (HLA-A+) with at least 1 b cell (CD19+) neighbors within 25 um in oTS [%] (out of all cells in oTS)	0.612	0.057	-0.371	-0.185	-0.059	-0.524	0.042	-0.304	0.004	-0.21
Percent tumor cell (IDO1+) with at least 1 cd4 t cell neighbors within 25 um in TSI [%] (out of all cells in TSI)	0.611	0.096	0.118	0.043	0.187	0.496	-0.117	-0.303	-0.32	-0.012
Percent cd4 t cell (PD-L1+) with at least 1 b cell neighbors within 25 um in oTS [%] (out of all cells in oTS)	0.611	-0.023	-0.271	0.14	-0.152	-0.286	0.014	-0.025	0.107	-0.198
All cells (PD-1+) in TSI to all cells in TSI ratio	0.611	0.077	0.313	-0.239	-0.063	0.484	0.01	0.31	0.044	0.137
Percent cd4 t cell (Cd278+) with at least 1 macrophage cell (CD14+) neighbors within 25 um in oTS [%] (out of all cells in oTS)	0.61	-0.193	0.064	0.2	-0.403	-0.078	0.156	0.156	-0.117	-0.329
Percent plasma cell (CD44+) with at least 1 b cell (Ki67+) neighbors within 25 um in oTS [%] (out of all cells in oTS)	0.61	0.305	0.068	0	-0.043	0.414	0.196	0.321	-0.115	0.31
Dendritic cell (CD44+, HLA-DR+) in aTS to dendritic cell in aTS ratio	0.609	-0.513	-0.037	0.401	0.193	0.056	-0.302	0.137	0.055	-0.1
Percent plasma cell (CD19+) with at least 1 b cell (Ki67+) neighbors within 25 um in oTS [%] (out of all cells in oTS)	0.609	0.095	0.41	0.119	-0.284	0.272	0.184	0.29	0.029	0.025
Percent cd4 t cell (CD45RO+) with at least 1 endothelial cell (SMA+) neighbors within 25 um in oTS [%] (out of all cells in oTS)	0.609	-0.264	0.189	0.008	-0.439	0.323	-0.065	0.261	-0.14	-0.13
Percent b cell (CD44+) with at least 1 cd4 treg (CD57+) neighbors within 25 um in aTS [%] (out of all cells in aTS)	0.608	0.153	0.042	0.109	0.164	0.343	-0.282	0.347	0.242	-0.026
Percent tumor cell (HLA-A+) with at least 1 cd8 t cell (GranzymeB+) neighbors within 25 um in TSI [%] (out of all cells in TSI)	0.607	0.006	-0.035	-0.125	0.231	0.087	0.004	0.468	0.195	0.497
Percent cd8 t cell (CD45RO+) with at least 1 macrophage cell (CD163+) neighbors within 25 um in TSI [%] (out of all cells in TSI)	0.607	0.189	0.175	0.002	0.221	0.527	-0.101	-0.103	0.229	0.326
Percent cd8 t cell (PD-1+) with at least 1 macrophage cell (C1Qa+) neighbors within 25 um in TSI [%] (out of all cells in TSI)	0.607	-0.175	-0.186	-0.058	-0.111	0.502	0.062	0.168	0.17	0.326
All cells (CD4 T cells enriched) in oTS to all cells in oTS ratio	0.605	-0.175	-0.221	0.183	-0.205	-0.068	0.239	-0.037	-0.019	-0.093
Percent tumor cell (CD44+) with at least 1 cd8 t cell (GranzymeB+) neighbors within 25 um in TC [%] (out of all cells in TC)	0.605	0.045	-0.047	-0.401	-0.108	0.323	0.094	0.283	0.266	0.336
Percent plasma cell (Ki67+) with at least 1 cd8 t cell neighbors within 25 um in aTS [%] (out of all cells in aTS)	0.604	0.42	0.165	-0.302	-0.032	0.181	-0.074	-0.026	0.424	0.292
Percent cd4 t cell (PD-L1+) with at least 1 macrophage cell (CD163+) neighbors within 25 um in oTS [%] (out of all cells in oTS)	0.604	-0.16	0.341	0.391	0.069	-0.059	0.067	0.29	-0.055	-0.041
Percent cd8 t cell (PD-1+) with at least 1 cd4 treg (PD-1+) neighbors within 25 um in TSI [%] (out of all cells in TSI)	0.604	0.071	0.019	-0.049	-0.034	0.676	-0.124	0.019	0.244	0.151
Percent cd8 t cell (PD-L1+) with at least 1 tumor cell (IDO1+) neighbors within 25 um in TSI [%] (out of all cells in TSI)	0.603	0.281	-0.007	-0.06	0.108	0.362	-0.321	-0.27	0.371	-0.202
Percent b cell with at least 1 tumor cell neighbors within 25 um in TSI [%]	0.602	0.596	-0.119	0.357	-0.239	-0.056	-0.073	0.137	-0.111	-0.099
Percent macrophage cell (HLA-A+) with at least 1 plasma cell neighbors within 25 um in TSI [%] (out of all cells in TSI)	0.602	0.16	-0.346	-0.24	-0.294	0.352	0.334	0.015	0.036	0.275
Percent cd4 t cell (CD45RO+) with at least 1 macrophage cell (C1Qa+) neighbors within 25 um in aTS [%] (out of all cells in aTS)	0.601	0.061	0.26	0.183	-0.193	0.077	0.365	0.051	0.133	0.408
Cd4 treg (CD44+, Ki67+) in aTS to cd4 treg in aTS ratio	0.6	-0.307	-0.034	-0.36	0.161	-0.054	-0.092	0.011	-0.165	0.409
Percent dendritic cell with at least 1 cd4 t cell neighbors within 25 um in TSI [%]	0.599	-0.078	-0.127	0.318	0.111	0.347	-0.04	-0.396	-0.211	-0.102
Percent b cell (Ki67+) with at least 1 cd8 t cell neighbors within 25 um in oTS [%] (out of all cells in oTS)	0.599	-0.189	-0.383	0.042	0.049	0.021	-0.302	0.446	0.383	0.017
Percent macrophage cell (C1Qa+) with at least 1 cd4 treg (PD-1+) neighbors within 25 um in TSI [%] (out of all cells in TSI)	0.599	-0.392	-0.344	0.051	0.01	0.346	-0.114	0.349	0.083	0.074
B cell (CD44+, HLA-DR+) in oTS to b cell in oTS ratio	0.598	-0.101	0.121	-0.247	-0.526	-0.024	-0.172	-0.032	-0.086	-0.054
Macrophage cell (HLA-A+, Ki67+) in TSI to macrophage cell in TSI ratio	0.598	0.28	0.188	-0.441	-0.023	0.296	-0.194	-0.28	-0.127	-0.133
Percent cd4 t cell (PD-1+) with at least 1 macrophage cell (CD163+) neighbors within 25 um in oTS [%] (out of all cells in oTS)	0.596	-0.146	0.393	0.231	-0.161	0.132	0.057	0.548	0.037	-0.167
Cd4 treg in TC to all cells in TC ratio	0.596	0.185	0.291	0.061	0.228	0.185	0.059	-0.442	-0.366	-0.224
Percent dendritic cell with at least 1 plasma cell neighbors within 25 um in oTS [%]	0.595	0.213	0.163	-0.034	-0.262	0.489	0.016	-0.056	0.209	0.133
Percent cd4 t cell with at least 1 b cell neighbors within 25 um in oTS [%]	0.593	0.088	-0.43	-0.009	-0.222	-0.374	-0.148	0.055	0.249	-0.05
Percent b cell (CD44+) with at least 1 macrophage cell (MPO+) neighbors within 25 um in aTS [%] (out of all cells in aTS)	0.593	0.348	0.051	-0.356	0.059	-0.312	0.161	-0.23	-0.128	0.007
Cd4 t cell (CD4 T cells enriched) in tissue to all cells (CD4 T cells enriched) in tissue ratio	0.592	0.027	-0.491	0.346	-0.235	0.061	0.347	-0.006	0.038	0.019
Percent cd8 t cell (GranzymeB+) with at least 1 macrophage cell (MPO+) neighbors within 25 um in aTS [%] (out of all cells in aTS)	0.59	0.411	0.351	-0.396	0.232	-0.068	0.074	-0.092	0.1	0.266
Percent plasma cell (CD19+) with at least 1 b cell (PAX-5+) neighbors within 25 um in oTS [%] (out of all cells in oTS)	0.589	-0.07	-0.09	-0.108	-0.556	0.176	0.052	0.283	0.257	0.17
Plasma cell (CD79a+, HLA-A+) in oTS to all cells in oTS ratio	0.589	-0.102	-0.227	-0.282	-0.316	-0.323	0.215	0.018	-0.255	-0.132
Cd4 t cell (CD45RO+) in TC to cd4 t cell in TC ratio	0.587	0.058	0.052	-0.231	0.294	-0.173	-0.169	0.495	0.055	-0.039
Percent cd4 treg with at least 1 b cell neighbors within 25 um in TC [%]	0.587	0.192	-0.035	-0.3	-0.156	0.034	0.202	-0.276	0.076	-0.042
Percent endothelial cell (SMA+) with at least 1 b cell (CD79a+) neighbors within 25 um in aTS [%] (out of all cells in aTS)	0.586	0.353	0.104	-0.169	0.056	-0.473	0.064	-0.194	-0.176	-0.019
Macrophage cell (Ki67+) in oTS to macrophage cell in oTS ratio	0.585	-0.186	0.247	0.232	0.191	-0.062	0.311	0.468	-0.037	0.315
Myofibroblast cell (Collagen4+, HLA-A+) in aTS to myofibroblast cell in aTS ratio	0.581	-0.197	-0.397	0.028	0.006	-0.534	0.168	-0.176	-0.162	-0.165
Percent dendritic cell with at least 1 cd8 t cell neighbors within 25 um in TSI [%]	0.581	0.084	-0.088	0.183	0.204	0.449	-0.345	-0.332	0.193	-0.022
Percent myofibroblast cell with at least 1 plasma cell neighbors within 25 um in oTS [%]	0.58	0.189	-0.25	0.273	0.025	0.085	0.093	0.302	-0.307	0.047
Macrophage cell (HLA-A+, HLA-DR+) in oTS to macrophage cell in oTS ratio	0.58	-0.384	0.145	-0.111	-0.307	-0.295	0.283	-0.279	-0.057	0.155
All cells (Vimentin+) in TC to all cells in TC ratio	0.58	-0.3	-0.247	0.111	0.206	0.483	-0.059	-0.136	0.018	-0.134
Percent granulocyte cell (HLA-A+) with at least 1 b cell (CD19+) neighbors within 25 um in oTS [%] (out of all cells in oTS)	0.579	0.278	0.02	-0.4	-0.305	0.04	0.168	-0.093	0.182	-0.053
Granulocyte cell (CD31+) in aTS to granulocyte cell in aTS ratio	0.577	0.302	0.419	-0.276	-0.317	0.208	0.306	-0.083	0.062	0.233
B cell (HLA-DR+, Ki67+) in oTS to b cell in oTS ratio	0.576	0.199	-0.122	-0.188	-0.367	-0.439	-0.163	-0.113	0.166	-0.143
All cells (CD31+) (T cells enriched) in tissue to all cells (T cells enriched) in tissue ratio	0.575	0.003	0.185	0.21	-0.156	-0.367	-0.005	-0.023	0.194	0.129
Percent b cell (HLA-DR+) with at least 1 cd4 treg (CD45RO+) neighbors within 25 um in oTS [%] (out of all cells in oTS)	0.574	-0.188	-0.577	0.059	0.137	-0.282	-0.189	0.182	0.216	0.012
Percent b cell (CD21+) with at least 1 cd4 treg neighbors within 25 um in TSI [%] (out of all cells in TSI)	0.574	0.236	0.232	-0.449	-0.139	0.406	0.232	0.006	-0.004	0.235
Percent b cell (HLA-DR+) with at least 1 cd4 treg (PD-1+) neighbors within 25 um in aTS [%] (out of all cells in aTS)	0.573	-0.253	-0.435	-0.112	-0.072	-0.024	-0.137	0.379	0.246	-0.061
Percent cd4 treg (PD-L1+) with at least 1 macrophage cell neighbors within 25 um in TSI [%] (out of all cells in TSI)	0.572	-0.246	-0.022	0.336	0.351	0.321	-0.016	-0.12	-0.263	-0.208
Percent cd4 t cell (HLA-A+) with at least 1 myofibroblast cell neighbors within 25 um in oTS [%] (out of all cells in oTS)	0.572	-0.193	0.211	-0.313	-0.437	0.378	0.057	-0.095	-0.147	0.164
Cd4 treg (HLA-DR+) in aTS to all cells in aTS ratio	0.571	-0.033	0.39	0.358	0.089	-0.281	0.36	-0.071	-0.253	-0.182
Plasma cell (CD79a+) in aTS to plasma cell in aTS ratio	0.57	0.234	0.224	-0.273	0.159	-0.363	-0.22	-0.24	-0.169	0.189
Percent cd4 t cell (HLA-A+) with at least 1 dendritic cell (IDO1+) neighbors within 25 um in oTS [%] (out of all cells in oTS)	0.57	0.275	0.357	-0.001	-0.102	0.271	-0.063	0.407	0.33	0.141
Percent cd4 treg (PD-1+) with at least 1 b cell neighbors within 25 um in oTS [%] (out of all cells in oTS)	0.57	0.107	-0.172	-0.217	-0.397	-0.439	-0.071	-0.127	0.086	-0.343
Percent endothelial cell with at least 1 plasma cell neighbors within 25 um in oTS [%]	0.569	0.149	-0.261	0.208	-0.195	0.416	0.078	0.243	-0.195	0.037
Percent cd4 t cell (PD-1+) with at least 1 cd4 treg (PD-1+) neighbors within 25 um in oTS [%] (out of all cells in oTS)	0.568	-0.141	-0.014	-0.068	-0.573	0.104	0.115	0.381	0.09	-0.238
Percent dendritic cell (HLA-DR+) with at least 1 tumor cell (IDO1+) neighbors within 25 um in TSI [%] (out of all cells in TSI)	0.568	0.039	0.008	-0.107	-0.143	0.062	0.164	-0.049	0.086	0.099
Percent cd4 t cell (HLA-A+) with at least 1 cd8 t cell neighbors within 25 um in oTS [%] (out of all cells in oTS)	0.567	0.229	0.165	0.118	-0.005	0.226	-0.364	0.275	0.541	-0.046
Percent fibroblast cell (Ki67+) with at least 1 plasma cell (CD79a+) neighbors within 25 um in aTS [%] (out of all cells in aTS)	0.567	0.305	0.181	-0.141	0.076	-0.326	-0.021	0.094	-0.275	-0.111
Plasma cell (CD31+, CD44+) in aTS to all cells in aTS ratio	0.566	0.416	0.104	-0.381	-0.152	-0.001	-0.015	-0.151	0.238	0.105
Percent cd4 treg (HLA-DR+) with at least 1 cd4 t cell (CD45RO+) neighbors within 25 um in TSI [%] (out of all cells in TSI)	0.566	0.063	-0.049	0.135	0.386	0.369	0.008	-0.194	-0.52	-0.137
B cell (CD44+, Ki67+) in oTS to b cell in oTS ratio	0.565	-0.111	0.201	-0.251	-0.11	0.127	0.087	0.287	-0.519	-0.108
Macrophage cell (CD4+, Ki67+) in TSI to macrophage cell in TSI ratio	0.564	0.078	0.494	-0.065	-0.084	0.26	-0.061	-0.075	-0.504	0.013
Percent dendritic cell (HLA-DR+) with at least 1 cd4 treg (CD45RO+) neighbors within 25 um in TSI [%] (out of all cells in TSI)	0.564	-0.437	-0.396	0.103	0.353	-0.036	0.161	0.259	-0.114	0.077
Percent dendritic cell (CD4+) with at least 1 cd4 t cell (PD-1+) neighbors within 25 um in TSI [%] (out of all cells in TSI)	0.563	-0.127	0.151	-0.093	-0.228	0.151	0.042	0.501	-0.081	0.236
Percent cd4 t cell (CD44+) with at least 1 granulocyte cell neighbors within 25 um in TSI [%] (out of all cells in TSI)	0.563	0.153	0.135	0.037	0.03	0.349	0.28	-0.463	-0.356	-0.053
Percent b cell (Ki67+) with at least 1 macrophage cell neighbors within 25 um in oTS [%] (out of all cells in oTS)	0.562	-0.185	-0.283	0.08	-0.249	-0.054	-0.011	0.487	0.024	0.102
Hev cell (IDO1+) in aTS to hev cell in aTS ratio	0.561	0.358	0.278	0.165	0.358	0.084	-0.071	-0.026	0.277	0.125
Percent macrophage cell (C1Qa+) with at least 1 plasma cell neighbors within 25 um in TSI [%] (out of all cells in TSI)	0.561	0.268	0.159	-0.404	-0.201	0.282	0.287	-0.278	0.154	0.171
Percent plasma cell (CD19+) with at least 1 endothelial cell neighbors within 25 um in oTS [%] (out of all cells in oTS)	0.56	0.154	-0.021	-0.027	-0.279	-0.022	0.133	-0.049	-0.085	-0.266
Percent cd8 t cell (PD-L1+) with at least 1 cd4 t cell (HLA-A+) neighbors within 25 um in TSI [%] (out of all cells in TSI)	0.56	0	-0.071	0.168	0.12	0.587	-0.365	-0.016	0.352	-0.079
Percent cd4 t cell (CD45RO+) with at least 1 endothelial cell neighbors within 25 um in aTS [%] (out of all cells in aTS)	0.56	0.115	0.161	0.211	-0.291	-0.168	-0.2	-0.066	-0.376	-0.395
Percent b cell with at least 1 plasma cell neighbors within 25 um in oTS [%]	0.559	0.057	0.075	0.107	-0.258	0.58	-0.028	0.131	-0.277	0.061
Percent myofibroblast cell with at least 1 cd8 t cell neighbors within 25 um in oTS [%]	0.559	0.233	0.062	-0.24	-0.286	0.301	-0.136	0.059	0.575	0.113
Dendritic cell (HLA-A+, IDO1+) in TSI to dendritic cell in TSI ratio	0.558	0.132	-0.064	-0.057	0.124	0.155	-0.454	-0.054	0.312	-0.402
Percent cd4 t cell with at least 1 b cell neighbors within 25 um in TSI [%]	0.557	-0.479	-0.547	0.075	0.055	-0.02	-0.001	0.351	0.009	0.097
Percent cd4 t cell (PD-L1+) with at least 1 b cell (PAX-5+) neighbors within 25 um in oTS [%] (out of all cells in oTS)	0.556	-0.195	-0.211	0.148	-0.402	-0.166	0.051	0.126	0.169	-0.059
Percent macrophage cell (PD-L1+) with at least 1 cd4 treg (Cd278+) neighbors within 25 um in aTS [%] (out of all cells in aTS)	0.556	-0.104	0.069	0.394	0.62	0.017	-0.086	-0.147	0.025	0.075
Tumor cell (Ki67+) in TC to tumor cell in TC ratio	0.555	0.266	0.303	-0.338	0.346	-0.08	-0.104	-0.002	0.083	-0.122
Percent tumor cell (HLA-A+) with at least 1 cd4 treg (Cd278+) neighbors within 25 um in TC [%] (out of all cells in TC)	0.555	0.216	0.013	-0.011	0.39	-0.215	-0.029	-0.534	-0.267	-0.145
Plasma cell (CD31+) in oTS to all cells in oTS ratio	0.554	0.251	0.13	-0.192	-0.268	0.584	-0.012	-0.016	0.26	-0.061
All cells (CD79a+) (CD4 T cells enriched) in tissue to all cells (CD4 T cells enriched) in tissue ratio	0.554	-0.127	0.144	-0.182	-0.072	-0.485	0.151	-0.269	-0.28	0.179
Cd4 treg (Cd278+, CD44+) in aTS to all cells in aTS ratio	0.554	-0.272	0.073	-0.027	0.46	-0.33	-0.072	-0.135	-0.344	0.016
Cd4 treg (Cd278+, CD44+) in aTS to cd4 treg in aTS ratio	0.552	-0.556	-0.346	0.08	0.34	-0.213	-0.184	-0.014	-0.028	0.193
Percent b cell with at least 1 tumor cell neighbors within 25 um in aTS [%]	0.551	0.512	0.352	-0.165	0.169	0.033	0.081	0.159	-0.193	0.324
Cd8 t cell (CD45RO+) in TSI to all cells in TSI ratio	0.551	-0.161	-0.272	0.195	0.326	0.237	-0.328	0.354	0.325	-0.015
Percent tumor cell (HLA-A+) with at least 1 cd4 treg (Ki67+) neighbors within 25 um in TC [%] (out of all cells in TC)	0.55	0.141	0.309	-0.383	0.286	-0.351	0.021	0.056	0.038	-0.122
Percent tumor cell (PAX-5+) with at least 1 cd4 t cell (PD-1+) neighbors within 25 um in TSI [%] (out of all cells in TSI)	0.549	0.233	0.361	-0.42	-0.026	0.259	0.03	0.222	-0.102	0.024
Percent plasma cell (HLA-A+) with at least 1 cd8 t cell neighbors within 25 um in oTS [%] (out of all cells in oTS)	0.549	0.308	0.197	0.071	0.084	0.539	-0.222	-0.041	0.331	0.101
Cd4 t cell (HLA-DR+, Ki67+) in TSI to cd4 t cell in TSI ratio	0.549	0.498	0.055	0.178	-0.069	0.394	-0.012	0.024	-0.207	0.316
Percent dendritic cell with at least 1 b cell neighbors within 25 um in aTS [%]	0.548	-0.347	-0.574	0.127	0.027	-0.175	-0.174	0.312	0.075	-0.143
Percent cd4 t cell (CD44+) with at least 1 endothelial cell neighbors within 25 um in TSI [%] (out of all cells in TSI)	0.548	0.489	0.158	0.076	-0.008	0.187	-0.103	-0.449	-0.327	-0.202
Percent cd8 t cell with at least 1 macrophage cell neighbors within 25 um in TSI [%]	0.547	-0.286	-0.169	0.133	0.159	0.513	-0.217	0.142	-0.03	0.004
Percent plasma cell (Ki67+) with at least 1 macrophage cell neighbors within 25 um in aTS [%] (out of all cells in aTS)	0.547	0.554	0.295	-0.121	-0.137	0.087	0.057	-0.007	0.155	0.08
All cells (IDO1+) in aTS to all cells in aTS ratio	0.547	0.423	0.381	-0.031	0.165	-0.055	-0.042	0.117	0.28	0.178
Percent b cell (HLA-DR+) with at least 1 macrophage cell (CD163+) neighbors within 25 um in oTS [%] (out of all cells in oTS)	0.547	-0.377	-0.388	0.166	0.003	-0.046	-0.107	0.522	0.115	0.112
Percent cd4 t cell with at least 1 cd8 t cell neighbors within 25 um in TC [%]	0.545	0.304	0.175	-0.189	-0.067	0.52	-0.15	-0.293	0.3	0.166
Percent plasma cell (HLA-A+) with at least 1 cd4 treg (Cd278+) neighbors within 25 um in aTS [%] (out of all cells in aTS)	0.545	0.328	0.216	0.026	0.62	-0.297	-0.078	-0.102	-0.078	0.198
Macrophage cell (CD44+, Ki67+) in TSI to macrophage cell in TSI ratio	0.545	-0.083	0.164	-0.268	-0.204	0.565	0.006	-0.303	-0.109	0.023
Percent fibroblast cell (CD44+) with at least 1 b cell neighbors within 25 um in aTS [%] (out of all cells in aTS)	0.545	-0.07	-0.532	-0.037	0.166	-0.259	-0.273	0.265	-0.115	-0.152
Plasma cell (CD31+, CD79a+) in oTS to plasma cell in oTS ratio	0.544	0.157	0.02	-0.397	0.135	-0.296	-0.287	-0.198	0.113	-0.202
Cd4 t cell (Cd278+, PD-1+) in oTS to cd4 t cell in oTS ratio	0.543	-0.151	0.06	0.007	0.041	-0.192	0.295	-0.036	-0.063	-0.044
Percent granulocyte cell (C1Qa+) with at least 1 cd8 t cell neighbors within 25 um in aTS [%] (out of all cells in aTS)	0.543	0.327	0.435	-0.303	0.007	0.177	0.247	0.191	0.035	0.374
Hev cell (HLA-A+, IDO1+) in aTS to hev cell in aTS ratio	0.542	0.247	0.043	0.091	0.215	-0.069	-0.071	-0.16	0.291	-0.159
Percent cd4 treg (PD-L1+) with at least 1 cd4 t cell (Cd278+) neighbors within 25 um in aTS [%] (out of all cells in aTS)	0.542	0.068	0.283	0.114	0.571	-0.264	0.136	-0.059	-0.306	-0.021
Percent b cell with at least 1 cd4 t cell neighbors within 25 um in TSI [%]	0.541	-0.253	0.333	-0.046	-0.057	0.404	-0.446	-0.17	-0.256	0.128
Percent cd4 t cell (PD-L1+) with at least 1 cd8 t cell (GranzymeB+) neighbors within 25 um in aTS [%] (out of all cells in aTS)	0.541	-0.06	0.076	0.01	0.207	-0.013	0.001	0.608	-0.088	0.334
Cd4 t cell (HLA-A+, Ki67+) in oTS to cd4 t cell in oTS ratio	0.54	-0.308	0.156	0.094	-0.045	-0.208	0.457	0.212	-0.151	-0.125
Percent dendritic cell (CD14+) with at least 1 cd8 t cell neighbors within 25 um in TSI [%] (out of all cells in TSI)	0.54	0.411	0.223	0.041	-0.018	0.044	0.043	-0.195	0.24	0.223
Percent tumor cell (HLA-A+) with at least 1 cd4 treg (CD45RO+) neighbors within 25 um in TC [%] (out of all cells in TC)	0.539	0.23	0.099	-0.27	0.467	-0.008	0.187	-0.248	-0.158	-0.097
Percent fibroblast cell with at least 1 plasma cell neighbors within 25 um in TC [%]	0.539	0.295	0.281	-0.508	-0.167	-0.141	0.307	-0.031	0.098	0.23
Fibroblast cell (Ki67+) in oTS to fibroblast cell in oTS ratio	0.539	-0.107	0.265	0.266	-0.027	0.028	0.509	0.216	0.15	0.17
Percent b cell (CD21+) with at least 1 tumor cell (HLA-A+) neighbors within 25 um in TSI [%] (out of all cells in TSI)	0.539	0.117	-0.079	-0.117	0.046	-0.083	0.177	-0.364	-0.027	0.001
Percent plasma cell (CD31+) with at least 1 cd4 treg (PD-L1+) neighbors within 25 um in aTS [%] (out of all cells in aTS)	0.536	-0.009	0.145	-0.171	0.244	-0.409	0.18	0.238	-0.376	-0.105
Percent plasma cell (CD44+) with at least 1 granulocyte cell (CD31+) neighbors within 25 um in oTS [%] (out of all cells in oTS)	0.535	0.332	-0.115	-0.103	-0.368	0.609	0.068	-0.105	0.021	0.002
Plasma cell (Plasma enriched) in tissue to all cells (Plasma enriched) in tissue ratio	0.535	0.48	-0.497	0.191	-0.069	0.211	0.155	-0.15	-0.085	0.261
Percent b cell (Ki67+) with at least 1 cd4 treg (Cd278+) neighbors within 25 um in aTS [%] (out of all cells in aTS)	0.535	-0.183	-0.496	-0.03	0.302	-0.302	-0.308	0.114	0.195	-0.037
Percent macrophage cell (CD14+) with at least 1 b cell (HLA-DR+) neighbors within 25 um in aTS [%] (out of all cells in aTS)	0.535	-0.13	0.361	0.669	0.197	-0.003	0.008	-0.025	0.096	0.002
Percent b cell (CD21+) with at least 1 cd4 treg neighbors within 25 um in aTS [%] (out of all cells in aTS)	0.535	0.359	0.044	-0.4	0.017	-0.439	0.069	-0.299	-0.028	-0.155
Percent granulocyte cell (CD44+) with at least 1 b cell (CD19+) neighbors within 25 um in aTS [%] (out of all cells in aTS)	0.535	0.182	0.229	-0.369	0.195	-0.154	0.235	-0.024	-0.466	-0.046
Percent endothelial cell (HLA-A+) with at least 1 plasma cell (CD79a+) neighbors within 25 um in TSI [%] (out of all cells in TSI)	0.535	0.375	-0.331	-0.045	-0.051	-0.378	0.178	-0.297	-0.347	0.084
Percent cd8 t cell (CD57+) with at least 1 cd4 t cell neighbors within 25 um in aTS [%] (out of all cells in aTS)	0.534	0.297	0.106	-0.061	0.183	0.212	-0.414	0.081	0.47	-0.067
Percent macrophage cell (MPO+) with at least 1 plasma cell (CD79a+) neighbors within 25 um in aTS [%] (out of all cells in aTS)	0.534	0.462	0.383	-0.12	0.108	-0.242	0.122	0.021	-0.072	0.172
Percent b cell (CD44+) with at least 1 plasma cell (CD79a+) neighbors within 25 um in oTS [%] (out of all cells in oTS)	0.533	-0.077	-0.511	-0.025	-0.197	-0.521	0.079	-0.16	0.119	-0.068
Cd4 t cell (CD45RO+, PD-1+) in aTS to all cells in aTS ratio	0.53	0.128	0.277	-0.339	-0.174	0.462	0.069	0.353	0.191	0.103
Percent cd8 t cell (HLA-A+) with at least 1 dendritic cell neighbors within 25 um in TSI [%] (out of all cells in TSI)	0.53	-0.205	-0.256	0.356	0.038	-0.199	-0.011	0.005	-0.005	0.005
Percent dendritic cell (CD44+) with at least 1 cd4 t cell (PD-1+) neighbors within 25 um in TSI [%] (out of all cells in TSI)	0.529	-0.306	-0.162	0.012	-0.193	-0.001	0.055	0.482	-0.073	0.117
Macrophage cell (CD14+, HLA-DR+) in TSI to macrophage cell in TSI ratio	0.528	0.035	0.319	0.213	-0.281	-0.025	0.309	-0.485	0.187	-0.002
Myofibroblast cell (Collagen4+, HLA-A+) in oTS to myofibroblast cell in oTS ratio	0.528	-0.43	-0.406	0.029	-0.144	-0.302	0.255	0.146	-0.257	-0.184
Fibroblast cell (CD44+) in oTS to fibroblast cell in oTS ratio	0.527	-0.23	0.127	-0.498	-0.263	0.157	0.161	0.177	-0.448	0.07
Percent cd8 t cell (PD-1+) with at least 1 cd4 treg (PD-L1+) neighbors within 25 um in aTS [%] (out of all cells in aTS)	0.527	0.051	-0.129	0.09	0.395	-0.163	-0.539	-0.028	0.273	-0.067
Percent dendritic cell (HLA-A+) with at least 1 cd4 t cell (HLA-DR+) neighbors within 25 um in TSI [%] (out of all cells in TSI)	0.527	-0.422	-0.245	0.44	-0.091	-0.186	0.307	0.215	0.049	0.099
Percent endothelial cell (Collagen4+) with at least 1 cd4 t cell neighbors within 25 um in oTS [%] (out of all cells in oTS)	0.526	0.008	0.179	0.149	-0.524	-0.399	0.096	-0.093	-0.044	-0.401
Percent cd4 treg (CD45RO+) with at least 1 cd4 t cell (PD-1+) neighbors within 25 um in TC [%] (out of all cells in TC)	0.526	0.192	0.369	-0.263	0.077	0.34	0.106	-0.095	-0.468	-0.101
Macrophage cell (CD44+) in aTS to macrophage cell in aTS ratio	0.525	-0.647	-0.014	-0.202	-0.248	0.072	-0.038	0.153	-0.096	0.149
Percent cd8 t cell (PD-1+) with at least 1 b cell (CD79a+) neighbors within 25 um in aTS [%] (out of all cells in aTS)	0.525	0.457	0.083	-0.301	0.233	-0.204	-0.24	-0.102	0.415	0.221
Percent endothelial cell (HLA-A+) with at least 1 b cell (CD79a+) neighbors within 25 um in oTS [%] (out of all cells in oTS)	0.525	0.25	-0.21	-0.198	-0.249	-0.299	0.083	-0.4	-0.288	-0.245
Percent fibroblast cell (CD44+) with at least 1 plasma cell (CD79a+) neighbors within 25 um in TSI [%] (out of all cells in TSI)	0.524	-0.03	-0.504	-0.008	-0.177	-0.213	0.027	0.367	-0.107	0.23
All cells (HLA-DR+) in oTS to all cells in oTS ratio	0.523	-0.179	-0.096	0.211	-0.313	-0.457	0.305	-0.291	0.17	-0.119
Percent cd4 t cell (Cd278+) with at least 1 endothelial cell neighbors within 25 um in oTS [%] (out of all cells in oTS)	0.521	-0.168	0.258	0.079	-0.22	-0.133	0.081	0.018	-0.413	-0.438
Percent cd4 t cell with at least 1 cd8 t cell neighbors within 25 um in aTS [%]	0.52	0.344	0.188	-0.084	0.199	0.114	-0.431	-0.002	0.531	0.039
Endothelial cell (Granulocyte enriched) in tissue to all cells (Granulocyte enriched) in tissue ratio	0.519	-0.179	-0.357	-0.108	-0.202	0.079	0.028	0.461	-0.097	-0.176
Macrophage cell (CD4+, HLA-A+) in TSI to macrophage cell in TSI ratio	0.518	-0.523	0.276	0.055	0.032	0.263	-0.005	-0.101	-0.408	0.174
Percent tumor cell (CD44+) with at least 1 macrophage cell neighbors within 25 um in TSI [%] (out of all cells in TSI)	0.517	0.217	0.016	-0.171	0.144	0.602	-0.039	-0.285	-0.187	-0.108
Percent cd4 t cell (Ki67+) with at least 1 endothelial cell (Collagen4+) neighbors within 25 um in oTS [%] (out of all cells in oTS)	0.517	-0.251	-0.259	0.295	-0.204	-0.238	0.21	-0.314	-0.227	-0.251
Percent cd8 t cell (CD44+) with at least 1 plasma cell neighbors within 25 um in oTS [%] (out of all cells in oTS)	0.517	0.281	0.058	-0.045	-0.075	0.224	-0.402	-0.047	0.512	-0.231
B cell (CD19+, CD79a+) in oTS to b cell in oTS ratio	0.516	0.234	-0.066	-0.114	0.119	-0.608	0.111	-0.401	-0.174	-0.086
Percent hev cell with at least 1 cd8 t cell neighbors within 25 um in oTS [%]	0.516	0.291	0.095	-0.181	-0.132	0.304	-0.241	0.091	0.587	-0.11
Percent macrophage cell (MPO+) with at least 1 b cell neighbors within 25 um in aTS [%] (out of all cells in aTS)	0.516	0.498	0.07	-0.225	0.064	-0.281	-0.208	-0.128	0.201	-0.204
Percent cd4 t cell (PD-L1+) with at least 1 cd4 treg (Cd278+) neighbors within 25 um in TSI [%] (out of all cells in TSI)	0.515	-0.259	-0.296	0.358	0.254	0.365	-0.15	-0.184	-0.161	-0.081
Cd8 t cell (Ki67+) in aTS to all cells in aTS ratio	0.515	0.399	0.514	-0.168	0.228	0.06	-0.204	0.117	0.033	0.116
Percent cd4 treg (Cd278+) with at least 1 plasma cell (CD31+) neighbors within 25 um in TSI [%] (out of all cells in TSI)	0.515	0.307	0.493	-0.102	0.014	-0.208	0.214	-0.245	-0.329	-0.221
Cd4 t cell (CD44+, CD45RO+) in TC to cd4 t cell in TC ratio	0.514	-0.18	-0.175	-0.225	0.097	-0.042	-0.184	0.562	0.127	-0.189
Granulocyte cell (CD31+) in oTS to granulocyte cell in oTS ratio	0.513	0.236	0.15	-0.343	-0.342	0.256	0.239	0.043	0.302	0.26
Percent hev cell with at least 1 cd4 treg neighbors within 25 um in aTS [%]	0.511	0.257	0.536	-0.226	-0.128	0.004	0.111	0.084	-0.253	-0.338
All cells (Collagen4+) (Fibroblast enriched) in tissue to all cells (Fibroblast enriched) in tissue ratio	0.511	-0.354	-0.186	0.4	0.152	-0.268	0.23	-0.159	-0.177	-0.078
Percent cd8 t cell (CD45RO+) with at least 1 tumor cell neighbors within 25 um in aTS [%] (out of all cells in aTS)	0.511	0.507	0.302	-0.118	0.141	0.025	-0.278	-0.003	0.361	0.193
Percent cd8 t cell (CD45RO+) with at least 1 macrophage cell (MPO+) neighbors within 25 um in aTS [%] (out of all cells in aTS)	0.51	0.417	0.587	-0.169	0.046	-0.147	0.176	-0.097	0.132	0.136
Percent cd4 treg (CD45RO+) with at least 1 plasma cell (CD79a+) neighbors within 25 um in TC [%] (out of all cells in TC)	0.51	0.061	0.007	-0.295	-0.273	-0.15	0.356	-0.33	-0.115	0.103
All cells (CD31+) (Endothelial enriched) in tissue to all cells (Endothelial enriched) in tissue ratio	0.509	0.109	-0.091	0.172	-0.13	0.26	0.681	0.17	-0.224	-0.06
Percent plasma cell (CD19+) with at least 1 endothelial cell neighbors within 25 um in aTS [%] (out of all cells in aTS)	0.509	0.237	0.129	-0.104	-0.382	-0.399	0.087	-0.091	-0.115	-0.064
Percent cd4 treg (CD57+) with at least 1 macrophage cell (HLA-DR+) neighbors within 25 um in aTS [%] (out of all cells in aTS)	0.509	0.124	0.512	0.289	0.118	-0.339	0.075	0.045	0.002	-0.125
Percent cd4 treg (Ki67+) with at least 1 cd8 t cell (GranzymeB+) neighbors within 25 um in TSI [%] (out of all cells in TSI)	0.509	0.343	0.433	-0.102	0.419	0.3	-0.035	0.064	-0.198	0.173
Percent cd8 t cell (CD57+) with at least 1 b cell neighbors within 25 um in aTS [%] (out of all cells in aTS)	0.507	0.188	-0.149	-0.214	0.165	0.01	-0.323	0.011	0.471	-0.049
Percent cd4 treg (HLA-DR+) with at least 1 tumor cell (IDO1+) neighbors within 25 um in aTS [%] (out of all cells in aTS)	0.507	0.384	0.457	-0.149	0.247	-0.138	-0.136	0.187	-0.057	-0.191
All cells (GranzymeB+) (Tumor Fibroblast enriched) in tissue to all cells (Tumor Fibroblast enriched) in tissue ratio	0.507	0.176	0.156	-0.175	0.44	-0.102	-0.116	0.46	0.179	0.299
Percent macrophage cell (HLA-A+) with at least 1 hev cell (IDO1+) neighbors within 25 um in aTS [%] (out of all cells in aTS)	0.507	0.289	0.455	0.308	0.241	0.158	-0.156	0.277	0.204	0.042
Macrophage cell (HLA-DR+) in oTS to macrophage cell in oTS ratio	0.506	-0.252	0.514	0.162	-0.175	0.043	0.16	-0.338	0.091	0.05
Percent fibroblast cell with at least 1 cd8 t cell neighbors within 25 um in TC [%]	0.506	0.338	0.069	-0.156	0.176	0.166	-0.305	-0.473	0.328	0.162
Percent cd4 t cell (CD44+) with at least 1 macrophage cell (CD163+) neighbors within 25 um in TC [%] (out of all cells in TC)	0.506	0.081	0.171	-0.015	0.02	0.554	-0.015	-0.529	-0.005	0.14
Percent cd4 treg with at least 1 cd4 t cell neighbors within 25 um in TC [%]	0.505	0.186	0.123	0.056	-0.089	0.428	-0.038	-0.449	-0.078	-0.08
Fibroblast cell (Ki67+) in TSI to fibroblast cell in TSI ratio	0.505	0.303	0.021	-0.01	0.095	0.631	0.047	-0.143	0.044	0.104
Percent granulocyte cell (CD14+) with at least 1 b cell neighbors within 25 um in oTS [%] (out of all cells in oTS)	0.505	0.279	-0.071	-0.331	-0.477	0.108	0.131	-0.174	0.354	0.163
Percent macrophage cell (C1Qa+) with at least 1 b cell neighbors within 25 um in oTS [%] (out of all cells in oTS)	0.504	0.042	0.078	0.004	0.215	-0.301	-0.202	0.458	0.179	0.248
Percent cd8 t cell (PD-L1+) with at least 1 plasma cell (CD79a+) neighbors within 25 um in oTS [%] (out of all cells in oTS)	0.502	0.287	-0.054	-0.506	-0.271	-0.161	-0.103	-0.001	0.465	0.061
Percent b cell (CD19+) with at least 1 fibroblast cell neighbors within 25 um in oTS [%] (out of all cells in oTS)	0.501	-0.2	-0.334	0.105	-0.064	-0.42	-0.018	0.216	0.065	-0.061
Percent macrophage cell (MPO+) with at least 1 b cell (CD19+) neighbors within 25 um in aTS [%] (out of all cells in aTS)	0.501	0.382	0.21	-0.15	0.475	-0.399	-0.03	-0.018	-0.03	0.11
Cd4 t cell (HLA-A+, HLA-DR+) in TC to cd4 t cell in TC ratio	0.5	0.214	0.32	0.08	-0.058	0.463	-0.027	-0.317	0.232	-0.109
Cd4 t cell (CD45RO+, Ki67+) in TSI to cd4 t cell in TSI ratio	0.5	0.245	0.371	-0.191	0.508	0.064	0.114	0.341	-0.222	0.077
Percent endothelial cell (CD34+) with at least 1 plasma cell neighbors within 25 um in aTS [%] (out of all cells in aTS)	0.499	0.29	-0.099	-0.181	-0.204	-0.325	0.113	-0.022	-0.246	-0.132
Percent b cell (HLA-DR+) with at least 1 endothelial cell (SMA+) neighbors within 25 um in oTS [%] (out of all cells in oTS)	0.499	-0.446	-0.535	0.036	-0.261	-0.082	0.012	0.334	0.037	-0.017
Percent cd4 treg (CD45RO+) with at least 1 macrophage cell (C1Qa+) neighbors within 25 um in TC [%] (out of all cells in TC)	0.499	0.145	0.074	0.218	-0.075	0.133	0.376	-0.523	0.04	0.101
Percent cd4 t cell with at least 1 plasma cell neighbors within 25 um in TSI [%]	0.498	0.522	-0.034	-0.475	-0.124	-0.211	0.232	-0.01	0.118	0.207
Plasma cell (HLA-A+) in oTS to all cells in oTS ratio	0.498	-0.164	-0.478	-0.122	-0.446	-0.138	0.269	0.153	-0.105	0.052
Percent fibroblast cell (Ki67+) with at least 1 plasma cell (CD79a+) neighbors within 25 um in oTS [%] (out of all cells in oTS)	0.498	0.421	0.175	-0.178	0.158	-0.182	0.062	-0.105	-0.498	-0.183
Percent b cell (CD21+) with at least 1 cd8 t cell neighbors within 25 um in oTS [%] (out of all cells in oTS)	0.498	0.202	-0.002	-0.24	0.129	0.081	-0.229	0.406	0.521	0.204
Percent fibroblast cell (HLA-A+) with at least 1 cd8 t cell (GranzymeB+) neighbors within 25 um in TSI [%] (out of all cells in TSI)	0.498	0.015	-0.014	0.151	0.435	0.342	-0.091	0.218	0.007	0.32
B cell (CD44+) in oTS to b cell in oTS ratio	0.496	-0.448	0.144	-0.364	-0.296	0.072	-0.318	0.111	-0.357	0.091
Percent tumor cell (Ki67+) with at least 1 cd4 treg (CD45RO+) neighbors within 25 um in TC [%] (out of all cells in TC)	0.495	0.138	-0.216	-0.277	0.341	0.176	0.276	-0.12	-0.312	-0.135
Percent macrophage cell (PD-L1+) with at least 1 b cell neighbors within 25 um in oTS [%] (out of all cells in oTS)	0.495	0.13	0.012	0.045	-0.071	-0.14	-0.541	0.152	0.389	-0.251
Percent b cell (HLA-DR+) with at least 1 macrophage cell (CD11c+) neighbors within 25 um in aTS [%] (out of all cells in aTS)	0.494	-0.375	-0.514	0.237	0.031	-0.179	0.079	0.049	0.001	-0.027
Percent granulocyte cell (CD14+) with at least 1 b cell neighbors within 25 um in aTS [%] (out of all cells in aTS)	0.494	0.336	0.033	-0.49	-0.23	-0.184	0.292	-0.159	-0.304	0.032
Percent b cell (CD19+) with at least 1 macrophage cell neighbors within 25 um in oTS [%] (out of all cells in oTS)	0.493	-0.201	-0.233	0.184	0.02	-0.302	-0.197	0.469	0.191	0.079
Percent cd4 t cell (CD45RO+) with at least 1 myofibroblast cell neighbors within 25 um in oTS [%] (out of all cells in oTS)	0.493	-0.193	0.336	-0.122	-0.353	0.377	-0.1	-0.128	-0.348	-0.106
B cell (CD79a+) in aTS to all cells in aTS ratio	0.492	0.079	-0.309	-0.048	0.122	-0.569	0.005	-0.392	0.068	0.006
Cd4 treg (Tumor Fibroblast enriched) in tissue to all cells (Tumor Fibroblast enriched) in tissue ratio	0.491	0.223	0.376	-0.161	0.239	-0.223	0.077	-0.101	-0.533	-0.265
All cells (IDO1+) (Macrophage enriched) in tissue to all cells (Macrophage enriched) in tissue ratio	0.491	0.396	0.439	0.127	0.066	0.161	0.09	0.027	-0.093	-0.088
Percent tumor cell (CD44+) with at least 1 plasma cell neighbors within 25 um in TSI [%] (out of all cells in TSI)	0.49	0.379	-0.292	-0.442	-0.066	-0.081	0.274	-0.075	0.073	0.353
Cd4 treg (CD44+) in aTS to cd4 treg in aTS ratio	0.489	-0.494	-0.149	-0.488	-0.209	-0.029	-0.143	0.031	-0.165	0.316
All cells (IDO1+) in oTS to all cells in oTS ratio	0.489	0.331	0.399	-0.329	-0.138	0.128	0.122	0.282	0.279	0.262
Percent cd8 t cell (HLA-A+) with at least 1 b cell (Ki67+) neighbors within 25 um in oTS [%] (out of all cells in oTS)	0.489	0.369	0.362	0.113	0.324	-0.011	-0.228	0.209	0.426	0.223
Percent b cell (CD44+) with at least 1 cd4 treg neighbors within 25 um in oTS [%] (out of all cells in oTS)	0.488	0.146	-0.273	-0.164	-0.279	-0.605	-0.038	-0.005	0.179	-0.041
All cells (CD31+) in aTS to all cells in aTS ratio	0.487	0.545	0.261	-0.363	-0.072	-0.093	0.228	-0.125	-0.02	0
Cd4 t cell (Cd278+, HLA-A+) in oTS to cd4 t cell in oTS ratio	0.487	-0.061	-0.023	0.19	0.413	-0.532	0.125	-0.122	0.198	0.166
Percent plasma cell (CD31+) with at least 1 macrophage cell (MPO+) neighbors within 25 um in aTS [%] (out of all cells in aTS)	0.485	0.293	0.219	-0.463	-0.305	0.085	0.492	-0.011	-0.071	0.149
All cells (CD45RO+) in TC to all cells in TC ratio	0.485	0.06	0.061	-0.271	0.587	0.32	0.175	-0.132	-0.106	-0.266
Percent cd4 t cell (PD-1+) with at least 1 endothelial cell (SMA+) neighbors within 25 um in oTS [%] (out of all cells in oTS)	0.485	-0.33	0.086	0.05	-0.526	0.38	-0.174	0.131	-0.12	-0.239
Endothelial cell (SMA+) in oTS to endothelial cell in oTS ratio	0.484	-0.276	-0.161	-0.219	-0.196	0.366	0.023	0.166	0.11	-0.544
Percent plasma cell (Ki67+) with at least 1 cd4 treg neighbors within 25 um in oTS [%] (out of all cells in oTS)	0.484	0.229	0.49	-0.252	-0.029	-0.05	0.271	0.327	-0.35	-0.012
Percent fibroblast cell with at least 1 cd4 treg neighbors within 25 um in TC [%]	0.483	0.081	0.344	-0.228	0.381	-0.022	-0.139	-0.394	-0.431	0.015
Plasma cell (CD31+, CD79a+) in aTS to plasma cell in aTS ratio	0.483	0.337	0.149	-0.302	0.257	-0.362	-0.211	-0.309	0.124	0.042
Percent plasma cell (CD19+) with at least 1 b cell (CD21+) neighbors within 25 um in oTS [%] (out of all cells in oTS)	0.483	0.203	0.103	-0.13	0.337	-0.075	-0.088	-0.227	-0.316	-0.445
Percent plasma cell (CD79a+) with at least 1 endothelial cell (SMA+) neighbors within 25 um in oTS [%] (out of all cells in oTS)	0.483	0.13	0.018	0.025	-0.189	0.448	-0.002	0.133	-0.125	-0.02
Percent cd8 t cell (CD44+) with at least 1 endothelial cell (Collagen4+) neighbors within 25 um in TSI [%] (out of all cells in TSI)	0.483	0.199	-0.022	0.218	0.496	-0.244	-0.315	-0.437	0.057	0.054
Macrophage cell (CD44+, CD4+) in aTS to macrophage cell in aTS ratio	0.482	-0.635	0.22	0.096	-0.2	0.199	0.031	0.088	-0.344	0.222
Percent macrophage cell (HLA-A+) with at least 1 cd4 treg neighbors within 25 um in TSI [%] (out of all cells in TSI)	0.482	-0.023	-0.011	0.333	0.232	0.526	-0.105	-0.318	-0.231	-0.123
Percent b cell (CD44+) with at least 1 cd8 t cell neighbors within 25 um in oTS [%] (out of all cells in oTS)	0.481	-0.016	-0.406	-0.091	0.128	-0.384	-0.369	0.179	0.441	0.002
Percent fibroblast cell with at least 1 endothelial cell neighbors within 25 um in aTS [%]	0.48	0.501	-0.038	-0.175	-0.129	-0.071	0.191	-0.189	-0.359	0.058
Percent macrophage cell (CD44+) with at least 1 tumor cell (IDO1+) neighbors within 25 um in TC [%] (out of all cells in TC)	0.48	0.232	0.104	-0.146	-0.041	0.474	-0.12	-0.326	0.18	-0.067
Percent macrophage cell (CD11c+) with at least 1 cd4 treg (CD45RO+) neighbors within 25 um in aTS [%] (out of all cells in aTS)	0.479	0.044	0.127	-0.024	0.721	0.235	-0.15	0.112	0.168	-0.053
Percent fibroblast cell with at least 1 b cell neighbors within 25 um in TC [%]	0.479	0.161	-0.026	-0.279	0.078	-0.115	0.032	-0.204	-0.06	-0.279
Cd4 t cell (CD45RO+, HLA-DR+) in TC to cd4 t cell in TC ratio	0.478	0.307	0.33	-0.096	0.105	0.358	-0.082	0.111	0.167	0.025
Percent cd4 treg (CD57+) with at least 1 plasma cell neighbors within 25 um in aTS [%] (out of all cells in aTS)	0.478	0.246	0.304	-0.177	0.12	-0.349	0.093	0.322	-0.276	-0.085
Percent cd4 t cell (PD-L1+) with at least 1 macrophage cell neighbors within 25 um in oTS [%] (out of all cells in oTS)	0.478	0.04	0.538	0.391	0.096	0.098	-0.121	0.416	-0.05	0.039
Plasma cell (CD44+, CD79a+) in oTS to plasma cell in oTS ratio	0.477	-0.117	0.16	-0.48	-0.083	-0.384	-0.164	-0.104	-0.353	-0.038
Percent myofibroblast cell (Collagen4+) with at least 1 b cell neighbors within 25 um in aTS [%] (out of all cells in aTS)	0.477	-0.485	-0.358	-0.072	-0.06	-0.48	-0.274	-0.011	-0.059	0.119
Percent cd4 treg (PD-L1+) with at least 1 cd4 t cell (CD45RO+) neighbors within 25 um in aTS [%] (out of all cells in aTS)	0.476	0.131	0.405	-0.057	0.418	-0.06	0.058	0.132	-0.237	-0.214
Percent tumor cell (HLA-A+) with at least 1 dendritic cell (IDO1+) neighbors within 25 um in TSI [%] (out of all cells in TSI)	0.475	0.295	0.149	-0.418	-0.204	0.132	-0.154	0.064	0.366	0.048
Percent endothelial cell (CD34+) with at least 1 cd4 treg (PD-1+) neighbors within 25 um in aTS [%] (out of all cells in aTS)	0.475	-0.298	0.115	-0.136	-0.384	0.049	0.027	0.502	-0.13	-0.076
All cells in TC to all cells in tissue ratio	0.473	0.37	0.287	-0.287	0.26	-0.224	-0.059	-0.361	-0.098	-0.218
Percent plasma cell (CD19+) with at least 1 fibroblast cell neighbors within 25 um in oTS [%] (out of all cells in oTS)	0.473	0.069	0.248	0.107	-0.166	-0.087	0.132	-0.117	-0.128	-0.279
Percent endothelial cell (Collagen4+) with at least 1 dendritic cell (CD4+) neighbors within 25 um in aTS [%] (out of all cells in aTS)	0.472	-0.001	0.549	0.133	-0.077	-0.206	0.079	-0.025	-0.446	-0.25
Percent cd4 treg (Cd278+) with at least 1 cd4 t cell (CD44+) neighbors within 25 um in TC [%] (out of all cells in TC)	0.471	0.146	0.245	0.258	0.158	0.381	-0.005	-0.534	-0.159	-0.176
Granulocyte cell (Granulocyte enriched) in tissue to all cells (Granulocyte enriched) in tissue ratio	0.47	0.287	0.189	-0.218	0.347	-0.342	-0.072	-0.173	0.01	0.54
Percent cd4 t cell (Cd278+) with at least 1 endothelial cell (Collagen4+) neighbors within 25 um in oTS [%] (out of all cells in oTS)	0.47	-0.314	-0.083	0.37	-0.044	-0.137	0.111	-0.208	-0.326	-0.3
Percent cd4 treg (HLA-DR+) with at least 1 b cell neighbors within 25 um in oTS [%] (out of all cells in oTS)	0.47	0.256	0.112	-0.173	-0.236	-0.564	-0.163	0.152	0.036	-0.22
Macrophage cell (CD44+, HLA-DR+) in oTS to macrophage cell in oTS ratio	0.469	-0.501	0.34	-0.212	-0.257	0.113	0.068	0.017	-0.246	0.254
All cells (Collagen4+) (Granulocyte enriched) in tissue to all cells (Granulocyte enriched) in tissue ratio	0.469	-0.104	-0.002	0.276	0.053	-0.186	0.186	-0.219	-0.274	-0.302
Plasma cell (HLA-A+) in aTS to all cells in aTS ratio	0.469	0.273	-0.442	-0.281	-0.314	-0.412	0.149	-0.17	0.121	0.11
All cells (CD45RO+) (Tumor enriched) in tissue to all cells (Tumor enriched) in tissue ratio	0.469	-0.022	-0.126	-0.287	0.641	0.105	0.229	0.226	-0.233	-0.16
Percent b cell (CD44+) with at least 1 macrophage cell (C1Qa+) neighbors within 25 um in oTS [%] (out of all cells in oTS)	0.469	0.23	-0.035	-0.272	-0.374	-0.455	0.165	-0.196	0.202	0.295
B cell (T cells enriched) in tissue to all cells (T cells enriched) in tissue ratio	0.467	-0.007	-0.689	0	-0.251	-0.295	-0.108	0.129	-0.008	0.197
Percent cd8 t cell with at least 1 tumor cell neighbors within 25 um in TC [%]	0.466	-0.425	0.489	-0.186	0.09	-0.15	-0.042	-0.032	0.308	-0.328
Percent cd4 treg (HLA-DR+) with at least 1 b cell (CD79a+) neighbors within 25 um in oTS [%] (out of all cells in oTS)	0.466	0.129	0.283	-0.317	0.008	-0.24	0.199	0.049	-0.574	-0.227
Percent cd4 treg (CD57+) with at least 1 tumor cell (Ki67+) neighbors within 25 um in TSI [%] (out of all cells in TSI)	0.466	0.218	0.269	0.137	0.309	0.323	0.054	-0.468	-0.372	-0.142
Percent plasma cell (CD79a+) with at least 1 endothelial cell (Collagen4+) neighbors within 25 um in aTS [%] (out of all cells in aTS)	0.465	0.155	-0.033	0.133	0.162	-0.52	0.083	-0.184	-0.15	0.025
Percent cd4 t cell (Cd278+) with at least 1 granulocyte cell neighbors within 25 um in aTS [%] (out of all cells in aTS)	0.465	0.116	0.37	-0.112	-0.086	-0.113	0.369	-0.122	-0.546	-0.174
Percent tumor cell (HLA-A+) with at least 1 cd8 t cell (GranzymeB+) neighbors within 25 um in TC [%] (out of all cells in TC)	0.464	0.391	0.283	-0.341	0.135	0.171	0.085	0.139	0.304	0.504
Dendritic cell (Ki67+) in TSI to dendritic cell in TSI ratio	0.461	0.338	0.471	-0.365	0.073	0.306	-0.227	0.105	-0.028	-0.088
Percent cd4 t cell (Cd278+) with at least 1 endothelial cell neighbors within 25 um in aTS [%] (out of all cells in aTS)	0.46	0.098	0.168	0.093	-0.278	-0.175	0.021	-0.173	-0.277	-0.389
Percent b cell (CD19+) with at least 1 myofibroblast cell neighbors within 25 um in aTS [%] (out of all cells in aTS)	0.46	-0.442	-0.242	0.218	-0.005	-0.219	-0.356	0.245	-0.047	0.049
Percent cd8 t cell (CD44+) with at least 1 b cell (CD19+) neighbors within 25 um in aTS [%] (out of all cells in aTS)	0.459	0.267	-0.114	-0.243	0.347	-0.34	-0.336	0.033	0.408	0.082
Percent cd8 t cell (Ki67+) with at least 1 b cell (CD19+) neighbors within 25 um in oTS [%] (out of all cells in oTS)	0.459	0.136	-0.299	-0.275	0.052	-0.19	-0.344	0.007	0.481	-0.198
Percent plasma cell (CD19+) with at least 1 endothelial cell (Collagen4+) neighbors within 25 um in oTS [%] (out of all cells in oTS)	0.458	0.023	-0.001	0.339	0.119	0.077	0.063	-0.287	-0.248	-0.116
Dendritic cell (Ki67+) in aTS to dendritic cell in aTS ratio	0.458	0.137	0.209	-0.495	-0.107	0.147	0.329	0.346	-0.179	0.162
Cd4 treg (Cd278+) in TSI to cd4 treg in TSI ratio	0.457	-0.283	0.12	0.26	0.624	-0.251	-0.14	-0.217	0.102	0.095
Cd4 t cell (CD44+, Ki67+) in aTS to cd4 t cell in aTS ratio	0.456	-0.436	0.075	-0.221	0.08	0.032	0.279	0.428	-0.265	0.066
Cd4 treg (CD44+, Ki67+) in oTS to cd4 treg in oTS ratio	0.456	-0.262	-0.353	-0.246	-0.129	-0.014	-0.089	0.356	-0.147	0.311
Percent macrophage cell (MPO+) with at least 1 b cell (CD19+) neighbors within 25 um in oTS [%] (out of all cells in oTS)	0.456	0.193	0.175	0.138	0.464	-0.169	-0.029	0.359	0.007	0.276
Macrophage cell (CD4+, Ki67+) in oTS to macrophage cell in oTS ratio	0.456	-0.385	0.281	0.298	-0.05	0.056	0.486	0.313	-0.149	0.154
CD8+ T-cells (PD1+) - CD4+ T-cells (PD-L1+) interactions in aTS	0.456	-0.204	0.001	0.034	-0.084	0.211	-0.245	0.695	0.271	0.015
Macrophage cell (CD14+, CD4+) in TSI to macrophage cell in TSI ratio	0.455	-0.27	0.57	0.176	-0.114	0.208	0.245	-0.208	-0.377	-0.02
Cd4 t cell (HLA-DR+, PD-1+) in TSI to cd4 t cell in TSI ratio	0.455	0.029	0.373	-0.005	-0.171	0.394	0.28	0.34	0.33	0.28
Percent cd4 treg (CD44+) with at least 1 dendritic cell neighbors within 25 um in TSI [%] (out of all cells in TSI)	0.454	-0.279	-0.174	0.226	-0.097	-0.233	0.253	0.094	-0.245	-0.058
Dendritic cell (CD44+, HLA-DR+) in oTS to dendritic cell in oTS ratio	0.453	-0.648	0.138	-0.105	-0.245	0.188	-0.141	0.017	-0.163	0.008
Cd4 treg (CD44+, CD45RO+) in aTS to cd4 treg in aTS ratio	0.453	-0.42	-0.173	-0.537	0.236	0.069	-0.106	0.076	-0.067	0.298
Dendritic cell (HLA-DR+) in aTS to dendritic cell in aTS ratio	0.453	-0.215	0.315	0.65	0.245	-0.18	0.193	0.042	0.012	-0.24
Percent cd4 t cell (PD-1+) with at least 1 cd8 t cell (PD-1+) neighbors within 25 um in TC [%] (out of all cells in TC)	0.453	0.2	0.233	-0.055	-0.059	0.647	-0.084	-0.313	0.002	0.087
Cd4 t cell (Cd278+, HLA-DR+) in oTS to cd4 t cell in oTS ratio	0.452	-0.238	-0.157	0.395	0.091	-0.419	0.398	-0.091	0.219	0.155
Percent b cell (CD44+) with at least 1 endothelial cell (Collagen4+) neighbors within 25 um in oTS [%] (out of all cells in oTS)	0.451	-0.352	-0.556	0.133	-0.257	-0.351	0.144	-0.004	-0.051	-0.072
Percent cd4 treg (PD-L1+) with at least 1 plasma cell neighbors within 25 um in aTS [%] (out of all cells in aTS)	0.451	0.265	0.398	-0.215	-0.031	-0.273	0.163	0.132	-0.324	-0.304
Percent cd8 t cell (HLA-A+) with at least 1 plasma cell (CD31+) neighbors within 25 um in TSI [%] (out of all cells in TSI)	0.451	0.437	0.255	-0.143	0.013	0.247	-0.256	-0.046	0.471	0.095
Percent cd8 t cell (PD-1+) with at least 1 endothelial cell neighbors within 25 um in oTS [%] (out of all cells in oTS)	0.45	0.185	0.063	-0.406	-0.392	-0.106	-0.185	-0.013	0.387	-0.351
Endothelial cell (Endothelial enriched) in tissue to all cells (Endothelial enriched) in tissue ratio	0.449	0.502	-0.328	0.026	-0.008	-0.245	0.395	-0.046	-0.071	-0.224
Percent cd8 t cell (CD45RO+) with at least 1 macrophage cell neighbors within 25 um in aTS [%] (out of all cells in aTS)	0.449	0.258	0.23	0.135	0.335	0.144	-0.558	0.083	0.367	-0.005
Macrophage cell (CD4+) in TSI to macrophage cell in TSI ratio	0.448	-0.356	0.567	0.305	0.092	0.154	0.099	0.006	-0.351	0.241
All cells (HLA-DR+) (Plasma enriched) in tissue to all cells (Plasma enriched) in tissue ratio	0.448	-0.128	0.444	0.391	-0.133	-0.376	0.288	-0.179	0.215	0.064
Percent cd4 t cell (HLA-DR+) with at least 1 macrophage cell (CD11c+) neighbors within 25 um in aTS [%] (out of all cells in aTS)	0.447	-0.119	-0.199	0.344	0.04	-0.127	0.101	-0.171	-0.059	-0.04
Percent cd4 t cell (PD-1+) with at least 1 endothelial cell neighbors within 25 um in oTS [%] (out of all cells in oTS)	0.447	0.137	0.123	0.272	-0.437	-0.162	0.249	0.169	-0.194	-0.221
All cells (Ki67+) in oTS to all cells in oTS ratio	0.446	-0.094	0.195	0.49	0.136	-0.269	0.467	0.263	0.046	0.131
Percent cd4 t cell (CD45RO+) with at least 1 endothelial cell (SMA+) neighbors within 25 um in aTS [%] (out of all cells in aTS)	0.446	0.177	0.475	0.286	-0.017	0.308	-0.227	-0.079	-0.233	-0.068
Percent granulocyte cell (HLA-A+) with at least 1 cd4 t cell neighbors within 25 um in aTS [%] (out of all cells in aTS)	0.445	0.338	0.362	-0.163	0.013	-0.047	0.398	0.051	-0.515	0.02
Percent cd8 t cell (PD-L1+) with at least 1 tumor cell neighbors within 25 um in TC [%] (out of all cells in TC)	0.444	0.196	0.115	0.055	-0.084	0.57	-0.273	-0.499	0.232	-0.177
Percent b cell (CD44+) with at least 1 cd4 t cell (GranzymeB+) neighbors within 25 um in oTS [%] (out of all cells in oTS)	0.444	-0.04	-0.248	-0.107	-0.155	-0.533	-0.117	0.347	0.175	0.041
Cd4 treg (Ki67+) in TSI to cd4 treg in TSI ratio	0.442	0.276	0.265	0.231	0.597	0.104	-0.108	0.013	0.107	0.037
Percent macrophage cell (CD11c+) with at least 1 b cell neighbors within 25 um in oTS [%] (out of all cells in oTS)	0.442	0.487	0.024	0.001	-0.407	0.069	-0.27	0.431	0.05	0.005
Percent cd4 treg (HLA-DR+) with at least 1 b cell (CD21+) neighbors within 25 um in oTS [%] (out of all cells in oTS)	0.442	0.101	-0.051	-0.127	0.076	-0.374	0.133	-0.301	-0.352	-0.362
Percent macrophage cell (CD11c+) with at least 1 b cell (HLA-DR+) neighbors within 25 um in aTS [%] (out of all cells in aTS)	0.441	-0.109	0.532	0.581	0.033	-0.048	-0.176	0.049	0.108	-0.136
Macrophage cell (CD4+, HLA-A+) in oTS to macrophage cell in oTS ratio	0.44	-0.638	0.117	0.113	-0.279	0.017	0.362	0.089	-0.304	0.141
Granulocyte cell (C1Qa+, CD44+) in aTS to granulocyte cell in aTS ratio	0.44	0.102	0.071	-0.262	-0.286	0.176	0.464	-0.177	0.212	0.312
Percent cd8 t cell (PD-L1+) with at least 1 tumor cell (Ki67+) neighbors within 25 um in TC [%] (out of all cells in TC)	0.44	0.227	0.108	0.022	0.075	0.468	-0.258	-0.493	0.099	-0.067
Percent cd4 t cell (CD44+) with at least 1 endothelial cell (CD34+) neighbors within 25 um in TSI [%] (out of all cells in TSI)	0.44	0.447	0.187	-0.099	-0.173	0.26	-0.233	-0.374	-0.166	-0.295
Percent cd4 t cell (PD-L1+) with at least 1 cd8 t cell (CD57+) neighbors within 25 um in aTS [%] (out of all cells in aTS)	0.438	-0.151	0.226	0.34	0.084	0.556	-0.054	0.257	0.014	-0.246
Macrophage cell (CD44+, HLA-DR+) in TSI to macrophage cell in TSI ratio	0.437	-0.655	-0.2	0.327	-0.184	0.249	0.154	-0.011	0.126	0.087
Percent cd4 t cell (PD-L1+) with at least 1 macrophage cell (MPO+) neighbors within 25 um in aTS [%] (out of all cells in aTS)	0.436	0.146	0.199	-0.128	0.04	-0.123	0.469	-0.137	-0.503	-0.136
All cells (Ki67+) (T cells enriched) in tissue to all cells (T cells enriched) in tissue ratio	0.435	-0.015	0.592	0.135	0.337	0.169	0.426	0.048	0.033	0.007
Percent endothelial cell (Collagen4+) with at least 1 b cell (Ki67+) neighbors within 25 um in oTS [%] (out of all cells in oTS)	0.435	-0.114	0.273	0.167	-0.363	-0.198	0.418	-0.146	0.016	-0.358
CD4+ T-cells (PD1+) - Tumor cells (PD-L1+) interactions in TC	0.435	0.18	0.276	-0.029	-0.201	0.543	-0.15	-0.287	0.025	0.09
All cells (CD4+) in oTS to all cells in oTS ratio	0.434	-0.301	0.261	0.345	-0.253	-0.045	0.331	0.124	-0.255	-0.145
Percent cd4 treg with at least 1 tumor cell neighbors within 25 um in aTS [%]	0.434	0.628	0.167	-0.219	0.3	0.09	0.164	-0.058	-0.086	0.204
Cd4 t cell (Cd278+, CD45RO+) in oTS to cd4 t cell in oTS ratio	0.434	0.076	0.166	0.223	0.661	-0.31	0.019	0.179	0.103	0.355
Percent fibroblast cell (Ki67+) with at least 1 b cell neighbors within 25 um in oTS [%] (out of all cells in oTS)	0.433	0.239	-0.132	-0.085	0.097	-0.528	-0.271	0.224	0.298	0.093
Dendritic cell (CD4+, HLA-A+) in TSI to dendritic cell in TSI ratio	0.432	-0.281	0.201	0.215	0.398	0.259	-0.068	-0.207	-0.291	-0.329
Percent endothelial cell (Collagen4+) with at least 1 cd4 treg (CD45RO+) neighbors within 25 um in TSI [%] (out of all cells in TSI)	0.432	-0.108	-0.061	-0.053	0.755	0.126	0.056	-0.114	-0.064	-0.118
Percent b cell (CD21+) with at least 1 macrophage cell (CD163+) neighbors within 25 um in aTS [%] (out of all cells in aTS)	0.431	0.277	0.159	0.031	0.585	-0.155	-0.178	-0.13	-0.101	-0.093
All cells (Vimentin+) (Tumor enriched) in tissue to all cells (Tumor enriched) in tissue ratio	0.43	-0.239	-0.274	0.027	0.059	0.173	-0.065	0.352	-0.055	-0.173
Percent b cell (CD44+) with at least 1 macrophage cell neighbors within 25 um in oTS [%] (out of all cells in oTS)	0.43	-0.054	-0.539	0.153	-0.134	-0.347	-0.184	0.316	0.116	0.128
Percent granulocyte cell (CD44+) with at least 1 b cell neighbors within 25 um in oTS [%] (out of all cells in oTS)	0.43	0.342	-0.12	-0.367	-0.322	-0.241	-0.051	-0.19	0.344	0
Percent b cell (CD19+) with at least 1 macrophage cell (C1Qa+) neighbors within 25 um in oTS [%] (out of all cells in oTS)	0.429	0.205	0.171	-0.101	-0.188	-0.31	0.26	0.046	0.181	0.498
All cells (HLA-A+) in oTS to all cells in oTS ratio	0.428	-0.377	-0.472	-0.157	-0.317	-0.491	0.201	0.012	0.011	-0.164
Cd4 treg (Cd278+, HLA-DR+) in TSI to cd4 treg in TSI ratio	0.428	-0.469	-0.197	0.51	0.287	0.01	0.151	0.135	0.215	0.103
Percent macrophage cell (CD11c+) with at least 1 b cell (CD79a+) neighbors within 25 um in oTS [%] (out of all cells in oTS)	0.427	0.216	0.378	-0.175	-0.211	-0.131	-0.078	0.194	-0.098	0.069
Percent endothelial cell (Collagen4+) with at least 1 plasma cell neighbors within 25 um in oTS [%] (out of all cells in oTS)	0.427	0.431	-0.132	0.125	-0.3	0.017	0.046	-0.169	-0.392	-0.221
Dendritic cell (CD4+) in TSI to dendritic cell in TSI ratio	0.426	-0.248	0.355	0.441	0.361	-0.066	-0.157	-0.046	-0.221	-0.174
Percent myofibroblast cell with at least 1 endothelial cell neighbors within 25 um in oTS [%]	0.425	0.449	-0.5	-0.031	-0.357	-0.199	-0.052	-0.177	-0.23	-0.323
Macrophage cell (CD14+, HLA-DR+) in aTS to macrophage cell in aTS ratio	0.425	-0.352	0.255	0.309	-0.351	-0.019	0.374	-0.322	0.134	-0.053
Percent macrophage cell (CD11c+) with at least 1 b cell (Ki67+) neighbors within 25 um in oTS [%] (out of all cells in oTS)	0.425	0.269	0.673	0.212	0.142	-0.086	-0.094	0.344	-0.001	0.099
Percent tumor cell (CD44+) with at least 1 endothelial cell (Collagen4+) neighbors within 25 um in TSI [%] (out of all cells in TSI)	0.424	-0.055	-0.099	0.147	0.093	-0.505	0.162	-0.34	-0.147	-0.087
Percent b cell (CD21+) with at least 1 macrophage cell (CD163+) neighbors within 25 um in oTS [%] (out of all cells in oTS)	0.424	-0.035	-0.033	0.258	0.494	-0.251	-0.019	0.347	0.025	0.178
Percent cd8 t cell (CD45RO+) with at least 1 macrophage cell (C1Qa+) neighbors within 25 um in aTS [%] (out of all cells in aTS)	0.424	0.271	0.447	0.008	0.101	0.042	0.032	0.189	0.217	0.556
Percent b cell (CD21+) with at least 1 cd4 treg (PD-1+) neighbors within 25 um in oTS [%] (out of all cells in oTS)	0.423	-0.181	-0.505	-0.058	-0.324	-0.322	-0.047	0.191	0.265	-0.148
Cd4 treg (CD44+) in aTS to all cells in aTS ratio	0.423	-0.144	0.404	-0.358	-0.125	-0.2	-0.084	0.044	-0.543	-0.148
Percent plasma cell (HLA-A+) with at least 1 macrophage cell (C1Qa+) neighbors within 25 um in aTS [%] (out of all cells in aTS)	0.42	0.29	0.266	-0.245	-0.327	0.086	0.407	0.037	0.194	0.384
Cd4 t cell (Ki67+) in aTS to cd4 t cell in aTS ratio	0.42	-0.31	0.388	0.173	0.208	-0.1	0.343	0.469	-0.164	0.002
Percent b cell (Ki67+) with at least 1 macrophage cell (C1Qa+) neighbors within 25 um in oTS [%] (out of all cells in oTS)	0.42	0.229	0.256	0.076	0.197	-0.199	0.179	0.14	-0.009	0.463
Percent cd4 t cell with at least 1 fibroblast cell neighbors within 25 um in TC [%]	0.418	0.215	0.343	0.29	0.25	0.203	-0.132	-0.516	-0.048	0.112
Cd4 treg (HLA-DR+, PD-L1+) in TSI to cd4 treg in TSI ratio	0.417	-0.618	-0.327	0.279	0.088	0.141	-0.147	0.405	0.079	0.02
Percent cd4 t cell (Ki67+) with at least 1 endothelial cell neighbors within 25 um in TSI [%] (out of all cells in TSI)	0.417	0.538	0.376	0.247	-0.155	0.145	-0.118	-0.227	-0.31	-0.122
Percent cd8 t cell (PD-L1+) with at least 1 cd4 treg (Cd278+) neighbors within 25 um in aTS [%] (out of all cells in aTS)	0.416	0.238	-0.055	0.046	0.539	-0.196	-0.439	-0.134	0.292	-0.011
Percent granulocyte cell (CD44+) with at least 1 b cell (CD79a+) neighbors within 25 um in aTS [%] (out of all cells in aTS)	0.416	0.37	0.154	-0.322	-0.214	-0.168	0.421	0.005	-0.455	0.067
Cd4 treg (HLA-DR+) in oTS to cd4 treg in oTS ratio	0.415	0.002	-0.51	0.541	-0.349	-0.064	0.289	-0.043	-0.109	0.137
Percent b cell (CD21+) with at least 1 cd4 treg (PD-1+) neighbors within 25 um in aTS [%] (out of all cells in aTS)	0.415	0.358	0.046	-0.388	-0.174	-0.027	-0.095	-0.045	0.388	-0.177
Granulocyte cell (C1Qa+) in oTS to granulocyte cell in oTS ratio	0.414	0.172	0.243	-0.099	-0.193	0.106	0.53	-0.123	0.403	0.423
Percent plasma cell (CD19+) with at least 1 cd4 t cell (PD-1+) neighbors within 25 um in oTS [%] (out of all cells in oTS)	0.414	0.148	0.239	-0.381	-0.546	0.355	0.149	0.225	0.135	0.114
Percent b cell (Ki67+) with at least 1 cd4 treg (Cd278+) neighbors within 25 um in oTS [%] (out of all cells in oTS)	0.414	0.102	-0.374	-0.133	0.148	-0.664	-0.202	-0.179	0.275	0.019
Dendritic cell (HLA-DR+) in TSI to dendritic cell in TSI ratio	0.413	-0.2	0.276	0.482	0.391	-0.176	-0.071	-0.067	0.137	-0.194
Percent cd4 treg (Cd278+) with at least 1 b cell (Ki67+) neighbors within 25 um in aTS [%] (out of all cells in aTS)	0.413	0.295	0.406	0	0.201	-0.063	0.137	0.14	-0.501	-0.177
Percent b cell (CD21+) with at least 1 endothelial cell neighbors within 25 um in oTS [%] (out of all cells in oTS)	0.41	-0.121	-0.417	0.075	-0.335	-0.387	0.054	-0.048	0.067	-0.369
Percent endothelial cell (CD34+) with at least 1 b cell (CD79a+) neighbors within 25 um in oTS [%] (out of all cells in oTS)	0.409	0.296	-0.081	-0.192	-0.424	0.025	0.224	-0.26	-0.375	-0.211
Percent cd4 treg (PD-1+) with at least 1 cd8 t cell (GranzymeB+) neighbors within 25 um in aTS [%] (out of all cells in aTS)	0.409	0.17	0.204	-0.045	0.4	-0.353	-0.105	0.399	-0.118	0.273
Percent cd4 treg (HLA-DR+) with at least 1 endothelial cell (Collagen4+) neighbors within 25 um in TSI [%] (out of all cells in TSI)	0.409	0.184	0.352	0.255	0.381	-0.299	0.181	-0.421	-0.346	-0.085
Dendritic cell (CD14+, CD4+) in aTS to dendritic cell in aTS ratio	0.408	-0.597	-0.028	0.494	0.248	0.21	0.158	0.078	-0.186	-0.054
Percent b cell (CD79a+) with at least 1 cd4 t cell (GranzymeB+) neighbors within 25 um in oTS [%] (out of all cells in oTS)	0.408	-0.308	-0.341	0.02	-0.103	-0.292	-0.101	0.543	0.055	0.034
Percent b cell (CD79a+) with at least 1 granulocyte cell neighbors within 25 um in aTS [%] (out of all cells in aTS)	0.408	0.443	-0.122	-0.356	-0.173	-0.029	0.305	-0.131	-0.381	0.199
All cells (T cells enriched) in tissue to all cells in tissue ratio	0.407	0.169	0.173	0.176	-0.172	0.092	-0.483	0.116	0.325	-0.511
Dendritic cell (HLA-A+) in oTS to dendritic cell in oTS ratio	0.406	-0.241	-0.439	-0.42	-0.119	-0.025	-0.167	-0.313	-0.353	-0.249
Percent tumor cell (PD-L1+) with at least 1 macrophage cell (CD14+) neighbors within 25 um in TSI [%] (out of all cells in TSI)	0.406	-0.245	-0.087	-0.255	0.582	0.181	0.369	0.008	-0.145	-0.249
Percent endothelial cell (Collagen4+) with at least 1 cd4 treg neighbors within 25 um in TSI [%] (out of all cells in TSI)	0.406	-0.035	0.229	0.356	-0.06	-0.439	0.097	-0.295	-0.316	-0.235
Percent plasma cell (HLA-A+) with at least 1 endothelial cell (SMA+) neighbors within 25 um in oTS [%] (out of all cells in oTS)	0.404	0.113	0.11	0.197	0.146	0.242	0.004	0.13	-0.203	0.138
Percent plasma cell (Ki67+) with at least 1 endothelial cell neighbors within 25 um in aTS [%] (out of all cells in aTS)	0.403	0.356	-0.2	-0.136	-0.338	-0.252	0.293	-0.07	-0.224	0.102
Percent cd4 treg (Cd278+) with at least 1 tumor cell (PD-L1+) neighbors within 25 um in TC [%] (out of all cells in TC)	0.403	-0.067	0.112	0.106	0.125	0.382	-0.104	-0.668	-0.191	0.042
Percent dendritic cell (CD44+) with at least 1 cd4 treg (CD45RO+) neighbors within 25 um in aTS [%] (out of all cells in aTS)	0.402	0.006	0.107	0.214	0.425	-0.371	0.046	0.138	-0.035	0.076
Percent fibroblast cell (HLA-A+) with at least 1 b cell (CD79a+) neighbors within 25 um in oTS [%] (out of all cells in oTS)	0.401	0.364	0.321	-0.007	0.342	-0.185	-0.111	0.092	-0.361	0.102
Percent endothelial cell (HLA-A+) with at least 1 tumor cell (IDO1+) neighbors within 25 um in aTS [%] (out of all cells in aTS)	0.401	0.441	0.307	-0.099	0.188	-0.298	-0.107	0.037	0.143	0.008
Percent cd4 treg (HLA-DR+) with at least 1 macrophage cell (C1Qa+) neighbors within 25 um in TSI [%] (out of all cells in TSI)	0.401	0.004	0.154	0.406	0.279	0.158	0.425	-0.422	0.118	0.141
Myofibroblast cell (HLA-A+) in oTS to myofibroblast cell in oTS ratio	0.4	-0.55	-0.484	-0.221	-0.121	-0.129	0.344	0.181	-0.065	-0.069
Percent cd4 treg (Cd278+) with at least 1 dendritic cell (CD4+) neighbors within 25 um in aTS [%] (out of all cells in aTS)	0.4	0.01	0.655	0.139	-0.042	-0.077	0.086	0.152	-0.434	-0.326
Percent endothelial cell (Collagen4+) with at least 1 macrophage cell (CD4+) neighbors within 25 um in TSI [%] (out of all cells in TSI)	0.4	-0.091	0.281	0.498	-0.09	-0.129	0.196	-0.324	-0.247	-0.093
Percent plasma cell (CD79a+) with at least 1 cd4 t cell (GranzymeB+) neighbors within 25 um in oTS [%] (out of all cells in oTS)	0.399	0.227	0.303	-0.358	-0.133	-0.006	0.138	0.497	0.052	0.329
Endothelial cell (SMA+) in aTS to endothelial cell in aTS ratio	0.397	0.026	0.424	0.009	0.275	-0.13	0.16	0.459	-0.055	-0.007
Percent b cell (CD19+) with at least 1 cd4 treg (CD57+) neighbors within 25 um in aTS [%] (out of all cells in aTS)	0.397	0.064	0.132	0.049	0.034	0.339	-0.436	0.376	0.318	-0.312
Percent myofibroblast cell with at least 1 cd4 treg neighbors within 25 um in aTS [%]	0.396	0.412	0.524	0.054	-0.144	-0.031	0.137	-0.129	-0.228	-0.249
Percent endothelial cell (Ki67+) with at least 1 cd4 t cell neighbors within 25 um in oTS [%] (out of all cells in oTS)	0.396	0.096	0.082	0.148	-0.742	-0.23	0.159	-0.092	0.212	-0.332
Cd8 t cell (PD-1+) in TSI to all cells in TSI ratio	0.396	0.124	0.205	-0.067	-0.144	0.507	-0.223	0.308	0.441	0.05
Percent plasma cell with at least 1 cd8 t cell neighbors within 25 um in oTS [%]	0.395	0.249	0.091	-0.068	0.084	-0.205	-0.494	0.091	0.643	-0.058
Percent b cell with at least 1 macrophage cell neighbors within 25 um in TSI [%]	0.395	0.096	0.39	0.419	-0.209	0.339	-0.27	0.2	0.139	-0.384
Percent tumor cell (HLA-A+) with at least 1 dendritic cell neighbors within 25 um in TC [%] (out of all cells in TC)	0.395	-0.543	-0.464	0.273	-0.099	-0.255	0.067	0.266	-0.023	-0.006
Percent cd4 treg (Cd278+) with at least 1 macrophage cell (CD163+) neighbors within 25 um in TC [%] (out of all cells in TC)	0.395	-0.058	0.441	-0.042	0.284	0.283	-0.074	-0.438	-0.329	0.179
Dendritic cell (CD44+, HLA-A+) in oTS to dendritic cell in oTS ratio	0.394	-0.606	-0.079	-0.15	-0.006	-0.034	-0.441	-0.142	-0.285	-0.197
Percent tumor cell (PAX-5+) with at least 1 endothelial cell (Collagen4+) neighbors within 25 um in TSI [%] (out of all cells in TSI)	0.393	0.139	0.148	0.286	0.349	-0.325	-0.046	-0.431	-0.081	-0.102
Percent macrophage cell (Ki67+) with at least 1 tumor cell (Ki67+) neighbors within 25 um in aTS [%] (out of all cells in aTS)	0.393	-0.039	0.488	0.445	0.34	0.069	0.065	0.252	-0.043	0.164
Percent myofibroblast cell (HLA-A+) with at least 1 b cell (CD79a+) neighbors within 25 um in oTS [%] (out of all cells in oTS)	0.393	-0.098	0.072	-0.17	-0.063	0.109	-0.188	-0.486	-0.401	-0.308
Percent plasma cell (CD19+) with at least 1 endothelial cell (SMA+) neighbors within 25 um in oTS [%] (out of all cells in oTS)	0.392	-0.228	0.126	-0.003	-0.094	0.199	-0.183	0.02	-0.177	-0.043
Percent b cell (CD79a+) with at least 1 endothelial cell (CD34+) neighbors within 25 um in aTS [%] (out of all cells in aTS)	0.392	0.381	-0.025	-0.401	-0.063	-0.452	-0.199	-0.3	0.227	-0.172
Percent tumor cell (Ki67+) with at least 1 cd4 treg neighbors within 25 um in TC [%] (out of all cells in TC)	0.39	0.334	-0.145	0.008	0.081	0.148	0.207	-0.355	-0.578	-0.024
Percent cd8 t cell (Ki67+) with at least 1 granulocyte cell neighbors within 25 um in aTS [%] (out of all cells in aTS)	0.389	0.324	0.483	-0.269	0.421	-0.188	0.288	0.201	-0.04	0.288
B cell (CD19+, HLA-DR+) in oTS to b cell in oTS ratio	0.388	0.071	-0.108	0.211	-0.118	-0.457	0.328	-0.469	0.404	-0.123
Hev cell (HLA-A+, Ki67+) in aTS to hev cell in aTS ratio	0.388	0.299	0.028	-0.405	-0.326	0.35	0.315	0.071	0.184	0.293
Percent plasma cell (Ki67+) with at least 1 fibroblast cell neighbors within 25 um in aTS [%] (out of all cells in aTS)	0.388	0.505	0.034	-0.047	-0.279	-0.213	0.224	0.079	-0.132	-0.078
Percent cd8 t cell (CD45RO+) with at least 1 cd4 treg (PD-L1+) neighbors within 25 um in aTS [%] (out of all cells in aTS)	0.388	0.097	0.179	0.212	0.456	-0.237	-0.534	0.2	0.21	0.052
Percent dendritic cell (CD14+) with at least 1 macrophage cell (CD14+) neighbors within 25 um in TSI [%] (out of all cells in TSI)	0.388	-0.498	-0.391	0.181	-0.098	-0.133	0.47	0.099	0.038	-0.096
Dendritic cell (CD44+, CD4+) in aTS to dendritic cell in aTS ratio	0.387	-0.608	0.082	0.392	0.155	0.316	-0.257	0.047	-0.287	0.057
All cells (Plasma enriched) in tissue to all cells in tissue ratio	0.387	0.194	-0.536	0.215	-0.416	0.35	0.005	0.176	0.071	0.055
Macrophage cell (HLA-A+, HLA-DR+) in aTS to all cells in aTS ratio	0.387	-0.644	0.176	0.262	-0.066	-0.254	-0.17	-0.237	0.132	0.131
Percent b cell (CD44+) with at least 1 fibroblast cell neighbors within 25 um in oTS [%] (out of all cells in oTS)	0.386	0.002	-0.518	0.132	-0.16	-0.512	0.038	0.183	-0.104	0.111
Percent endothelial cell (Collagen4+) with at least 1 cd4 t cell (HLA-DR+) neighbors within 25 um in TSI [%] (out of all cells in TSI)	0.386	0.056	0.336	0.532	0.167	-0.036	0.153	-0.492	-0.018	-0.047
Fibroblast cell (CD44+, HLA-A+) in oTS to fibroblast cell in oTS ratio	0.385	-0.559	-0.375	-0.272	-0.144	-0.235	0.108	0.183	-0.4	0
Percent fibroblast cell (CD44+) with at least 1 plasma cell neighbors within 25 um in TC [%] (out of all cells in TC)	0.385	0.268	0.423	-0.178	-0.04	0.032	0.33	0.178	0.279	0.5
Dendritic cell (HLA-A+, PD-L1+) in oTS to dendritic cell in oTS ratio	0.384	-0.362	0.069	0	0.171	-0.147	-0.016	0.175	-0.588	-0.26
Cd4 treg (Cd278+) in oTS to cd4 treg in oTS ratio	0.384	-0.16	0.057	0.435	0.507	-0.272	0.095	-0.241	0.266	0.107
Percent endothelial cell (CD34+) with at least 1 cd8 t cell neighbors within 25 um in oTS [%] (out of all cells in oTS)	0.384	0.021	-0.184	-0.162	-0.254	0.032	-0.518	0.158	0.475	-0.353
Percent dendritic cell (CD14+) with at least 1 cd4 t cell neighbors within 25 um in aTS [%] (out of all cells in aTS)	0.383	0.039	0.073	0.349	0.049	-0.355	0.024	0.112	-0.182	-0.008
Percent endothelial cell with at least 1 macrophage cell neighbors within 25 um in TSI [%]	0.382	-0.356	-0.154	0.199	-0.179	0.459	-0.2	-0.021	0.157	-0.001
Percent plasma cell (CD31+) with at least 1 macrophage cell (CD14+) neighbors within 25 um in oTS [%] (out of all cells in oTS)	0.382	0.25	-0.159	0.001	-0.407	0.52	0.126	0.341	0.066	0.081
Percent cd4 treg (PD-1+) with at least 1 tumor cell neighbors within 25 um in aTS [%] (out of all cells in aTS)	0.382	0.361	0.516	-0.222	0.257	-0.166	-0.026	0.075	-0.334	-0.092
Percent cd4 t cell (HLA-A+) with at least 1 endothelial cell (Collagen4+) neighbors within 25 um in TC [%] (out of all cells in TC)	0.382	0.069	-0.011	0.209	0.082	-0.234	0.037	-0.518	-0.118	-0.111
Percent cd4 t cell (HLA-DR+) with at least 1 macrophage cell (MPO+) neighbors within 25 um in oTS [%] (out of all cells in oTS)	0.381	0.144	0.513	-0.101	-0.194	0.114	0.407	0.118	0.105	-0.167
Cd8 t cell (HLA-A+, Ki67+) in oTS to cd8 t cell in oTS ratio	0.38	-0.171	0.258	-0.375	-0.074	-0.09	0.33	0.004	-0.494	-0.257
Percent macrophage cell (MPO+) with at least 1 cd4 t cell neighbors within 25 um in aTS [%] (out of all cells in aTS)	0.38	0.382	0.557	0.312	-0.037	0.178	-0.269	-0.151	-0.16	-0.338
Percent cd4 t cell (Ki67+) with at least 1 myofibroblast cell neighbors within 25 um in oTS [%] (out of all cells in oTS)	0.379	-0.405	0.252	-0.07	-0.476	0.232	-0.082	-0.175	-0.051	0.191
Cd4 t cell (CD45RO+, PD-1+) in TC to cd4 t cell in TC ratio	0.378	0.105	0.21	-0.226	-0.019	-0.103	-0.225	0.624	0.051	-0.082
Percent plasma cell with at least 1 cd4 treg neighbors within 25 um in aTS [%]	0.378	0.112	0.659	-0.04	-0.125	-0.289	-0.07	0.098	-0.257	-0.325
All cells (CD45RO+) (Macrophage enriched) in tissue to all cells (Macrophage enriched) in tissue ratio	0.378	-0.138	-0.178	-0.064	0.685	0.043	0.005	0.363	-0.148	0.129
Macrophage cell (Macrophage enriched) in tissue to all cells (Macrophage enriched) in tissue ratio	0.378	-0.231	-0.513	0.221	0.328	0.105	0.107	0.407	0.018	0.298
Percent cd4 t cell (Cd278+) with at least 1 macrophage cell neighbors within 25 um in oTS [%] (out of all cells in oTS)	0.378	0.024	0.56	0.394	0.057	0.031	-0.189	0.356	-0.133	-0.28
Percent cd4 treg (Ki67+) with at least 1 cd4 t cell (Ki67+) neighbors within 25 um in oTS [%] (out of all cells in oTS)	0.377	-0.016	0.493	-0.031	-0.036	-0.139	0.346	0.246	-0.421	-0.202
Percent b cell (CD21+) with at least 1 macrophage cell neighbors within 25 um in oTS [%] (out of all cells in oTS)	0.377	-0.129	-0.068	0.324	0.288	-0.229	-0.012	0.534	0.004	0.174
Percent macrophage cell (C1Qa+) with at least 1 plasma cell neighbors within 25 um in oTS [%] (out of all cells in oTS)	0.377	0.09	0.569	0.029	-0.085	0.233	-0.205	0.299	0.139	-0.295
Percent macrophage cell (CD14+) with at least 1 granulocyte cell (C1Qa+) neighbors within 25 um in TSI [%] (out of all cells in TSI)	0.377	-0.541	-0.407	0.279	0.13	0.234	0.314	0.009	0.143	0.043
Percent macrophage cell (CD14+) with at least 1 b cell (CD21+) neighbors within 25 um in oTS [%] (out of all cells in oTS)	0.376	0.233	0.08	0.037	0.392	-0.349	0.052	-0.095	-0.235	-0.132
Percent cd4 treg (CD44+) with at least 1 macrophage cell (MPO+) neighbors within 25 um in TSI [%] (out of all cells in TSI)	0.376	0.079	0.208	-0.226	0.245	0.091	0.341	-0.156	-0.634	-0.247
Plasma cell (CD31+) in oTS to plasma cell in oTS ratio	0.375	0.11	0.219	-0.085	-0.178	0.058	-0.258	-0.121	0.471	-0.275
Percent endothelial cell with at least 1 plasma cell neighbors within 25 um in TC [%]	0.374	0.056	0.272	-0.66	-0.322	0.053	-0.044	-0.136	0.135	0.381
Macrophage cell (C1Qa+, CD44+) in aTS to macrophage cell in aTS ratio	0.373	-0.25	0.246	-0.332	-0.389	0.06	0.398	-0.032	0.188	0.409
Percent macrophage cell with at least 1 dendritic cell neighbors within 25 um in aTS [%]	0.373	-0.067	-0.098	0.255	-0.067	-0.641	-0.116	-0.184	0.025	0.048
Percent cd4 t cell (PD-1+) with at least 1 macrophage cell neighbors within 25 um in oTS [%] (out of all cells in oTS)	0.373	0.069	0.55	0.154	-0.397	0.27	-0.151	0.243	-0.018	-0.396
Percent macrophage cell (Ki67+) with at least 1 tumor cell (HLA-DR+) neighbors within 25 um in TSI [%] (out of all cells in TSI)	0.373	0.132	0.253	0.305	0.156	0.583	-0.033	-0.468	0.098	-0.066
All cells (CD45RO+) in oTS to all cells in oTS ratio	0.372	0.104	0.163	-0.299	0.605	-0.109	0.138	0.318	0.121	-0.069
Percent plasma cell (CD31+) with at least 1 tumor cell neighbors within 25 um in aTS [%] (out of all cells in aTS)	0.372	0.581	0.143	-0.35	0.089	-0.11	0.277	0.114	-0.142	0.437
Percent plasma cell (Ki67+) with at least 1 macrophage cell neighbors within 25 um in oTS [%] (out of all cells in oTS)	0.371	0.407	0.418	0.089	-0.05	0.425	-0.134	0.341	0.042	-0.067
Percent cd4 treg (PD-1+) with at least 1 tumor cell (CD44+) neighbors within 25 um in TC [%] (out of all cells in TC)	0.371	0.199	0.345	0.148	0.178	0.436	-0.059	-0.369	-0.14	-0.083
Percent cd4 t cell (PD-L1+) with at least 1 myofibroblast cell neighbors within 25 um in oTS [%] (out of all cells in oTS)	0.37	-0.094	0.347	-0.463	-0.348	0.327	0.098	0.073	-0.162	0.123
Percent endothelial cell (HLA-A+) with at least 1 cd4 treg neighbors within 25 um in TSI [%] (out of all cells in TSI)	0.37	0.068	0.232	0.414	-0.266	-0.113	0.024	-0.104	-0.194	-0.6
Percent plasma cell (CD19+) with at least 1 cd8 t cell (GranzymeB+) neighbors within 25 um in aTS [%] (out of all cells in aTS)	0.369	0.264	0.251	-0.158	-0.11	-0.231	0.194	0.372	0.06	0.383
Percent dendritic cell (CD4+) with at least 1 macrophage cell neighbors within 25 um in TSI [%] (out of all cells in TSI)	0.369	-0.631	-0.226	0.35	-0.042	0.006	0.302	0.157	0.069	0.189
Cd8 t cell (CD44+, Ki67+) in oTS to cd8 t cell in oTS ratio	0.368	-0.229	0.381	-0.364	0.013	-0.018	0.138	0.167	-0.549	0.049
Percent cd8 t cell (GranzymeB+) with at least 1 b cell (PAX-5+) neighbors within 25 um in aTS [%] (out of all cells in aTS)	0.368	0.082	0.039	-0.362	-0.121	-0.169	-0.527	0.248	0.529	0.08
Percent macrophage cell (C1Qa+) with at least 1 cd4 treg (PD-1+) neighbors within 25 um in aTS [%] (out of all cells in aTS)	0.368	-0.21	0.459	-0.098	-0.171	0.2	-0.332	0.54	0.031	0.039
Macrophage cell (CD14+, Ki67+) in oTS to macrophage cell in oTS ratio	0.368	-0.417	0.195	0.223	-0.244	0.103	0.333	0.296	0.16	0.184
Percent cd4 t cell (HLA-DR+) with at least 1 granulocyte cell neighbors within 25 um in TSI [%] (out of all cells in TSI)	0.367	0.309	0.014	0.051	0.045	0.477	0.162	-0.405	-0.541	-0.01
CD4+ T-cells (PD1+) - CD4+ T-cells (PD-L1+) interactions in TC	0.367	0.235	0.338	0.086	-0.232	0.539	-0.318	-0.147	0.103	-0.153
Percent cd4 t cell (HLA-DR+) with at least 1 cd4 treg (PD-L1+) neighbors within 25 um in oTS [%] (out of all cells in oTS)	0.366	-0.193	0.231	0.318	-0.149	-0.306	-0.001	0.463	-0.224	-0.418
Percent dendritic cell (IDO1+) with at least 1 tumor cell (Ki67+) neighbors within 25 um in TSI [%] (out of all cells in TSI)	0.366	-0.417	0.137	0.336	0.122	-0.181	-0.049	0.461	-0.056	0.1
Percent dendritic cell (CD44+) with at least 1 tumor cell (Ki67+) neighbors within 25 um in aTS [%] (out of all cells in aTS)	0.366	0.034	0.321	0.436	0.346	-0.373	0.102	0.297	-0.086	0.209
Percent cd4 t cell with at least 1 cd4 treg neighbors within 25 um in oTS [%]	0.365	-0.05	0.673	0.001	-0.288	-0.28	0.084	0.272	-0.177	-0.167
Percent cd8 t cell (PD-L1+) with at least 1 macrophage cell (C1Qa+) neighbors within 25 um in aTS [%] (out of all cells in aTS)	0.365	0.191	0.335	0.088	0.303	-0.282	0.086	0.289	0.211	0.572
Dendritic cell (CD4+) in aTS to dendritic cell in aTS ratio	0.364	-0.448	0.343	0.509	0.222	0.202	0.021	0.047	-0.344	-0.042
Percent endothelial cell with at least 1 cd8 t cell neighbors within 25 um in TC [%]	0.364	0.127	0.162	-0.364	0.026	0.207	-0.424	-0.453	0.368	0.304
Percent macrophage cell (Ki67+) with at least 1 plasma cell neighbors within 25 um in aTS [%] (out of all cells in aTS)	0.364	0.365	0.258	-0.01	0.225	-0.037	0.277	0.476	0.067	-0.101
Percent dendritic cell (CD44+) with at least 1 cd4 treg neighbors within 25 um in TSI [%] (out of all cells in TSI)	0.363	-0.05	0.045	0.086	-0.179	-0.313	0.28	-0.095	-0.416	-0.166
B cell (CD21+) in oTS to b cell in oTS ratio	0.362	0.196	-0.213	-0.024	0.112	-0.508	-0.057	-0.44	0.196	-0.214
Percent plasma cell (CD19+) with at least 1 b cell (CD21+) neighbors within 25 um in aTS [%] (out of all cells in aTS)	0.362	0.232	-0.071	-0.253	0.212	-0.365	-0.184	-0.206	0.04	-0.397
Percent dendritic cell (PD-L1+) with at least 1 cd8 t cell neighbors within 25 um in aTS [%] (out of all cells in aTS)	0.362	0.155	0.134	0.202	0.393	-0.36	-0.387	0.391	0.187	0.193
Cd4 treg (HLA-DR+, PD-L1+) in aTS to cd4 treg in aTS ratio	0.361	-0.487	-0.307	0.309	0.088	-0.219	0.03	0.423	-0.386	0.101
Macrophage cell (HLA-DR+) in TSI to all cells in TSI ratio	0.36	-0.09	0.102	0.538	0.173	0.535	-0.09	-0.295	0.175	0.01
Percent endothelial cell (Collagen4+) with at least 1 b cell (CD21+) neighbors within 25 um in aTS [%] (out of all cells in aTS)	0.36	0.176	0.067	-0.329	0.331	-0.336	-0.089	-0.098	-0.272	-0.366
Percent cd4 t cell (GranzymeB+) with at least 1 fibroblast cell neighbors within 25 um in oTS [%] (out of all cells in oTS)	0.359	-0.024	0.286	-0.014	-0.38	-0.379	0.176	0.059	-0.318	-0.526
Cd4 t cell (CD45RO+, Ki67+) in oTS to cd4 t cell in oTS ratio	0.359	0.076	0.415	0.021	0.531	-0.087	0.294	0.438	-0.133	0.215
Dendritic cell (CD45RO+) in aTS to dendritic cell in aTS ratio	0.358	0.026	-0.139	-0.054	0.804	0.026	-0.009	-0.074	-0.146	-0.003
Hev cell (CD44+) in aTS to hev cell in aTS ratio	0.358	-0.237	0.319	-0.696	-0.082	0.175	0.018	0.009	-0.11	0.001
Macrophage cell (HLA-DR+, MPO+) in aTS to macrophage cell in aTS ratio	0.358	0.146	0.467	-0.158	-0.03	-0.237	0.43	-0.212	-0.383	0.051
Plasma cell (Endothelial enriched) in tissue to all cells (Endothelial enriched) in tissue ratio	0.358	0.22	-0.495	0.157	0.007	0.112	0.072	0.459	-0.134	0.249
Percent macrophage cell (Ki67+) with at least 1 b cell neighbors within 25 um in oTS [%] (out of all cells in oTS)	0.358	0.196	0.065	0.168	0.079	-0.387	-0.155	0.331	0.268	0.174
Percent cd4 treg (Ki67+) with at least 1 cd8 t cell (GranzymeB+) neighbors within 25 um in aTS [%] (out of all cells in aTS)	0.358	0.158	0.41	-0.202	0.231	-0.112	0.06	0.541	-0.329	0.144
Percent b cell (HLA-DR+) with at least 1 cd4 t cell (GranzymeB+) neighbors within 25 um in oTS [%] (out of all cells in oTS)	0.358	-0.076	-0.029	0.094	0.142	-0.309	-0.077	0.618	0.034	0.242
Percent tumor cell (PAX-5+) with at least 1 cd8 t cell (HLA-A+) neighbors within 25 um in TC [%] (out of all cells in TC)	0.357	-0.423	0.013	-0.536	0.406	0.11	-0.102	-0.066	0.103	-0.302
Cd4 t cell (Cd278+) in aTS to cd4 t cell in aTS ratio	0.357	-0.096	0.29	0.351	0.644	-0.253	0.097	-0.082	0.064	0.268
Percent cd8 t cell (PD-1+) with at least 1 cd4 treg neighbors within 25 um in oTS [%] (out of all cells in oTS)	0.357	0.405	0.323	-0.179	0.162	-0.326	-0.435	0.136	0.422	-0.062
Cd8 t cell (HLA-A+, PD-1+) in aTS to all cells in aTS ratio	0.357	0.076	0.224	-0.417	-0.263	0.328	-0.189	0.287	0.469	0.172
Percent endothelial cell with at least 1 fibroblast cell neighbors within 25 um in TC [%]	0.356	0.011	0.587	-0.046	0.104	0.134	0.006	-0.667	0.039	0.147
Percent fibroblast cell (CD44+) with at least 1 b cell neighbors within 25 um in oTS [%] (out of all cells in oTS)	0.356	0.031	-0.321	-0.034	-0.056	-0.454	-0.392	0.302	0.15	-0.137
Percent dendritic cell (CD14+) with at least 1 cd4 treg neighbors within 25 um in TSI [%] (out of all cells in TSI)	0.356	0.08	0.311	0.066	0.031	-0.322	0.27	-0.234	-0.458	-0.214
Dendritic cell (CD4+, Ki67+) in TSI to dendritic cell in TSI ratio	0.355	0.077	0.481	0.228	0.271	0.093	-0.374	-0.086	-0.405	-0.167
B cell (HLA-DR+) in oTS to b cell in oTS ratio	0.353	0.039	0.155	0.345	-0.407	-0.398	0.174	-0.447	0.287	-0.216
Tumor cell (CD44+, HLA-DR+) in TSI to tumor cell in TSI ratio	0.353	-0.076	-0.091	0.387	0.035	0.637	-0.194	-0.036	0.28	-0.244
Dendritic cell (IDO1+) in aTS to dendritic cell in aTS ratio	0.352	0.141	0.285	-0.267	0.062	0.093	-0.229	0.456	0.02	-0.488
Percent b cell (Ki67+) with at least 1 fibroblast cell neighbors within 25 um in oTS [%] (out of all cells in oTS)	0.352	-0.098	-0.637	0.207	-0.151	-0.223	0.038	0.333	-0.258	0.081
Percent endothelial cell (CD34+) with at least 1 cd4 treg (CD45RO+) neighbors within 25 um in aTS [%] (out of all cells in aTS)	0.352	0.064	0.007	-0.391	0.565	0.003	0.032	0.132	-0.203	-0.276
Percent cd8 t cell (CD45RO+) with at least 1 endothelial cell (Collagen4+) neighbors within 25 um in TSI [%] (out of all cells in TSI)	0.352	0.216	0.101	0.281	0.463	0.09	-0.372	-0.469	0.002	0.018
Percent tumor cell (CD44+) with at least 1 dendritic cell neighbors within 25 um in TC [%] (out of all cells in TC)	0.351	-0.503	-0.422	0.224	0.133	-0.081	-0.094	0.499	0.038	0.062
Macrophage cell (CD11c+, PD-L1+) in oTS to macrophage cell in oTS ratio	0.349	-0.494	-0.118	0.252	0.175	-0.471	0.239	0.165	-0.17	-0.07
B cell (CD79a+, HLA-DR+) in oTS to b cell in oTS ratio	0.348	0.151	-0.172	-0.098	-0.15	-0.618	0.018	-0.538	0.026	-0.077
Macrophage cell (CD4+) in TSI to all cells in TSI ratio	0.348	-0.202	0.271	0.471	0.207	0.537	-0.041	-0.324	-0.154	0.09
Percent dendritic cell (HLA-A+) with at least 1 cd4 treg (Cd278+) neighbors within 25 um in aTS [%] (out of all cells in aTS)	0.348	0.047	0.255	0.378	0.577	-0.331	0.18	-0.003	-0.04	0.282
B cell (CD21+, CD44+) in oTS to b cell in oTS ratio	0.347	0.117	-0.17	-0.072	0.137	-0.257	-0.106	-0.257	0.108	-0.327
Cd4 t cell (Cd278+, PD-1+) in aTS to cd4 t cell in aTS ratio	0.347	-0.215	0.411	-0.041	0.495	-0.016	-0.037	-0.009	-0.209	0.218
Dendritic cell (Macrophage enriched) in tissue to all cells (Macrophage enriched) in tissue ratio	0.347	0.053	0.002	-0.009	-0.281	-0.631	0.166	-0.238	0.278	0.129
Percent tumor cell (CD44+) with at least 1 cd4 treg (PD-L1+) neighbors within 25 um in TSI [%] (out of all cells in TSI)	0.346	-0.309	0.111	-0.285	0.167	0.388	-0.128	-0.604	-0.141	0.083
Percent cd4 t cell (Ki67+) with at least 1 fibroblast cell neighbors within 25 um in oTS [%] (out of all cells in oTS)	0.346	0.049	0.533	0.309	-0.095	-0.252	0.113	0.239	-0.254	-0.468
Percent cd4 t cell (Ki67+) with at least 1 endothelial cell neighbors within 25 um in oTS [%] (out of all cells in oTS)	0.346	0.118	-0.188	0.107	-0.628	-0.248	0.144	-0.1	0.002	-0.388
Macrophage cell (CD4+) in oTS to macrophage cell in oTS ratio	0.345	-0.497	0.471	0.394	-0.166	0.15	0.303	0.098	-0.261	0.121
Dendritic cell (CD4+, IDO1+) in aTS to dendritic cell in aTS ratio	0.345	-0.113	0.265	-0.094	0.177	0.24	0.044	0.448	-0.336	-0.379
Percent plasma cell (HLA-A+) with at least 1 cd4 t cell (GranzymeB+) neighbors within 25 um in aTS [%] (out of all cells in aTS)	0.344	0.316	0.401	-0.192	0.15	-0.031	0.097	0.454	0.078	0.503
Macrophage cell (CD14+, CD44+) in aTS to macrophage cell in aTS ratio	0.343	-0.644	0.09	-0.263	-0.286	0.215	0.25	0.125	-0.166	0.054
CD4+ T-cells (PD1+) - CD4+ T-cells (PD-L1+) interactions in aTS	0.343	-0.052	0.408	-0.026	-0.481	0.161	0.013	0.474	-0.121	-0.339
All cells (Ki67+) (Fibroblast enriched) in tissue to all cells (Fibroblast enriched) in tissue ratio	0.342	0.182	0.459	0.37	0.285	0.023	0.363	0.133	-0.08	0.071
Percent cd4 treg (PD-1+) with at least 1 plasma cell (CD31+) neighbors within 25 um in aTS [%] (out of all cells in aTS)	0.341	0.389	0.493	-0.077	0.025	-0.354	0.046	0.073	-0.129	-0.188
Percent granulocyte cell (CD44+) with at least 1 cd8 t cell neighbors within 25 um in oTS [%] (out of all cells in oTS)	0.341	0.391	0.361	-0.218	0.026	-0.025	0.015	0.156	0.515	0.378
Percent b cell with at least 1 cd8 t cell neighbors within 25 um in oTS [%]	0.34	0.024	0.416	0.14	-0.039	0.239	-0.516	0.027	0.516	0.021
Percent b cell with at least 1 endothelial cell neighbors within 25 um in TSI [%]	0.34	0.439	0.157	-0.177	-0.04	-0.435	-0.195	-0.063	0.132	-0.2
Percent cd8 t cell (CD57+) with at least 1 endothelial cell neighbors within 25 um in aTS [%] (out of all cells in aTS)	0.34	0.285	-0.136	-0.144	0.055	-0.365	-0.383	-0.459	0.403	-0.256
Percent endothelial cell (CD34+) with at least 1 cd4 t cell neighbors within 25 um in TSI [%] (out of all cells in TSI)	0.34	0.222	0.022	0.362	-0.039	0.388	-0.126	-0.59	-0.106	-0.349
Plasma cell (CD79a+, HLA-A+) in oTS to plasma cell in oTS ratio	0.339	-0.334	-0.172	-0.363	-0.168	-0.608	-0.166	-0.222	-0.139	-0.006
Cd4 t cell (Cd278+, PD-L1+) in aTS to cd4 t cell in aTS ratio	0.339	-0.429	0.072	0.377	0.509	-0.229	0.168	0.221	-0.095	0.269
Percent dendritic cell (CD45RO+) with at least 1 tumor cell (Ki67+) neighbors within 25 um in TSI [%] (out of all cells in TSI)	0.339	-0.448	0.035	0.285	0.385	-0.15	0.399	0.274	0.17	0.21
Percent endothelial cell (HLA-A+) with at least 1 cd4 treg (CD45RO+) neighbors within 25 um in TSI [%] (out of all cells in TSI)	0.338	0.085	-0.185	0.083	0.71	0.384	-0.047	0.003	-0.043	-0.329
Plasma cell (CD31+) in aTS to plasma cell in aTS ratio	0.332	0.313	0.347	0.047	-0.002	-0.128	-0.287	-0.243	0.355	-0.151
Percent plasma cell (HLA-A+) with at least 1 endothelial cell (SMA+) neighbors within 25 um in aTS [%] (out of all cells in aTS)	0.332	0.264	0.273	0.068	0.184	-0.095	0.071	0.148	-0.021	0.278
Dendritic cell (HLA-DR+) in oTS to dendritic cell in oTS ratio	0.331	-0.367	0.334	-0.155	-0.236	0.247	0.528	-0.043	0.341	-0.111
Macrophage cell (HLA-DR+, PD-L1+) in TSI to macrophage cell in TSI ratio	0.329	-0.73	-0.081	0.408	0.194	-0.066	-0.142	0.169	0.072	0.106
Percent cd8 t cell (CD57+) with at least 1 granulocyte cell neighbors within 25 um in oTS [%] (out of all cells in oTS)	0.329	0.122	0.126	-0.321	-0.443	0.438	0.19	0.105	0.326	0.124
Percent tumor cell (CD44+) with at least 1 macrophage cell (CD14+) neighbors within 25 um in TC [%] (out of all cells in TC)	0.328	0.161	0.11	-0.509	0.251	0.413	0.2	-0.226	-0.096	-0.311
Percent cd4 t cell (PD-L1+) with at least 1 cd4 treg (PD-1+) neighbors within 25 um in oTS [%] (out of all cells in oTS)	0.328	-0.02	0.145	-0.06	-0.675	0.267	-0.031	0.342	0.269	-0.281
Percent endothelial cell (HLA-A+) with at least 1 cd4 t cell (HLA-DR+) neighbors within 25 um in TSI [%] (out of all cells in TSI)	0.328	0.206	0.22	0.599	0.028	0.2	-0.027	-0.314	0.099	-0.305
Macrophage cell (CD11c+, CD4+) in oTS to macrophage cell in oTS ratio	0.327	-0.31	0.096	0.485	0.103	-0.146	0.236	0.021	-0.117	-0.094
Percent cd4 t cell (Cd278+) with at least 1 granulocyte cell neighbors within 25 um in oTS [%] (out of all cells in oTS)	0.327	0.153	0.278	-0.134	-0.572	0.248	0.059	0.14	0.2	-0.072
Percent fibroblast cell (Ki67+) with at least 1 cd4 treg (CD45RO+) neighbors within 25 um in TSI [%] (out of all cells in TSI)	0.326	-0.086	-0.26	0.397	0.28	0.606	-0.108	-0.321	0.034	-0.166
Percent b cell (CD79a+) with at least 1 macrophage cell (MPO+) neighbors within 25 um in oTS [%] (out of all cells in oTS)	0.326	0.315	0.012	-0.25	-0.281	-0.057	-0.196	-0.003	0.497	-0.248
Plasma cell (CD31+, HLA-A+) in aTS to all cells in aTS ratio	0.325	0.335	-0.161	-0.273	-0.004	-0.51	-0.149	-0.304	0.257	0.05
Percent cd4 treg (PD-1+) with at least 1 cd4 t cell (Cd278+) neighbors within 25 um in oTS [%] (out of all cells in oTS)	0.325	-0.117	0.188	-0.01	0.257	-0.172	0.284	-0.001	-0.307	-0.274
All cells (CD21+) (CD4 T cells enriched) in tissue to all cells (CD4 T cells enriched) in tissue ratio	0.324	0.02	-0.167	0.045	0.027	-0.255	0.134	-0.323	-0.013	-0.171
Plasma cell (CD44+) in oTS to plasma cell in oTS ratio	0.323	-0.295	0.219	-0.332	-0.491	-0.269	-0.283	0.03	-0.241	0.128
Dendritic cell (CD14+, CD44+) in aTS to dendritic cell in aTS ratio	0.323	-0.717	-0.322	0.112	0.301	0.297	-0.027	0.151	0.092	-0.081
Percent cd4 t cell (CD44+) with at least 1 endothelial cell (CD34+) neighbors within 25 um in aTS [%] (out of all cells in aTS)	0.323	0.384	0.206	-0.2	-0.385	-0.149	-0.151	-0.243	-0.148	-0.395
Percent macrophage cell (MPO+) with at least 1 plasma cell neighbors within 25 um in aTS [%] (out of all cells in aTS)	0.323	0.535	0.562	0.038	0.04	-0.183	0.089	0.155	0.04	-0.01
Percent granulocyte cell (CD31+) with at least 1 cd4 treg (PD-1+) neighbors within 25 um in aTS [%] (out of all cells in aTS)	0.323	0.133	0.569	-0.237	-0.175	0.257	0.453	0.12	0.093	0.33
Percent macrophage cell (MPO+) with at least 1 cd4 treg (Cd278+) neighbors within 25 um in aTS [%] (out of all cells in aTS)	0.322	0.168	0.422	0.378	0.621	-0.039	-0.009	-0.341	-0.076	0.069
All cells (GranzymeB+) (Granulocyte enriched) in tissue to all cells (Granulocyte enriched) in tissue ratio	0.321	0.32	0.428	-0.376	0.232	-0.217	-0.003	0.303	-0.25	-0.092
Percent cd8 t cell (PD-L1+) with at least 1 macrophage cell (C1Qa+) neighbors within 25 um in oTS [%] (out of all cells in oTS)	0.321	-0.132	0.215	-0.125	-0.337	-0.086	0.351	0.192	0.221	0.177
Percent dendritic cell (HLA-A+) with at least 1 b cell (CD79a+) neighbors within 25 um in oTS [%] (out of all cells in oTS)	0.321	0.033	-0.09	-0.019	-0.341	-0.323	0.216	-0.251	-0.1	-0.133
Percent cd4 t cell with at least 1 macrophage cell neighbors within 25 um in TSI [%]	0.32	-0.378	-0.301	0.28	0.18	0.458	0.165	0.245	0.096	0.045
Cd4 t cell (CD45RO+, PD-1+) in oTS to all cells in oTS ratio	0.32	0.007	0.208	-0.246	-0.295	0.416	-0.001	0.375	0.228	-0.177
Percent macrophage cell (PD-L1+) with at least 1 b cell (CD44+) neighbors within 25 um in TSI [%] (out of all cells in TSI)	0.319	-0.404	-0.045	0.268	0.279	0.585	-0.061	-0.245	0.202	-0.16
Percent endothelial cell (Collagen4+) with at least 1 cd4 treg neighbors within 25 um in aTS [%] (out of all cells in aTS)	0.319	0.168	0.445	-0.096	-0.043	-0.426	-0.004	-0.046	-0.42	-0.363
Percent endothelial cell (CD34+) with at least 1 cd4 treg (Cd278+) neighbors within 25 um in aTS [%] (out of all cells in aTS)	0.319	0.155	0.144	-0.042	0.334	-0.288	-0.004	-0.479	-0.136	-0.226
Macrophage cell (C1Qa+, HLA-DR+) in TSI to macrophage cell in TSI ratio	0.318	-0.121	0.273	0.078	-0.19	-0.446	0.415	-0.171	0.292	0.405
Percent cd4 t cell (Ki67+) with at least 1 cd4 treg (PD-L1+) neighbors within 25 um in oTS [%] (out of all cells in oTS)	0.318	-0.345	0.177	0.308	-0.199	-0.392	0.275	0.3	-0.326	-0.364
Percent tumor cell with at least 1 dendritic cell neighbors within 25 um in TSI [%]	0.317	-0.293	-0.287	0.326	-0.259	-0.335	0.26	0.269	-0.081	0.019
B cell (CD44+, CD79a+) in oTS to b cell in oTS ratio	0.316	-0.235	0.209	-0.389	0.014	-0.224	-0.054	-0.266	-0.578	-0.095
Granulocyte cell (Ki67+) in aTS to granulocyte cell in aTS ratio	0.316	0.317	0.392	-0.12	0.312	-0.058	-0.34	-0.388	-0.053	-0.226
Percent plasma cell (Ki67+) with at least 1 granulocyte cell neighbors within 25 um in aTS [%] (out of all cells in aTS)	0.315	0.249	0.125	-0.485	-0.27	0.077	0.539	-0.091	-0.334	-0.135
All cells (HLA-A+) in aTS to all cells in aTS ratio	0.313	-0.229	-0.709	-0.373	-0.021	-0.408	0.07	-0.134	0.078	-0.059
Percent cd8 t cell (GranzymeB+) with at least 1 endothelial cell (Collagen4+) neighbors within 25 um in aTS [%] (out of all cells in aTS)	0.313	0.341	0.143	0.104	0.472	-0.337	-0.395	-0.286	0.134	0.067
Percent b cell (CD44+) with at least 1 hev cell neighbors within 25 um in aTS [%] (out of all cells in aTS)	0.313	-0.075	-0.303	-0.051	-0.096	-0.37	-0.19	0.261	0.283	-0.115
Percent granulocyte cell (CD14+) with at least 1 cd4 treg (PD-1+) neighbors within 25 um in aTS [%] (out of all cells in aTS)	0.312	0.108	0.485	-0.382	-0.23	0.118	0.491	0.132	-0.254	0.03
Percent tumor cell (PD-L1+) with at least 1 cd4 t cell (HLA-A+) neighbors within 25 um in TC [%] (out of all cells in TC)	0.311	-0.461	0.281	-0.362	0.436	0.276	-0.107	0.176	0.166	-0.128
All cells (T cells enriched) in oTS to all cells in oTS ratio	0.311	0.258	0.464	-0.002	-0.069	-0.311	-0.388	0.247	0.12	-0.466
Percent cd8 t cell (CD57+) with at least 1 fibroblast cell neighbors within 25 um in aTS [%] (out of all cells in aTS)	0.311	0.277	0.23	0.088	0.401	-0.016	-0.514	0.072	0.395	-0.155
Percent macrophage cell (PD-L1+) with at least 1 plasma cell neighbors within 25 um in aTS [%] (out of all cells in aTS)	0.311	0.692	0.298	0.034	-0.124	-0.123	0.05	0.358	-0.125	-0.017
Percent cd4 t cell (PD-L1+) with at least 1 endothelial cell neighbors within 25 um in oTS [%] (out of all cells in oTS)	0.311	0.144	-0.036	0.539	-0.479	0.006	-0.182	0.115	-0.102	-0.31
Percent cd4 t cell (PD-L1+) with at least 1 macrophage cell (C1Qa+) neighbors within 25 um in oTS [%] (out of all cells in oTS)	0.309	0.055	0.542	0.272	-0.046	-0.23	0.515	0.116	0.057	0.339
Percent b cell (HLA-DR+) with at least 1 hev cell neighbors within 25 um in oTS [%] (out of all cells in oTS)	0.309	-0.153	-0.118	0.19	0.07	-0.361	0.056	0.439	-0.058	0.216
Percent cd8 t cell (CD44+) with at least 1 endothelial cell (CD34+) neighbors within 25 um in TSI [%] (out of all cells in TSI)	0.309	0.343	0.059	-0.183	-0.062	0.004	-0.411	-0.246	0.42	-0.235
All cells (Vimentin+) in TSI to all cells in TSI ratio	0.308	-0.316	-0.335	0.352	0.116	0.438	-0.005	0.107	-0.051	-0.013
Percent cd4 t cell (Cd278+) with at least 1 b cell (CD21+) neighbors within 25 um in oTS [%] (out of all cells in oTS)	0.307	0.04	-0.174	0.08	-0.182	-0.361	0.276	-0.342	-0.058	-0.154
Percent cd4 t cell (PD-L1+) with at least 1 macrophage cell (CD11c+) neighbors within 25 um in oTS [%] (out of all cells in oTS)	0.307	0.037	-0.043	0.287	0.041	-0.124	0.057	-0.059	0.042	-0.148
Percent cd4 treg (HLA-DR+) with at least 1 tumor cell (PAX-5+) neighbors within 25 um in TSI [%] (out of all cells in TSI)	0.307	-0.698	-0.223	0.045	-0.123	0.087	-0.28	0.322	-0.141	-0.064
Percent granulocyte cell with at least 1 endothelial cell neighbors within 25 um in oTS [%]	0.306	0.452	-0.191	-0.29	-0.552	0.128	0.096	0.125	0.07	-0.012
Percent macrophage cell (Ki67+) with at least 1 cd4 treg (PD-1+) neighbors within 25 um in aTS [%] (out of all cells in aTS)	0.306	-0.307	0.599	-0.004	-0.288	0.356	-0.196	0.32	-0.174	0.047
Percent b cell with at least 1 cd4 treg neighbors within 25 um in TSI [%]	0.304	-0.213	0.463	-0.125	0.099	0.277	-0.465	-0.183	-0.435	0.019
Percent tumor cell (CD44+) with at least 1 cd4 treg (Ki67+) neighbors within 25 um in TSI [%] (out of all cells in TSI)	0.304	0.136	0.368	-0.516	0.194	-0.516	-0.169	0.048	-0.09	-0.032
All cells (SMA+) (Granulocyte enriched) in tissue to all cells (Granulocyte enriched) in tissue ratio	0.304	-0.447	-0.187	-0.34	0.013	0.233	-0.01	0.329	0.154	0.085
Cd4 t cell (HLA-DR+, PD-1+) in aTS to cd4 t cell in aTS ratio	0.304	-0.058	0.42	-0.028	-0.572	0.177	0.311	0.208	0.217	0.108
Percent fibroblast cell (HLA-A+) with at least 1 b cell (CD21+) neighbors within 25 um in oTS [%] (out of all cells in oTS)	0.304	0.096	0.115	-0.151	0.219	-0.156	0.177	-0.071	-0.534	-0.396
Percent cd4 t cell (PD-L1+) with at least 1 macrophage cell (MPO+) neighbors within 25 um in oTS [%] (out of all cells in oTS)	0.303	0.131	0.127	0.119	-0.291	0.193	0.45	-0.212	-0.097	-0.117
Percent cd4 t cell (CD44+) with at least 1 cd4 treg (LAG3+) neighbors within 25 um in oTS [%] (out of all cells in oTS)	0.303	0.043	-0.002	-0.058	0.205	0.447	-0.224	-0.467	0.336	-0.027
Percent cd4 t cell (CD45RO+) with at least 1 endothelial cell neighbors within 25 um in TSI [%] (out of all cells in TSI)	0.303	0.375	0.144	0.283	0	0.426	-0.225	-0.478	-0.237	-0.205
Percent b cell (CD44+) with at least 1 cd4 treg (PD-1+) neighbors within 25 um in oTS [%] (out of all cells in oTS)	0.302	-0.011	-0.278	-0.125	-0.47	-0.212	-0.021	0.134	0.284	-0.245
Macrophage cell (HLA-DR+, MPO+) in oTS to macrophage cell in oTS ratio	0.302	0.054	0.329	-0.152	-0.54	0.161	0.244	-0.212	0.204	0.016
Percent plasma cell (HLA-A+) with at least 1 macrophage cell neighbors within 25 um in oTS [%] (out of all cells in oTS)	0.301	0.339	0.218	0.193	-0.15	0.636	-0.16	0.053	0.096	-0.175
Percent b cell with at least 1 plasma cell neighbors within 25 um in TSI [%]	0.3	0.06	0.494	-0.528	-0.307	-0.072	-0.263	-0.015	0.005	0.296
Percent dendritic cell with at least 1 tumor cell neighbors within 25 um in TSI [%]	0.3	0.669	-0.085	0.112	0.018	-0.054	0.203	0.269	0.055	-0.482
Percent b cell (Ki67+) with at least 1 granulocyte cell neighbors within 25 um in oTS [%] (out of all cells in oTS)	0.3	0.066	0.089	-0.226	-0.327	0.396	-0.054	0.091	0.335	-0.053
Percent granulocyte cell with at least 1 endothelial cell neighbors within 25 um in aTS [%]	0.299	0.452	0.193	-0.358	-0.436	0.04	0.177	-0.118	-0.316	-0.252
Percent cd4 treg (PD-L1+) with at least 1 plasma cell neighbors within 25 um in oTS [%] (out of all cells in oTS)	0.299	0.088	0.4	-0.335	-0.365	-0.1	0.149	0.219	-0.396	-0.36
B cell (CD44+, PAX-5+) in oTS to b cell in oTS ratio	0.298	-0.452	0.187	-0.355	-0.471	0.096	-0.445	0.082	-0.038	0.197
Percent plasma cell (CD19+) with at least 1 macrophage cell neighbors within 25 um in oTS [%] (out of all cells in oTS)	0.298	0.244	0.383	0.172	-0.282	0.056	-0.202	0.407	0.044	-0.162
Percent cd8 t cell (CD45RO+) with at least 1 endothelial cell (CD34+) neighbors within 25 um in TSI [%] (out of all cells in TSI)	0.298	0.271	0.069	-0.071	0.047	0.362	-0.415	-0.325	0.398	-0.186
All cells (HLA-DR+) (Endothelial enriched) in tissue to all cells (Endothelial enriched) in tissue ratio	0.297	-0.215	0.422	0.358	-0.221	-0.204	0.198	-0.332	0.398	0.054
Percent cd8 t cell (PD-L1+) with at least 1 cd4 treg (CD45RO+) neighbors within 25 um in oTS [%] (out of all cells in oTS)	0.296	0.254	0.089	-0.227	0.211	-0.16	-0.36	0.305	0.599	-0.007
Cd4 treg (CD45RO+, HLA-DR+) in oTS to cd4 treg in oTS ratio	0.295	0.097	-0.534	0.376	0.099	0.21	0.11	0.161	-0.094	0.312
Percent cd8 t cell (PD-L1+) with at least 1 plasma cell neighbors within 25 um in oTS [%] (out of all cells in oTS)	0.295	0.248	0.123	-0.29	-0.41	0.097	-0.118	0.141	0.58	-0.073
Percent cd8 t cell (CD45RO+) with at least 1 granulocyte cell neighbors within 25 um in aTS [%] (out of all cells in aTS)	0.295	0.304	0.521	-0.2	-0.255	-0.304	0.339	-0.003	0.007	0.058
Percent b cell (CD44+) with at least 1 macrophage cell (CD11c+) neighbors within 25 um in oTS [%] (out of all cells in oTS)	0.294	0.041	-0.214	0.134	-0.175	-0.302	0.139	-0.323	0.076	-0.207
Percent endothelial cell (Ki67+) with at least 1 macrophage cell (HLA-DR+) neighbors within 25 um in oTS [%] (out of all cells in oTS)	0.294	0.019	0.166	0.263	-0.519	-0.535	0.208	-0.164	0.054	-0.009
Percent granulocyte cell (CD31+) with at least 1 b cell neighbors within 25 um in oTS [%] (out of all cells in oTS)	0.294	0.145	-0.128	-0.268	-0.456	-0.001	-0.124	-0.101	0.398	0.036
Percent macrophage cell with at least 1 dendritic cell neighbors within 25 um in TSI [%]	0.293	-0.473	-0.181	0.27	-0.252	-0.372	0.286	0.131	-0.01	0.111
Percent cd8 t cell (CD45RO+) with at least 1 endothelial cell (Collagen4+) neighbors within 25 um in oTS [%] (out of all cells in oTS)	0.293	-0.011	0.097	0.27	0.029	-0.218	-0.432	-0.342	0.057	-0.173
Percent cd4 treg (HLA-DR+) with at least 1 endothelial cell (CD34+) neighbors within 25 um in TSI [%] (out of all cells in TSI)	0.292	0.177	0.192	-0.336	0.071	-0.228	-0.04	-0.24	-0.443	-0.449
Percent cd4 treg (PD-1+) with at least 1 macrophage cell neighbors within 25 um in aTS [%] (out of all cells in aTS)	0.291	-0.184	0.574	0.241	0	0.075	-0.127	0.335	-0.431	-0.364
Percent cd8 t cell (CD45RO+) with at least 1 endothelial cell (CD34+) neighbors within 25 um in aTS [%] (out of all cells in aTS)	0.291	0.366	0.078	-0.332	-0.131	-0.144	-0.403	-0.29	0.409	-0.263
Percent dendritic cell with at least 1 b cell neighbors within 25 um in oTS [%]	0.29	-0.133	-0.647	0.242	-0.282	-0.153	-0.255	0.02	0.148	-0.298
Percent endothelial cell (Ki67+) with at least 1 cd8 t cell neighbors within 25 um in oTS [%] (out of all cells in oTS)	0.29	0.384	0.194	-0.128	-0.196	-0.509	-0.195	0.05	0.541	0.123
Percent cd4 t cell (HLA-DR+) with at least 1 granulocyte cell neighbors within 25 um in oTS [%] (out of all cells in oTS)	0.29	0.187	0.323	-0.365	-0.478	0.195	0.358	0.154	0.038	-0.223
Percent dendritic cell (HLA-A+) with at least 1 tumor cell (PD-L1+) neighbors within 25 um in TSI [%] (out of all cells in TSI)	0.29	-0.672	-0.292	0.363	0.128	-0.057	0.012	0.123	-0.025	0.041
Percent tumor cell (PAX-5+) with at least 1 cd4 t cell (HLA-A+) neighbors within 25 um in TSI [%] (out of all cells in TSI)	0.289	-0.432	0.283	-0.395	0.362	-0.003	0.133	-0.179	0.282	-0.284
Percent fibroblast cell with at least 1 macrophage cell neighbors within 25 um in TSI [%]	0.289	0.039	-0.046	0.056	-0.047	0.449	-0.036	-0.206	-0.106	-0.085
Macrophage cell (CD11c+, CD44+) in oTS to macrophage cell in oTS ratio	0.289	-0.437	-0.118	0.138	0.288	-0.287	-0.046	0.059	-0.002	-0.094
Percent cd8 t cell (Ki67+) with at least 1 endothelial cell (Collagen4+) neighbors within 25 um in oTS [%] (out of all cells in oTS)	0.289	0.065	-0.03	0.09	-0.061	-0.263	-0.246	-0.452	0.212	-0.3
Plasma cell (Macrophage enriched) in tissue to all cells (Macrophage enriched) in tissue ratio	0.288	0.447	0.117	-0.219	-0.362	0.089	0.135	0.209	0.065	-0.207
Percent cd8 t cell (PD-L1+) with at least 1 granulocyte cell neighbors within 25 um in aTS [%] (out of all cells in aTS)	0.288	0.32	0.313	-0.102	0.449	-0.527	0.2	-0.048	-0.046	0.266
Percent cd4 t cell (PD-1+) with at least 1 macrophage cell (MPO+) neighbors within 25 um in oTS [%] (out of all cells in oTS)	0.287	0.125	0.344	-0.038	-0.392	0.201	0.346	0.009	0.264	-0.238
Percent granulocyte cell (C1Qa+) with at least 1 cd4 t cell neighbors within 25 um in oTS [%] (out of all cells in oTS)	0.287	0.077	0.354	-0.183	-0.484	0.021	0.289	0.19	0.3	0.312
Percent fibroblast cell with at least 1 endothelial cell neighbors within 25 um in oTS [%]	0.286	0.329	-0.468	-0.122	-0.628	-0.09	0.174	-0.282	-0.001	0.014
Cd4 treg (CD45RO+, Ki67+) in TSI to cd4 treg in TSI ratio	0.286	0.325	0.271	-0.069	0.743	0.066	-0.046	-0.03	0.109	-0.065
Plasma cell (T cells enriched) in tissue to all cells (T cells enriched) in tissue ratio	0.286	0.087	-0.534	-0.171	-0.16	0.109	0.353	0.51	-0.093	0.14
Percent dendritic cell with at least 1 cd4 treg neighbors within 25 um in aTS [%]	0.285	0.012	0.523	0.246	-0.085	0.025	-0.252	-0.019	-0.381	-0.499
Percent dendritic cell (HLA-A+) with at least 1 macrophage cell (CD14+) neighbors within 25 um in TSI [%] (out of all cells in TSI)	0.285	-0.399	-0.179	0.206	-0.064	-0.121	0.67	-0.127	0.036	-0.116
Percent tumor cell (HLA-A+) with at least 1 endothelial cell (Collagen4+) neighbors within 25 um in TSI [%] (out of all cells in TSI)	0.283	0.082	0.022	0.162	0.256	-0.757	0.044	-0.159	0.113	0.167
Granulocyte cell (CD31+, HLA-A+) in aTS to granulocyte cell in aTS ratio	0.283	0.143	0.137	-0.287	-0.523	-0.32	0.113	-0.527	-0.137	-0.164
Percent tumor cell (PAX-5+) with at least 1 macrophage cell (CD163+) neighbors within 25 um in TC [%] (out of all cells in TC)	0.283	0.074	0.28	-0.219	0.081	0.259	0.037	-0.531	-0.078	0.059
Percent tumor cell (PAX-5+) with at least 1 dendritic cell neighbors within 25 um in TSI [%] (out of all cells in TSI)	0.283	-0.272	-0.183	0.2	-0.419	-0.39	0.342	-0.067	0.039	-0.202
Percent cd4 treg (PD-1+) with at least 1 b cell (Ki67+) neighbors within 25 um in oTS [%] (out of all cells in oTS)	0.283	0.112	0.604	0.231	0.322	-0.232	0.261	0.321	-0.252	0.035
Percent cd8 t cell (GranzymeB+) with at least 1 cd4 treg neighbors within 25 um in oTS [%] (out of all cells in oTS)	0.283	0.397	0.349	0.017	0.373	-0.145	-0.373	0.332	0.367	0.103
Percent cd8 t cell with at least 1 dendritic cell neighbors within 25 um in oTS [%]	0.283	0.089	0.159	0.025	-0.063	-0.327	-0.073	-0.056	-0.233	-0.354
Percent cd4 treg (CD57+) with at least 1 endothelial cell neighbors within 25 um in aTS [%] (out of all cells in aTS)	0.283	0.146	0.24	-0.102	-0.149	-0.568	0.212	-0.204	-0.199	-0.4
Percent granulocyte cell (CD14+) with at least 1 cd4 treg (Cd278+) neighbors within 25 um in aTS [%] (out of all cells in aTS)	0.283	0.081	0.361	-0.05	0.366	-0.189	0.269	-0.126	-0.44	-0.169
Percent b cell (HLA-DR+) with at least 1 cd8 t cell (CD57+) neighbors within 25 um in aTS [%] (out of all cells in aTS)	0.283	0.136	-0.065	-0.09	0.107	0.134	-0.417	0.332	0.396	-0.358
All cells (Tumor Fibroblast enriched) in TC to all cells in TC ratio	0.282	0.108	-0.11	0.355	0.138	0.594	-0.067	-0.485	-0.048	-0.079
Percent plasma cell (CD19+) with at least 1 hev cell neighbors within 25 um in oTS [%] (out of all cells in oTS)	0.282	-0.119	-0.221	0.043	-0.405	-0.273	0.068	0.028	-0.144	-0.284
Percent cd8 t cell (PD-1+) with at least 1 cd4 treg (CD57+) neighbors within 25 um in aTS [%] (out of all cells in aTS)	0.282	-0.015	0.185	0.04	0.25	0.505	-0.228	0.457	0.365	-0.173
Percent dendritic cell (PD-L1+) with at least 1 macrophage cell (CD11c+) neighbors within 25 um in aTS [%] (out of all cells in aTS)	0.282	0.104	0.241	0.233	-0.11	-0.529	-0.208	-0.04	-0.01	-0.025
Percent b cell (PAX-5+) with at least 1 cd4 treg (PD-L1+) neighbors within 25 um in oTS [%] (out of all cells in oTS)	0.28	0.127	-0.116	-0.004	-0.255	-0.693	-0.028	-0.085	0.132	-0.129
Percent endothelial cell (HLA-A+) with at least 1 b cell (Ki67+) neighbors within 25 um in aTS [%] (out of all cells in aTS)	0.28	0.313	0.359	0.005	0.398	-0.307	0.278	0.235	-0.329	-0.017
Cd4 treg (Cd278+, CD44+) in TSI to cd4 treg in TSI ratio	0.278	-0.676	-0.026	0.217	0.414	0.057	-0.241	-0.237	0.085	0.145
Percent endothelial cell (Collagen4+) with at least 1 b cell (HLA-DR+) neighbors within 25 um in oTS [%] (out of all cells in oTS)	0.275	-0.135	0.158	0.132	-0.626	-0.432	0.262	-0.314	0.025	-0.291
Percent b cell (CD79a+) with at least 1 myofibroblast cell neighbors within 25 um in aTS [%] (out of all cells in aTS)	0.275	0.21	0.46	0.135	0.006	-0.234	-0.237	-0.286	0.197	0.058
Cd4 t cell (PD-1+) in TC to cd4 t cell in TC ratio	0.274	0.067	0.49	-0.166	-0.504	-0.184	-0.26	0.467	-0.022	-0.166
Percent dendritic cell with at least 1 macrophage cell neighbors within 25 um in TSI [%]	0.274	-0.458	-0.033	0.103	0.069	0.443	-0.221	-0.382	-0.004	0.124
Percent granulocyte cell (C1Qa+) with at least 1 cd4 t cell (HLA-DR+) neighbors within 25 um in aTS [%] (out of all cells in aTS)	0.274	0.03	0.577	0.014	0.16	-0.201	0.573	0.067	-0.326	0.121
Dendritic cell (HLA-DR+, PD-L1+) in aTS to dendritic cell in aTS ratio	0.273	-0.248	0.363	0.345	0.365	-0.362	-0.081	0.352	-0.117	0.026
Percent cd4 t cell with at least 1 endothelial cell neighbors within 25 um in TC [%]	0.273	0.286	0.333	-0.036	0.178	-0.452	0.096	-0.157	0.206	0.093
Percent cd8 t cell (PD-1+) with at least 1 cd4 treg (PD-1+) neighbors within 25 um in oTS [%] (out of all cells in oTS)	0.273	0.229	0.254	-0.208	-0.07	0.191	-0.375	0.335	0.49	-0.145
Percent tumor cell (CD44+) with at least 1 dendritic cell neighbors within 25 um in TSI [%] (out of all cells in TSI)	0.273	-0.26	-0.077	0.219	-0.15	-0.363	0.217	0.451	0.099	0.028
Plasma cell (CD79a+, HLA-A+) in aTS to plasma cell in aTS ratio	0.272	-0.017	-0.229	-0.353	-0.057	-0.634	-0.286	-0.385	0.098	0.136
Endothelial cell (HLA-A+, SMA+) in oTS to endothelial cell in oTS ratio	0.272	-0.571	-0.29	-0.331	-0.113	0.121	0.185	0.245	0.092	-0.252
Percent plasma cell (CD44+) with at least 1 fibroblast cell neighbors within 25 um in oTS [%] (out of all cells in oTS)	0.272	0.493	-0.028	0.268	-0.034	0.414	0.005	-0.101	-0.363	-0.104
Macrophage cell (CD4+, MPO+) in aTS to macrophage cell in aTS ratio	0.272	-0.015	0.556	-0.132	0.05	-0.063	0.309	0.035	-0.627	-0.057
Percent dendritic cell (CD14+) with at least 1 macrophage cell (CD163+) neighbors within 25 um in TSI [%] (out of all cells in TSI)	0.272	-0.538	-0.349	0.333	0.037	-0.194	0.29	0.363	0.08	0.152
Percent macrophage cell (CD44+) with at least 1 granulocyte cell (C1Qa+) neighbors within 25 um in TSI [%] (out of all cells in TSI)	0.272	-0.352	-0.12	0.227	0.126	0.279	0.578	-0.274	0.255	0.056
Percent dendritic cell (IDO1+) with at least 1 tumor cell (IDO1+) neighbors within 25 um in TSI [%] (out of all cells in TSI)	0.271	0.043	0.296	0.11	0.036	-0.099	0.375	-0.065	0.079	-0.027
Percent plasma cell (CD19+) with at least 1 endothelial cell (CD34+) neighbors within 25 um in oTS [%] (out of all cells in oTS)	0.27	0.146	0.153	-0.248	-0.489	0.018	0.02	-0.233	0.019	-0.175
Percent endothelial cell (Ki67+) with at least 1 cd4 treg (Cd278+) neighbors within 25 um in aTS [%] (out of all cells in aTS)	0.27	0.278	0.225	-0.058	0.477	-0.555	-0.129	-0.246	-0.008	0.035
Dendritic cell (CD4+, HLA-A+) in oTS to dendritic cell in oTS ratio	0.269	-0.565	-0.093	0.223	-0.031	0.313	0.096	-0.068	-0.568	-0.218
Percent cd4 t cell (HLA-A+) with at least 1 hev cell neighbors within 25 um in oTS [%] (out of all cells in oTS)	0.269	-0.062	0.277	0.098	0.308	-0.312	0.074	0.346	-0.335	0.207
Percent cd4 treg (CD57+) with at least 1 macrophage cell neighbors within 25 um in aTS [%] (out of all cells in aTS)	0.268	-0.081	0.272	0.298	0.068	0.269	-0.508	0.125	-0.147	-0.255
Percent cd4 t cell (PD-L1+) with at least 1 hev cell neighbors within 25 um in oTS [%] (out of all cells in oTS)	0.268	0.003	0.337	-0.065	0.186	-0.238	0.127	0.304	-0.559	-0.108
CD8+ T-cells (PD1+) - Tumor cells (PD-L1+) interactions in TC	0.268	-0.021	0.304	-0.274	-0.224	0.586	-0.226	-0.305	0.165	0.317
Percent endothelial cell (CD34+) with at least 1 plasma cell (CD79a+) neighbors within 25 um in TSI [%] (out of all cells in TSI)	0.267	0.512	-0.146	-0.329	-0.321	-0.275	0.075	-0.287	-0.321	-0.08
Cd4 treg (CD45RO+, HLA-DR+) in oTS to all cells in oTS ratio	0.265	-0.103	0.379	0.159	0.122	-0.111	0.365	0.181	-0.156	-0.103
Percent cd4 treg (PD-L1+) with at least 1 macrophage cell (CD163+) neighbors within 25 um in TSI [%] (out of all cells in TSI)	0.265	0.006	0.493	0.292	0.5	-0.005	0.305	0.05	-0.266	-0.034
Myofibroblast cell (HLA-A+, Ki67+) in aTS to myofibroblast cell in aTS ratio	0.264	0.084	0.42	-0.329	0.347	0.103	0.408	-0.124	-0.208	-0.078
Percent macrophage cell (C1Qa+) with at least 1 plasma cell neighbors within 25 um in aTS [%] (out of all cells in aTS)	0.264	0.802	-0.048	0.103	-0.025	0.032	-0.016	0.209	-0.327	0.108
Dendritic cell (CD14+) in aTS to dendritic cell in aTS ratio	0.262	-0.639	-0.132	0.254	0.408	0.191	0.227	0.103	0.148	-0.199
Percent cd8 t cell (CD45RO+) with at least 1 b cell (PAX-5+) neighbors within 25 um in oTS [%] (out of all cells in oTS)	0.262	0.144	0.113	-0.163	0.019	-0.149	-0.571	0.232	0.555	-0.051
Percent tumor cell (Ki67+) with at least 1 endothelial cell (Collagen4+) neighbors within 25 um in TSI [%] (out of all cells in TSI)	0.261	-0.029	0.053	0.232	0.114	-0.729	0.15	-0.321	0.029	0.014
Percent cd8 t cell (HLA-A+) with at least 1 endothelial cell (SMA+) neighbors within 25 um in oTS [%] (out of all cells in oTS)	0.261	-0.075	0.304	-0.418	-0.375	0.377	-0.267	0.062	0.442	0.261
Percent fibroblast cell (CD44+) with at least 1 b cell (CD79a+) neighbors within 25 um in aTS [%] (out of all cells in aTS)	0.26	0.459	0.005	-0.05	-0.106	-0.237	-0.103	-0.038	-0.379	-0.093
Percent cd4 t cell (Ki67+) with at least 1 myofibroblast cell neighbors within 25 um in aTS [%] (out of all cells in aTS)	0.26	0.102	0.436	0.313	-0.049	0.24	-0.347	-0.095	-0.127	-0.083
Percent cd8 t cell (CD44+) with at least 1 cd4 treg (Cd278+) neighbors within 25 um in oTS [%] (out of all cells in oTS)	0.259	0.311	0.106	0.004	0.54	-0.461	-0.274	0.008	0.378	0.165
Percent endothelial cell (CD34+) with at least 1 cd4 treg (CD45RO+) neighbors within 25 um in TC [%] (out of all cells in TC)	0.258	0.134	-0.044	-0.596	0.398	0.227	0.054	-0.412	0.125	-0.232
Dendritic cell (CD44+, HLA-A+) in aTS to dendritic cell in aTS ratio	0.257	-0.595	-0.295	-0.124	0.259	0.044	-0.55	-0.114	-0.048	-0.006
Percent endothelial cell (HLA-A+) with at least 1 cd4 treg (Cd278+) neighbors within 25 um in oTS [%] (out of all cells in oTS)	0.257	0.135	-0.098	-0.126	0.247	-0.554	-0.087	-0.344	0.051	-0.07
Percent cd4 treg (Cd278+) with at least 1 granulocyte cell neighbors within 25 um in TSI [%] (out of all cells in TSI)	0.257	0.06	0.272	-0.372	0.214	0.36	0.423	-0.166	-0.391	-0.314
Endothelial cell (Collagen4+, SMA+) in oTS to endothelial cell in oTS ratio	0.256	-0.523	-0.174	-0.026	-0.015	-0.19	0.077	0.038	-0.128	-0.518
Macrophage cell (CD11c+, HLA-DR+) in aTS to macrophage cell in aTS ratio	0.256	-0.469	0.059	0.494	0.329	-0.328	0.044	-0.07	0.202	0.245
Percent cd8 t cell (CD57+) with at least 1 endothelial cell (CD34+) neighbors within 25 um in aTS [%] (out of all cells in aTS)	0.255	0.395	0.083	-0.27	0.197	-0.406	-0.465	-0.213	0.327	-0.112
Percent cd8 t cell (PD-1+) with at least 1 tumor cell (PD-L1+) neighbors within 25 um in TC [%] (out of all cells in TC)	0.255	-0.106	0.177	-0.07	-0.02	0.581	-0.294	-0.593	0.035	0.2
Percent cd4 t cell (Cd278+) with at least 1 fibroblast cell neighbors within 25 um in oTS [%] (out of all cells in oTS)	0.254	-0.094	0.603	0.27	-0.078	-0.046	0.036	0.07	-0.253	-0.462
All cells (GranzymeB+) (CD4 T cells enriched) in tissue to all cells (CD4 T cells enriched) in tissue ratio	0.254	0.268	0.444	0.031	0.238	-0.259	0.022	0.428	-0.068	0.286
Percent fibroblast cell with at least 1 dendritic cell neighbors within 25 um in aTS [%]	0.253	0.123	-0.068	0.128	-0.213	-0.738	0.11	-0.246	0.111	0.087
Percent cd8 t cell (CD57+) with at least 1 cd4 t cell (HLA-A+) neighbors within 25 um in oTS [%] (out of all cells in oTS)	0.252	0.101	0.024	-0.242	-0.124	0.011	-0.454	0.096	0.511	-0.376
Percent cd4 t cell (CD44+) with at least 1 cd4 treg (CD57+) neighbors within 25 um in aTS [%] (out of all cells in aTS)	0.251	0.125	0.512	0.32	0.161	0.404	0.043	0.286	-0.071	-0.261
Percent b cell (CD19+) with at least 1 granulocyte cell neighbors within 25 um in oTS [%] (out of all cells in oTS)	0.251	0.155	-0.004	-0.182	-0.507	-0.044	-0.004	-0.143	0.397	-0.184
All cells (HLA-A+) (Macrophage enriched) in tissue to all cells (Macrophage enriched) in tissue ratio	0.25	-0.305	-0.713	-0.235	-0.18	-0.309	0.195	-0.118	-0.209	0.127
Percent b cell (CD21+) with at least 1 macrophage cell (CD11c+) neighbors within 25 um in oTS [%] (out of all cells in oTS)	0.25	0.107	-0.17	0.114	-0.308	-0.438	0.163	-0.22	0.097	-0.198
Percent cd4 treg (CD45RO+) with at least 1 endothelial cell (Collagen4+) neighbors within 25 um in aTS [%] (out of all cells in aTS)	0.25	0.089	0.453	0.164	0.051	-0.541	0.14	-0.124	-0.441	-0.193
Percent cd8 t cell (HLA-A+) with at least 1 dendritic cell neighbors within 25 um in aTS [%] (out of all cells in aTS)	0.25	0.391	0.234	0.196	0.348	-0.421	-0.413	0.048	0.283	0.105
Percent plasma cell (CD19+) with at least 1 cd4 treg (PD-L1+) neighbors within 25 um in aTS [%] (out of all cells in aTS)	0.249	0.104	0.05	-0.419	0.341	-0.327	0.37	0.114	-0.159	-0.358
Percent cd4 treg (CD44+) with at least 1 cd8 t cell neighbors within 25 um in oTS [%] (out of all cells in oTS)	0.249	0.335	0.474	0.034	0.024	-0.258	-0.457	0.233	0.456	-0.071
Percent tumor cell (PAX-5+) with at least 1 macrophage cell (CD163+) neighbors within 25 um in TSI [%] (out of all cells in TSI)	0.248	0.1	0.56	-0.127	0.579	0.141	0.329	0.097	-0.132	0.243
Percent tumor cell (HLA-A+) with at least 1 macrophage cell neighbors within 25 um in TSI [%] (out of all cells in TSI)	0.248	0.308	0.135	0.032	-0.107	0.591	-0.233	-0.14	0.05	0.016
Dendritic cell (HLA-A+, Ki67+) in TSI to dendritic cell in TSI ratio	0.247	0.141	0.135	-0.246	0.512	0.414	-0.273	-0.162	-0.195	-0.474
All cells (HLA-DR+) (Fibroblast enriched) in tissue to all cells (Fibroblast enriched) in tissue ratio	0.247	-0.071	0.408	0.409	-0.094	-0.298	0.4	-0.461	0.172	-0.135
Granulocyte cell (CD31+, HLA-A+) in oTS to granulocyte cell in oTS ratio	0.247	-0.12	-0.327	-0.093	-0.454	-0.335	0.086	-0.164	0.182	-0.141
Percent cd4 treg (HLA-DR+) with at least 1 cd4 t cell (PD-1+) neighbors within 25 um in aTS [%] (out of all cells in aTS)	0.247	0.08	0.583	-0.181	-0.322	0.035	-0.04	0.373	-0.331	-0.28
Percent cd8 t cell (Ki67+) with at least 1 tumor cell (PAX-5+) neighbors within 25 um in TSI [%] (out of all cells in TSI)	0.247	-0.592	-0.327	0.148	-0.185	0.187	-0.291	0.437	0.109	0.023
Percent b cell (CD44+) with at least 1 macrophage cell (MPO+) neighbors within 25 um in oTS [%] (out of all cells in oTS)	0.247	0.47	-0.277	-0.269	-0.338	-0.331	-0.147	-0.218	0.334	-0.056
Percent myofibroblast cell with at least 1 cd4 treg neighbors within 25 um in oTS [%]	0.246	0.062	0.706	0.076	-0.18	-0.284	0.298	0.293	-0.28	-0.052
Cd8 t cell (HLA-A+) in oTS to all cells in oTS ratio	0.246	0.1	-0.079	-0.317	0.036	-0.362	-0.464	-0.005	0.512	-0.181
Endothelial cell (HLA-A+, SMA+) in aTS to endothelial cell in aTS ratio	0.245	-0.349	-0.067	-0.317	-0.029	-0.192	0.181	0.328	0.08	-0.37
Percent fibroblast cell (HLA-A+) with at least 1 cd4 treg (PD-1+) neighbors within 25 um in TSI [%] (out of all cells in TSI)	0.245	-0.167	0.212	0.296	-0.051	0.691	-0.345	-0.14	0.196	-0.12
Endothelial cell (Collagen4+) in TSI to endothelial cell in TSI ratio	0.244	-0.578	0.116	0.362	0.226	-0.369	-0.009	-0.134	-0.039	0.046
Percent cd8 t cell (HLA-A+) with at least 1 endothelial cell neighbors within 25 um in TSI [%] (out of all cells in TSI)	0.244	0.376	0.216	0.059	0.122	0.07	-0.479	-0.091	0.416	-0.177
Percent fibroblast cell (HLA-A+) with at least 1 plasma cell neighbors within 25 um in TC [%] (out of all cells in TC)	0.244	-0.073	0.06	0.182	-0.033	-0.213	0.523	-0.432	0.126	0.03
Dendritic cell (CD44+, CD4+) in oTS to dendritic cell in oTS ratio	0.243	-0.67	0.139	0.293	0.034	0.094	-0.165	0.096	-0.53	-0.139
Cd4 t cell (CD44+) in oTS to cd4 t cell in oTS ratio	0.243	-0.528	0.056	-0.676	-0.134	0.013	-0.155	0.221	-0.123	0.066
Percent fibroblast cell (Ki67+) with at least 1 cd8 t cell neighbors within 25 um in TSI [%] (out of all cells in TSI)	0.242	0.159	0.074	0.294	0.058	0.598	-0.307	-0.322	0.214	-0.315
Percent hev cell (HLA-A+) with at least 1 b cell neighbors within 25 um in oTS [%] (out of all cells in oTS)	0.241	-0.441	-0.309	-0.012	-0.396	-0.339	-0.226	0.016	-0.052	-0.157
Percent macrophage cell (CD11c+) with at least 1 cd4 treg neighbors within 25 um in aTS [%] (out of all cells in aTS)	0.24	-0.005	0.739	0.197	-0.079	0.164	-0.238	0.231	-0.184	-0.235
Percent cd4 treg (HLA-DR+) with at least 1 cd4 t cell (PD-L1+) neighbors within 25 um in aTS [%] (out of all cells in aTS)	0.239	-0.02	0.53	-0.024	0.051	-0.318	-0.051	0.255	-0.511	-0.323
Percent plasma cell (CD44+) with at least 1 cd4 treg (LAG3+) neighbors within 25 um in aTS [%] (out of all cells in aTS)	0.239	0.139	0.17	0.143	0.492	0.329	-0.062	-0.435	0.315	0.107
Percent cd8 t cell (CD45RO+) with at least 1 endothelial cell (SMA+) neighbors within 25 um in aTS [%] (out of all cells in aTS)	0.238	0.252	0.482	0.202	0.122	0.242	-0.428	-0.073	0.122	0.113
Percent endothelial cell (Collagen4+) with at least 1 fibroblast cell neighbors within 25 um in TC [%] (out of all cells in TC)	0.238	0.229	0.341	-0.049	0.132	0.066	0.208	-0.445	0.121	-0.043
Percent fibroblast cell (HLA-A+) with at least 1 cd8 t cell neighbors within 25 um in aTS [%] (out of all cells in aTS)	0.237	0.298	0.191	0.07	0.183	0.066	-0.599	-0.07	0.468	-0.344
Percent cd4 treg (CD57+) with at least 1 macrophage cell (CD163+) neighbors within 25 um in aTS [%] (out of all cells in aTS)	0.237	-0.12	0.518	0.263	0.138	0.167	-0.419	0.341	0.131	-0.18
Percent endothelial cell (CD34+) with at least 1 b cell (Ki67+) neighbors within 25 um in aTS [%] (out of all cells in aTS)	0.237	0.51	0.335	-0.254	0.237	-0.18	0.153	-0.044	-0.461	-0.182
All cells (GranzymeB+) (Fibroblast enriched) in tissue to all cells (Fibroblast enriched) in tissue ratio	0.236	0.325	0.377	-0.508	0.143	-0.117	0.124	0.341	-0.008	0.083
Percent endothelial cell with at least 1 tumor cell neighbors within 25 um in TC [%]	0.234	0.417	0.525	-0.101	0.07	-0.159	0.169	-0.061	0.238	-0.523
Percent endothelial cell with at least 1 tumor cell neighbors within 25 um in TSI [%]	0.234	0.358	-0.416	-0.324	0.124	-0.279	-0.153	0.574	-0.082	-0.009
Percent granulocyte cell (CD14+) with at least 1 plasma cell neighbors within 25 um in aTS [%] (out of all cells in aTS)	0.234	0.297	0.236	-0.453	-0.05	-0.19	0.572	0.033	-0.254	-0.052
Percent macrophage cell (CD11c+) with at least 1 cd4 t cell neighbors within 25 um in oTS [%] (out of all cells in oTS)	0.232	0.157	0.621	0.233	-0.136	-0.01	-0.364	0.384	-0.143	-0.194
Cd4 t cell (HLA-DR+, PD-L1+) in aTS to cd4 t cell in aTS ratio	0.231	-0.238	0.462	0.434	0.241	-0.335	0.292	0.287	-0.154	-0.026
Percent cd8 t cell (PD-L1+) with at least 1 cd4 treg neighbors within 25 um in oTS [%] (out of all cells in oTS)	0.231	0.243	0.129	-0.319	-0.289	-0.004	-0.293	0.176	0.619	-0.143
Macrophage cell (C1Qa+, CD44+) in oTS to macrophage cell in oTS ratio	0.23	-0.2	0.5	-0.253	-0.41	0.077	0.344	0.052	0.05	0.337
Percent endothelial cell with at least 1 dendritic cell neighbors within 25 um in aTS [%]	0.23	-0.09	-0.072	0.355	-0.286	-0.322	0.238	-0.18	-0.085	-0.093
Percent cd4 treg (CD57+) with at least 1 macrophage cell (CD14+) neighbors within 25 um in aTS [%] (out of all cells in aTS)	0.23	0.071	0.498	0.24	-0.25	-0.008	-0.076	0.364	-0.08	-0.416
Percent endothelial cell (HLA-A+) with at least 1 cd8 t cell neighbors within 25 um in oTS [%] (out of all cells in oTS)	0.23	0.262	-0.076	-0.194	-0.064	-0.355	-0.486	-0.152	0.521	-0.267
Macrophage cell (CD44+, PD-L1+) in TSI to macrophage cell in TSI ratio	0.229	-0.85	-0.321	0.195	0.119	0.069	-0.031	0.18	-0.029	-0.017
All cells (SMA+) (Endothelial enriched) in tissue to all cells (Endothelial enriched) in tissue ratio	0.229	-0.533	0.341	-0.156	0.133	0.257	-0.289	0.253	0.009	0.215
Percent cd8 t cell (PD-1+) with at least 1 macrophage cell (MPO+) neighbors within 25 um in oTS [%] (out of all cells in oTS)	0.228	0.172	0.324	-0.265	-0.368	0.406	0.087	0.136	0.512	-0.028
Percent cd4 treg (HLA-DR+) with at least 1 fibroblast cell neighbors within 25 um in TSI [%] (out of all cells in TSI)	0.228	-0.003	0.361	0.426	0.148	0.379	-0.008	-0.536	-0.141	-0.289
Percent endothelial cell (CD34+) with at least 1 b cell (CD21+) neighbors within 25 um in oTS [%] (out of all cells in oTS)	0.227	0.343	-0.086	-0.33	0.234	-0.436	-0.195	-0.148	-0.208	-0.286
Percent macrophage cell (CD163+) with at least 1 plasma cell (CD31+) neighbors within 25 um in aTS [%] (out of all cells in aTS)	0.227	0.508	0.296	0.198	0.015	0.197	-0.094	-0.225	-0.048	-0.256
Dendritic cell (HLA-DR+) in TSI to all cells in TSI ratio	0.227	-0.393	0.076	0.637	0.151	-0.251	0.343	0.203	0.145	0.021
Percent macrophage cell (CD11c+) with at least 1 plasma cell neighbors within 25 um in aTS [%] (out of all cells in aTS)	0.226	0.527	0.477	0.105	-0.021	0.193	-0.053	0.306	-0.097	0.053
Percent hev cell (CD44+) with at least 1 b cell neighbors within 25 um in oTS [%] (out of all cells in oTS)	0.226	0.045	0.158	0.21	0.383	-0.229	-0.119	0.436	0.05	0.361
Percent cd4 treg (PD-L1+) with at least 1 cd4 t cell (CD45RO+) neighbors within 25 um in oTS [%] (out of all cells in oTS)	0.225	0.002	0.499	-0.128	0.225	-0.228	0.233	0.365	-0.236	-0.126
Percent plasma cell (CD19+) with at least 1 endothelial cell (SMA+) neighbors within 25 um in aTS [%] (out of all cells in aTS)	0.225	0.169	0.331	0.222	-0.104	-0.284	-0.03	0.251	-0.145	0.139
Percent cd4 t cell with at least 1 dendritic cell neighbors within 25 um in aTS [%]	0.225	-0.008	0.073	0.408	-0.226	-0.391	-0.027	0.009	-0.079	-0.04
Percent granulocyte cell (CD44+) with at least 1 plasma cell neighbors within 25 um in oTS [%] (out of all cells in oTS)	0.225	0.464	0.014	-0.341	-0.44	0.289	0.21	0.033	0.071	-0.008
Percent tumor cell (CD44+) with at least 1 macrophage cell (CD11c+) neighbors within 25 um in TSI [%] (out of all cells in TSI)	0.225	-0.308	-0.299	0.017	-0.114	-0.197	0.309	0.279	0.191	0.012
Percent cd4 t cell (CD44+) with at least 1 cd4 treg (LAG3+) neighbors within 25 um in aTS [%] (out of all cells in aTS)	0.224	0.062	0.094	0.336	0.329	0.212	-0.097	-0.581	0.244	-0.116
Cd4 t cell (CD45RO+) in TSI to cd4 t cell in TSI ratio	0.223	0.069	-0.25	-0.376	0.633	0.094	0.177	0.417	0.084	-0.039
Percent b cell (Ki67+) with at least 1 cd4 t cell (PD-L1+) neighbors within 25 um in oTS [%] (out of all cells in oTS)	0.223	0.064	-0.272	-0.033	-0.35	-0.496	0.068	-0.059	0.066	-0.159
Percent myofibroblast cell (HLA-A+) with at least 1 b cell neighbors within 25 um in oTS [%] (out of all cells in oTS)	0.223	-0.087	-0.526	-0.002	-0.353	-0.202	-0.406	-0.102	0.208	-0.192
Percent macrophage cell (HLA-DR+) with at least 1 cd4 treg (CD45RO+) neighbors within 25 um in TC [%] (out of all cells in TC)	0.222	0.138	0.072	0.007	0.359	0.588	-0.039	-0.411	-0.019	-0.224
Cd4 t cell (CD44+, PD-1+) in TC to cd4 t cell in TC ratio	0.221	-0.048	0.265	-0.09	-0.621	-0.15	-0.181	0.443	0.151	-0.243
Percent tumor cell with at least 1 plasma cell neighbors within 25 um in TSI [%]	0.221	0.519	-0.34	-0.358	-0.157	0.157	0.356	0.043	-0.058	0.445
All cells (Cd278+) (Plasma enriched) in tissue to all cells (Plasma enriched) in tissue ratio	0.221	0.087	0.271	0.187	0.627	-0.454	0.253	-0.184	0.161	0.079
Percent fibroblast cell (HLA-A+) with at least 1 cd4 t cell neighbors within 25 um in aTS [%] (out of all cells in aTS)	0.22	0.28	0.33	0.568	-0.14	0.088	-0.31	0.027	-0.087	-0.48
Macrophage cell (C1Qa+, Ki67+) in aTS to macrophage cell in aTS ratio	0.218	0.117	0.536	0.033	-0.164	-0.205	0.221	0.094	0.279	0.601
Percent endothelial cell (HLA-A+) with at least 1 b cell (HLA-DR+) neighbors within 25 um in oTS [%] (out of all cells in oTS)	0.217	0.098	-0.005	0.121	-0.585	-0.5	0.059	-0.376	0.152	-0.289
Percent dendritic cell (HLA-A+) with at least 1 macrophage cell (CD4+) neighbors within 25 um in aTS [%] (out of all cells in aTS)	0.216	-0.12	0.339	0.498	0.039	-0.325	0.204	0.164	-0.102	0.019
Percent cd4 t cell (HLA-DR+) with at least 1 hev cell neighbors within 25 um in aTS [%] (out of all cells in aTS)	0.216	0.002	0.116	0.123	-0.128	-0.258	-0.152	0.293	0.197	-0.081
Percent granulocyte cell (CD44+) with at least 1 cd4 treg neighbors within 25 um in oTS [%] (out of all cells in oTS)	0.214	0.207	0.642	-0.29	-0.222	-0.088	0.318	0.242	-0.02	0.104
Percent tumor cell (CD44+) with at least 1 macrophage cell (MPO+) neighbors within 25 um in TSI [%] (out of all cells in TSI)	0.213	0.091	0.007	-0.539	0.197	0.133	0.581	-0.124	-0.231	-0.119
CD8+ T-cells (PD1+) - Macrophages (PD-L1+) interactions in aTS	0.212	-0.486	0.115	0.123	-0.015	0.039	-0.418	0.64	0.086	0.131
Percent cd8 t cell with at least 1 macrophage cell neighbors within 25 um in TC [%]	0.211	0.032	0.301	-0.055	0.124	0.554	-0.346	-0.367	-0.011	0.03
Percent tumor cell (PAX-5+) with at least 1 macrophage cell neighbors within 25 um in TC [%] (out of all cells in TC)	0.21	0.058	0.051	0.156	0.013	0.339	-0.224	-0.623	-0.084	-0.17
Percent cd4 t cell (PD-L1+) with at least 1 granulocyte cell neighbors within 25 um in oTS [%] (out of all cells in oTS)	0.21	0.193	-0.038	-0.09	-0.287	0.099	0.377	-0.007	-0.289	-0.013
Percent cd4 treg (CD45RO+) with at least 1 endothelial cell (CD34+) neighbors within 25 um in TSI [%] (out of all cells in TSI)	0.21	0.233	0.278	-0.195	-0.247	-0.199	-0.171	-0.204	-0.363	-0.521
Percent tumor cell (Ki67+) with at least 1 macrophage cell neighbors within 25 um in TSI [%] (out of all cells in TSI)	0.209	0.218	-0.074	0.108	0.066	0.838	-0.18	-0.208	0.074	-0.079
All cells (CD11c+) (Macrophage enriched) in tissue to all cells (Macrophage enriched) in tissue ratio	0.209	-0.13	-0.022	0.079	0.264	-0.538	0.044	0.047	0.292	0.199
Cd4 treg (CD45RO+) in TSI to cd4 treg in TSI ratio	0.208	-0.185	-0.129	-0.3	0.758	0.16	0	0.121	0.15	0.051
Percent endothelial cell with at least 1 myofibroblast cell neighbors within 25 um in TC [%]	0.208	0.31	0.309	-0.076	0.454	-0.379	-0.259	-0.045	-0.247	-0.056
Percent macrophage cell (PD-L1+) with at least 1 b cell (Ki67+) neighbors within 25 um in aTS [%] (out of all cells in aTS)	0.208	0.314	0.482	0.514	0.423	0.142	0.087	0.188	-0.125	0.167
Percent dendritic cell (PD-L1+) with at least 1 macrophage cell (PD-L1+) neighbors within 25 um in aTS [%] (out of all cells in aTS)	0.208	-0.207	0.312	0.407	0.077	-0.573	0.074	0.189	-0.045	-0.007
Macrophage cell (HLA-DR+, MPO+) in TSI to macrophage cell in TSI ratio	0.207	0.035	0.392	0.141	0.036	-0.055	0.493	-0.413	-0.216	0.04
Cd8 t cell (CD44+, HLA-A+) in oTS to cd8 t cell in oTS ratio	0.206	-0.659	-0.285	-0.543	-0.141	-0.239	-0.096	0.112	-0.013	0.051
Cd4 t cell (CD44+, CD45RO+) in oTS to cd4 t cell in oTS ratio	0.206	-0.215	0.013	-0.772	0.399	0.146	0.077	0.236	0.023	0.009
Percent plasma cell (CD79a+) with at least 1 macrophage cell (MPO+) neighbors within 25 um in oTS [%] (out of all cells in oTS)	0.206	0.353	0.118	-0.183	-0.383	0.48	0.152	0.168	0.291	-0.004
Percent endothelial cell with at least 1 granulocyte cell neighbors within 25 um in oTS [%]	0.205	0.338	0.293	-0.366	-0.285	0.378	0.374	0.26	0.243	0.284
All cells (PAX-5+) in oTS to all cells in oTS ratio	0.203	-0.613	-0.263	-0.141	-0.344	-0.318	-0.243	0.134	0.09	0.113
Cd8 t cell (CD45RO+, Ki67+) in oTS to cd8 t cell in oTS ratio	0.203	-0.227	0.374	-0.501	0.274	0.069	0.219	0.118	-0.405	-0.058
Percent cd4 t cell (CD45RO+) with at least 1 macrophage cell (MPO+) neighbors within 25 um in oTS [%] (out of all cells in oTS)	0.203	0.129	0.417	0.15	-0.403	0.101	0.143	0.125	0.143	-0.265
Percent fibroblast cell (CD44+) with at least 1 cd4 t cell neighbors within 25 um in oTS [%] (out of all cells in oTS)	0.202	0.153	0.62	0.242	-0.02	-0.343	-0.202	0.379	-0.184	-0.322
Cd4 t cell (HLA-A+, PD-L1+) in TSI to cd4 t cell in TSI ratio	0.201	-0.76	-0.194	0.071	0.323	0.215	-0.199	0.237	-0.025	-0.181
Percent cd8 t cell (CD44+) with at least 1 dendritic cell (CD14+) neighbors within 25 um in oTS [%] (out of all cells in oTS)	0.201	0.179	0.368	0.069	0.057	0.137	-0.501	0.326	0.557	-0.173
Dendritic cell (CD14+, CD44+) in oTS to dendritic cell in oTS ratio	0.2	-0.809	-0.299	0.312	0.017	0.128	-0.21	-0.027	0.026	-0.131
Percent cd4 t cell (CD45RO+) with at least 1 endothelial cell (CD34+) neighbors within 25 um in aTS [%] (out of all cells in aTS)	0.2	0.3	0.367	-0.052	-0.403	-0.088	-0.321	-0.117	-0.246	-0.421
Percent fibroblast cell with at least 1 endothelial cell neighbors within 25 um in TC [%]	0.199	0.421	0.263	-0.367	0.232	-0.434	-0.073	-0.016	-0.154	-0.148
Endothelial cell (Collagen4+, SMA+) in aTS to endothelial cell in aTS ratio	0.199	-0.12	0.342	0.241	0.322	-0.398	0.106	0.213	-0.153	-0.032
Myofibroblast cell (Ki67+) in aTS to myofibroblast cell in aTS ratio	0.199	0.147	0.642	0.083	0.392	0.112	0.424	0.113	-0.136	0.084
Macrophage cell (CD163+, Ki67+) in oTS to macrophage cell in oTS ratio	0.199	-0.233	0.59	0.195	0.13	-0.048	0.344	0.371	-0.093	0.129
Macrophage cell (CD4+, MPO+) in oTS to macrophage cell in oTS ratio	0.198	-0.092	0.536	-0.067	-0.451	0.164	0.271	-0.011	-0.215	-0.118
Percent plasma cell (CD79a+) with at least 1 myofibroblast cell neighbors within 25 um in oTS [%] (out of all cells in oTS)	0.197	0.062	0.155	0.139	0.135	0.303	-0.133	-0.02	-0.381	-0.039
Percent macrophage cell (PD-L1+) with at least 1 b cell (Ki67+) neighbors within 25 um in oTS [%] (out of all cells in oTS)	0.196	0.093	0.63	0.413	0.198	-0.282	0.153	0.339	0.203	0.089
Percent cd8 t cell with at least 1 endothelial cell neighbors within 25 um in TC [%]	0.195	0.176	0.178	-0.262	0.12	-0.372	-0.521	-0.321	0.155	0.118
Percent endothelial cell (HLA-A+) with at least 1 macrophage cell (CD4+) neighbors within 25 um in TSI [%] (out of all cells in TSI)	0.195	0.171	0.077	0.713	-0.226	0.098	0.097	-0.201	-0.272	-0.237
Percent cd8 t cell (PD-1+) with at least 1 macrophage cell (C1Qa+) neighbors within 25 um in oTS [%] (out of all cells in oTS)	0.194	0.113	0.296	-0.353	-0.461	0.08	0.264	0.081	0.374	0.274
Fibroblast cell (CD44+) in TSI to fibroblast cell in TSI ratio	0.192	-0.216	-0.678	-0.124	0.004	0.199	0.253	-0.313	-0.141	0.012
Percent macrophage cell with at least 1 plasma cell neighbors within 25 um in TC [%]	0.192	0.041	0.088	-0.395	0.326	0.02	0.396	-0.127	0.177	0.2
Percent dendritic cell with at least 1 macrophage cell neighbors within 25 um in aTS [%]	0.191	-0.424	0.1	0.207	0.193	0.066	-0.667	-0.122	0.11	-0.108
Macrophage cell (CD14+, PD-L1+) in TSI to macrophage cell in TSI ratio	0.191	-0.785	0.027	0.26	0.203	-0.043	0.092	-0.093	-0.023	-0.205
All cells (Collagen4+) in aTS to all cells in aTS ratio	0.191	-0.048	0.315	0.288	0.226	-0.502	0.267	-0.312	-0.129	-0.118
Percent dendritic cell with at least 1 plasma cell neighbors within 25 um in aTS [%]	0.19	0.645	-0.234	-0.024	-0.281	0.097	0.267	0.127	-0.402	0.18
All cells (CD45RO+) (Fibroblast enriched) in tissue to all cells (Fibroblast enriched) in tissue ratio	0.19	0.134	0.187	-0.375	0.743	-0.142	0.101	-0.019	0	-0.114
Percent hev cell with at least 1 endothelial cell neighbors within 25 um in oTS [%]	0.189	0.363	-0.092	-0.228	-0.599	-0.152	0.027	-0.044	0.169	0.125
Percent macrophage cell with at least 1 dendritic cell neighbors within 25 um in oTS [%]	0.189	-0.073	-0.12	0.298	-0.1	-0.539	-0.037	-0.158	0.328	-0.172
Percent cd8 t cell (CD44+) with at least 1 macrophage cell (CD11c+) neighbors within 25 um in aTS [%] (out of all cells in aTS)	0.189	0.279	0.299	0.297	0.53	-0.043	-0.324	0.176	0.176	0.222
Percent endothelial cell (HLA-A+) with at least 1 fibroblast cell neighbors within 25 um in TC [%] (out of all cells in TC)	0.188	0.309	0.319	0.047	0.194	0.2	-0.296	-0.217	0.07	-0.425
All cells (Tumor enriched) in tissue to all cells in tissue ratio	0.187	0.301	0.569	-0.473	0.314	-0.354	0.098	-0.045	-0.09	-0.025
Percent macrophage cell (CD44+) with at least 1 dendritic cell neighbors within 25 um in aTS [%] (out of all cells in aTS)	0.187	0.047	0.214	0.295	0.196	-0.509	-0.396	-0.009	0.044	0.176
Plasma cell (CD31+, HLA-A+) in oTS to plasma cell in oTS ratio	0.186	-0.272	-0.035	-0.198	-0.044	-0.53	-0.194	-0.228	0.33	0.001
Percent plasma cell (Ki67+) with at least 1 myofibroblast cell neighbors within 25 um in aTS [%] (out of all cells in aTS)	0.186	0.108	0.262	-0.122	0.128	-0.15	0.156	0.361	0.051	0.274
Percent endothelial cell with at least 1 myofibroblast cell neighbors within 25 um in oTS [%]	0.185	-0.3	0.316	-0.141	0.044	0.524	-0.379	-0.182	-0.26	-0.083
Percent cd8 t cell (PD-L1+) with at least 1 macrophage cell neighbors within 25 um in oTS [%] (out of all cells in oTS)	0.185	0.132	0.366	0.084	0.233	-0.21	-0.349	0.624	0.358	0.17
Percent granulocyte cell (CD31+) with at least 1 cd4 treg (Cd278+) neighbors within 25 um in aTS [%] (out of all cells in aTS)	0.185	0.153	0.414	0.029	0.646	-0.323	0.339	0.04	-0.225	0.07
Percent fibroblast cell (Ki67+) with at least 1 cd4 treg neighbors within 25 um in TSI [%] (out of all cells in TSI)	0.184	-0.127	-0.371	0.547	0.05	0.573	-0.182	-0.213	-0.1	-0.08
Percent cd4 t cell (PD-L1+) with at least 1 hev cell neighbors within 25 um in aTS [%] (out of all cells in aTS)	0.183	0.076	0.158	0.002	-0.287	-0.386	0.029	0.047	0.232	-0.113
Percent b cell with at least 1 cd4 treg neighbors within 25 um in aTS [%]	0.182	0.139	0.681	0.005	-0.393	-0.164	-0.095	0.137	-0.408	0.01
Percent macrophage cell with at least 1 dendritic cell neighbors within 25 um in TC [%]	0.181	-0.065	0.009	0.16	0.165	-0.153	0.29	-0.277	0.002	-0.021
Cd8 t cell (CD44+, GranzymeB+) in oTS to cd8 t cell in oTS ratio	0.181	-0.144	0.255	-0.417	-0.243	-0.115	0.177	0.379	-0.299	-0.116
Granulocyte cell (C1Qa+, HLA-A+) in aTS to granulocyte cell in aTS ratio	0.18	-0.027	-0.018	-0.124	-0.317	-0.144	0.65	-0.396	0.124	0.038
Percent macrophage cell (CD11c+) with at least 1 cd4 treg (PD-1+) neighbors within 25 um in aTS [%] (out of all cells in aTS)	0.18	-0.114	0.506	-0.082	-0.499	0.219	-0.371	0.271	0.011	-0.127
Percent cd4 t cell with at least 1 dendritic cell neighbors within 25 um in TSI [%]	0.179	-0.033	-0.003	0.137	-0.391	-0.434	0.244	-0.062	-0.134	-0.065
Percent cd8 t cell (CD45RO+) with at least 1 granulocyte cell neighbors within 25 um in oTS [%] (out of all cells in oTS)	0.179	0.189	0.177	-0.295	-0.308	0.266	0.122	0.067	0.522	-0.13
Percent b cell (PAX-5+) with at least 1 cd4 treg (LAG3+) neighbors within 25 um in oTS [%] (out of all cells in oTS)	0.179	0.156	0.015	-0.139	0.411	-0.261	-0.433	0.093	0.374	0.108
Myofibroblast cell (Collagen4+) in oTS to all cells in oTS ratio	0.178	-0.09	0.248	0.158	0.062	0.031	-0.096	-0.384	-0.3	-0.473
Percent tumor cell (HLA-A+) with at least 1 macrophage cell (CD163+) neighbors within 25 um in TSI [%] (out of all cells in TSI)	0.177	0.117	0.53	-0.079	0.546	-0.028	0.335	0.044	0.213	0.363
Percent macrophage cell (CD44+) with at least 1 plasma cell neighbors within 25 um in TC [%] (out of all cells in TC)	0.177	-0.098	-0.074	-0.564	0.05	0.113	0.25	-0.315	0.191	0.137
Percent plasma cell (Ki67+) with at least 1 endothelial cell (CD34+) neighbors within 25 um in aTS [%] (out of all cells in aTS)	0.176	0.404	-0.073	-0.306	-0.525	-0.151	0.235	-0.194	-0.098	-0.05
Percent cd4 t cell (CD45RO+) with at least 1 macrophage cell (C1Qa+) neighbors within 25 um in oTS [%] (out of all cells in oTS)	0.176	0.072	0.582	0.19	-0.355	-0.019	0.376	0.081	0.177	0.25
Percent cd4 treg (PD-1+) with at least 1 cd8 t cell neighbors within 25 um in oTS [%] (out of all cells in oTS)	0.176	0.3	0.592	0.301	0.281	-0.117	-0.284	0.304	0.32	0.136
Macrophage cell (CD11c+, CD4+) in aTS to macrophage cell in aTS ratio	0.175	-0.611	0.123	0.471	0.301	-0.058	0.046	0.064	-0.033	0.303
Percent hev cell with at least 1 dendritic cell neighbors within 25 um in aTS [%]	0.175	0.296	0.151	0.297	-0.103	-0.375	-0.073	-0.307	0.114	-0.039
Percent granulocyte cell (CD31+) with at least 1 endothelial cell (SMA+) neighbors within 25 um in oTS [%] (out of all cells in oTS)	0.175	0.155	0.24	-0.733	-0.196	0.33	0.298	0.111	0.194	0.102
Percent cd4 treg (Ki67+) with at least 1 dendritic cell neighbors within 25 um in aTS [%] (out of all cells in aTS)	0.175	-0.062	0.155	0.438	-0.121	-0.319	-0.052	0.169	0.011	-0.08
Percent cd4 treg (CD57+) with at least 1 cd4 t cell (CD44+) neighbors within 25 um in oTS [%] (out of all cells in oTS)	0.174	-0.126	0.51	-0.168	-0.288	-0.188	-0.004	0.065	-0.454	-0.4
Cd8 t cell (GranzymeB+, Ki67+) in aTS to cd8 t cell in aTS ratio	0.174	0.029	0.574	-0.335	0.258	-0.11	0.279	0.209	-0.524	-0.008
Percent endothelial cell (Collagen4+) with at least 1 cd4 treg (CD45RO+) neighbors within 25 um in oTS [%] (out of all cells in oTS)	0.174	-0.003	0.107	-0.442	0.53	-0.411	0.075	-0.004	0.105	-0.221
Percent endothelial cell (Collagen4+) with at least 1 cd4 treg (PD-1+) neighbors within 25 um in aTS [%] (out of all cells in aTS)	0.173	0.109	0.445	-0.097	-0.328	0.154	-0.168	0.317	0.018	-0.331
Percent plasma cell (CD79a+) with at least 1 macrophage cell (CD11c+) neighbors within 25 um in aTS [%] (out of all cells in aTS)	0.173	0.145	0.17	0.323	0.228	-0.265	0.095	0.169	-0.012	0.157
Percent cd4 treg (CD57+) with at least 1 macrophage cell (HLA-DR+) neighbors within 25 um in oTS [%] (out of all cells in oTS)	0.171	-0.197	0.361	-0.082	-0.397	-0.527	0.146	0.014	-0.156	-0.312
Macrophage cell (CD163+, HLA-DR+) in oTS to macrophage cell in oTS ratio	0.17	-0.365	0.616	0.192	-0.082	0.044	0.099	-0.281	-0.021	-0.112
Percent plasma cell (CD19+) with at least 1 cd4 t cell (PD-L1+) neighbors within 25 um in oTS [%] (out of all cells in oTS)	0.17	-0.15	0.379	-0.388	0.012	-0.247	-0.059	0.009	-0.564	0.024
Percent cd8 t cell (CD45RO+) with at least 1 dendritic cell neighbors within 25 um in aTS [%] (out of all cells in aTS)	0.17	0.365	0.13	0.08	0.247	-0.479	-0.466	-0.101	0.276	0.019
Hev cell (CD44+, HLA-A+) in aTS to hev cell in aTS ratio	0.169	-0.5	-0.12	-0.732	0.168	-0.136	-0.011	-0.091	-0.051	-0.263
Percent dendritic cell (CD45RO+) with at least 1 tumor cell (CD44+) neighbors within 25 um in TSI [%] (out of all cells in TSI)	0.169	-0.421	-0.13	0.355	-0.058	-0.248	0.551	0.093	0.243	0.003
Percent cd8 t cell (PD-L1+) with at least 1 endothelial cell (CD34+) neighbors within 25 um in aTS [%] (out of all cells in aTS)	0.168	0.315	0.118	-0.346	-0.281	-0.412	-0.336	-0.16	0.326	-0.339
Macrophage cell (CD163+, Ki67+) in TSI to macrophage cell in TSI ratio	0.167	0.289	0.437	-0.384	0.12	-0.36	0.058	-0.145	-0.088	0.447
Percent granulocyte cell (CD14+) with at least 1 macrophage cell (C1Qa+) neighbors within 25 um in oTS [%] (out of all cells in oTS)	0.166	0.179	0.349	-0.259	0.026	0.112	0.559	0.128	0.379	0.461
Macrophage cell (CD163+, HLA-DR+) in aTS to macrophage cell in aTS ratio	0.165	-0.263	0.671	0.284	0.059	-0.178	0.245	-0.165	0.155	0.195
Macrophage cell (CD44+, MPO+) in aTS to macrophage cell in aTS ratio	0.165	-0.006	0.417	-0.598	0.008	-0.034	0.38	-0.012	-0.484	-0.11
Percent cd8 t cell (PD-L1+) with at least 1 cd4 treg (PD-L1+) neighbors within 25 um in oTS [%] (out of all cells in oTS)	0.165	0.005	-0.049	-0.129	-0.009	-0.335	-0.438	0.114	0.453	-0.424
Percent endothelial cell (SMA+) with at least 1 cd4 treg (Cd278+) neighbors within 25 um in oTS [%] (out of all cells in oTS)	0.164	-0.025	-0.033	0.086	0.268	-0.542	0.155	-0.36	0.203	-0.062
Macrophage cell (CD163+, HLA-A+) in oTS to macrophage cell in oTS ratio	0.163	-0.765	0.134	-0.355	-0.103	-0.304	0.214	-0.024	-0.074	-0.014
Macrophage cell (CD11c+) in oTS to macrophage cell in oTS ratio	0.163	-0.21	-0.017	0.217	0.209	-0.34	0.179	-0.041	0.123	-0.216
Percent plasma cell (CD79a+) with at least 1 cd4 treg (CD57+) neighbors within 25 um in aTS [%] (out of all cells in aTS)	0.162	0.117	0.279	-0.419	0.364	0.265	0.277	0.229	-0.274	-0.338
Endothelial cell (Collagen4+, HLA-A+) in TSI to endothelial cell in TSI ratio	0.161	-0.791	-0.284	0.037	0.025	-0.363	-0.146	-0.083	0.047	0.083
Percent fibroblast cell (HLA-A+) with at least 1 plasma cell neighbors within 25 um in aTS [%] (out of all cells in aTS)	0.161	0.451	0.019	0.338	-0.267	-0.034	0.021	0.17	-0.094	-0.527
Percent granulocyte cell (CD14+) with at least 1 cd4 treg neighbors within 25 um in oTS [%] (out of all cells in oTS)	0.161	0.268	0.676	-0.239	0.058	-0.017	0.233	0.406	-0.097	0.324
Percent endothelial cell (CD34+) with at least 1 cd4 treg (HLA-DR+) neighbors within 25 um in TSI [%] (out of all cells in TSI)	0.161	0.162	0.21	0.448	-0.18	0.355	-0.059	-0.429	0.133	-0.496
Percent endothelial cell (CD34+) with at least 1 cd4 treg neighbors within 25 um in TSI [%] (out of all cells in TSI)	0.161	0.193	0.284	0.113	-0.386	0.019	-0.082	-0.19	-0.167	-0.643
Macrophage cell (C1Qa+, HLA-DR+) in oTS to macrophage cell in oTS ratio	0.159	-0.075	0.445	0.142	-0.274	-0.142	0.574	-0.264	0.245	0.23
Percent cd4 t cell with at least 1 tumor cell neighbors within 25 um in TC [%]	0.159	0.343	-0.381	-0.339	-0.002	-0.01	-0.38	0.297	-0.207	-0.144
CD4+ T-cells (PD1+) - Macrophages (PD-L1+) interactions in aTS	0.159	-0.215	0.443	0.164	-0.489	0.01	-0.101	0.538	-0.128	-0.174
Dendritic cell in TSI to all cells in TSI ratio	0.158	-0.353	-0.047	0.517	-0.184	-0.365	0.477	0.242	0.081	0.002
Percent granulocyte cell (CD31+) with at least 1 cd4 t cell (HLA-DR+) neighbors within 25 um in oTS [%] (out of all cells in oTS)	0.158	0.02	0.477	-0.042	-0.403	0.071	0.278	-0.025	0.283	0.225
Percent cd4 t cell (PD-L1+) with at least 1 myofibroblast cell neighbors within 25 um in aTS [%] (out of all cells in aTS)	0.158	0.008	0.487	0.186	0.026	0.284	-0.342	-0.06	-0.356	-0.153
Percent cd8 t cell (Ki67+) with at least 1 macrophage cell (C1Qa+) neighbors within 25 um in oTS [%] (out of all cells in oTS)	0.157	0.293	0.461	-0.223	-0.105	-0.174	0.296	0.197	0.398	0.332
Percent macrophage cell (CD163+) with at least 1 endothelial cell (Collagen4+) neighbors within 25 um in TSI [%] (out of all cells in TSI)	0.157	0.065	0.274	0.42	0.267	0.176	-0.035	-0.544	-0.01	-0.15
Percent hev cell with at least 1 cd4 treg neighbors within 25 um in oTS [%]	0.156	0.241	0.403	-0.196	-0.267	-0.1	0.129	0.311	-0.376	-0.383
Percent tumor cell (HLA-DR+) with at least 1 cd4 treg (CD45RO+) neighbors within 25 um in TC [%] (out of all cells in TC)	0.156	0.06	0.02	-0.479	0.586	0.157	0.339	-0.107	-0.144	-0.324
Percent tumor cell (PAX-5+) with at least 1 fibroblast cell neighbors within 25 um in TC [%] (out of all cells in TC)	0.156	0.178	0.167	0.226	-0.159	-0.006	0.132	-0.306	0.014	-0.007
Cd4 t cell (PD-L1+) in oTS to all cells in oTS ratio	0.155	-0.225	0.408	0.166	-0.068	-0.184	0.29	0.229	-0.428	-0.463
Cd4 treg (HLA-DR+, Ki67+) in aTS to cd4 treg in aTS ratio	0.154	0.433	-0.056	0.613	0.188	-0.029	0.314	0.009	-0.107	0.435
Macrophage cell (C1Qa+, CD4+) in TSI to macrophage cell in TSI ratio	0.153	-0.332	0.504	0.126	-0.12	-0.157	0.445	-0.103	0.086	0.467
Percent macrophage cell (CD4+) with at least 1 dendritic cell neighbors within 25 um in aTS [%] (out of all cells in aTS)	0.152	-0.202	0.186	0.465	-0.24	-0.288	-0.133	0.204	-0.137	-0.057
Cd4 t cell (GranzymeB+, HLA-A+) in oTS to cd4 t cell in oTS ratio	0.15	0.129	0.306	-0.179	-0.057	-0.344	0.083	0.441	-0.098	0.038
Percent cd4 t cell (Ki67+) with at least 1 granulocyte cell neighbors within 25 um in oTS [%] (out of all cells in oTS)	0.15	0.257	0.13	-0.041	-0.519	0.225	0.089	0.165	0.216	-0.297
Percent tumor cell (PAX-5+) with at least 1 dendritic cell neighbors within 25 um in TC [%] (out of all cells in TC)	0.149	-0.154	-0.152	0.266	-0.317	-0.476	0.334	-0.009	0.133	-0.069
Percent fibroblast cell (Ki67+) with at least 1 plasma cell neighbors within 25 um in aTS [%] (out of all cells in aTS)	0.149	0.37	0.2	0.157	-0.191	-0.017	-0.048	0.398	-0.033	-0.499
Percent macrophage cell (PD-L1+) with at least 1 cd4 treg (Cd278+) neighbors within 25 um in oTS [%] (out of all cells in oTS)	0.149	0.196	0.35	0.307	0.561	-0.285	0.007	0.208	0.287	0.388
Percent endothelial cell (Collagen4+) with at least 1 dendritic cell (CD4+) neighbors within 25 um in oTS [%] (out of all cells in oTS)	0.149	-0.266	0.493	0.177	-0.512	-0.162	0.219	-0.027	-0.275	-0.395
Percent cd4 t cell (Cd278+) with at least 1 endothelial cell (CD34+) neighbors within 25 um in TSI [%] (out of all cells in TSI)	0.149	0.113	0.421	0.017	-0.3	0.173	-0.394	-0.089	-0.169	-0.092
Macrophage cell (CD4+, PD-L1+) in aTS to macrophage cell in aTS ratio	0.148	-0.696	0.254	0.395	0.076	-0.191	0.115	0.321	-0.241	0.125
Macrophage cell (PD-L1+) in aTS to macrophage cell in aTS ratio	0.147	-0.75	0.013	0.222	0.157	-0.339	0.069	0.323	-0.078	0.035
Percent cd4 treg (PD-1+) with at least 1 endothelial cell (CD34+) neighbors within 25 um in TSI [%] (out of all cells in TSI)	0.147	0.117	0.252	-0.426	-0.26	-0.134	0.072	0.085	-0.325	-0.502
Dendritic cell (CD14+, CD4+) in oTS to dendritic cell in oTS ratio	0.146	-0.638	-0.219	0.337	-0.079	0.386	0.374	0.033	0.175	-0.044
Percent plasma cell (CD19+) with at least 1 granulocyte cell neighbors within 25 um in oTS [%] (out of all cells in oTS)	0.146	0.171	0.096	-0.06	-0.348	0.295	-0.029	0.167	0.264	-0.314
Percent plasma cell (CD19+) with at least 1 endothelial cell (CD34+) neighbors within 25 um in aTS [%] (out of all cells in aTS)	0.145	0.225	0.158	-0.468	-0.455	-0.178	0.132	-0.165	0.026	-0.195
Percent macrophage cell (PD-L1+) with at least 1 cd4 treg (CD45RO+) neighbors within 25 um in aTS [%] (out of all cells in aTS)	0.145	0.172	-0.053	0.108	0.762	0.298	-0.072	0.216	0.01	0.11
Percent fibroblast cell (HLA-A+) with at least 1 cd4 treg (Cd278+) neighbors within 25 um in aTS [%] (out of all cells in aTS)	0.144	-0.073	0.388	0.474	0.439	-0.093	0.166	-0.319	0.124	-0.051
Percent fibroblast cell (HLA-A+) with at least 1 b cell neighbors within 25 um in oTS [%] (out of all cells in oTS)	0.143	0.411	-0.4	0.08	-0.049	-0.287	-0.4	0.267	0.053	-0.024
Percent cd4 t cell with at least 1 macrophage cell neighbors within 25 um in TC [%]	0.142	0.031	0.276	-0.224	0.138	0.737	0.091	-0.369	0.228	-0.119
Percent tumor cell (PAX-5+) with at least 1 macrophage cell (PD-L1+) neighbors within 25 um in TSI [%] (out of all cells in TSI)	0.141	-0.18	0.081	-0.028	0.261	0.356	-0.344	-0.743	-0.058	-0.093
Percent granulocyte cell (CD44+) with at least 1 b cell (HLA-DR+) neighbors within 25 um in oTS [%] (out of all cells in oTS)	0.141	0.176	0.518	0.058	-0.168	-0.06	0.48	0.048	0.394	0.235
Cd4 treg (Ki67+) in aTS to all cells in aTS ratio	0.141	0.174	0.638	0.327	0.342	-0.166	0.135	0.062	-0.087	-0.208
Cd4 t cell (CD45RO+, PD-L1+) in TSI to cd4 t cell in TSI ratio	0.14	-0.596	-0.295	-0.095	0.452	0.102	0.051	0.458	0.089	-0.193
Cd4 t cell (GranzymeB+, HLA-A+) in TSI to cd4 t cell in TSI ratio	0.14	0.026	0.167	-0.393	0.169	-0.333	0.025	0.381	0.146	0.125
All cells (Cd278+) (Granulocyte enriched) in tissue to all cells (Granulocyte enriched) in tissue ratio	0.139	0.082	0.376	0.386	0.434	-0.301	0.147	-0.464	0.156	0.057
Percent cd4 treg (CD45RO+) with at least 1 macrophage cell (CD11c+) neighbors within 25 um in oTS [%] (out of all cells in oTS)	0.139	0.189	0.222	0.226	0.157	-0.21	-0.135	0.21	0.129	-0.051
Percent cd4 treg (PD-1+) with at least 1 endothelial cell neighbors within 25 um in TSI [%] (out of all cells in TSI)	0.139	0.136	0.489	-0.067	-0.086	-0.081	0.206	-0.022	-0.208	-0.478
Cd8 t cell (GranzymeB+) in TSI to cd8 t cell in TSI ratio	0.138	-0.045	0.395	-0.227	0.331	-0.334	0.183	0.45	0.022	0.167
Macrophage cell (CD11c+, CD14+) in oTS to macrophage cell in oTS ratio	0.137	-0.334	-0.136	0.236	-0.001	-0.099	0.253	-0.144	0.151	-0.34
Macrophage cell (CD44+, CD4+) in aTS to all cells in aTS ratio	0.137	-0.699	0.407	0.295	-0.132	0.128	-0.119	0.073	-0.305	0.218
Percent cd8 t cell (HLA-A+) with at least 1 macrophage cell (MPO+) neighbors within 25 um in oTS [%] (out of all cells in oTS)	0.137	0.289	0.473	0.004	-0.119	0.208	-0.119	0.163	0.669	-0.144
Cd4 t cell (HLA-DR+, PD-1+) in oTS to cd4 t cell in oTS ratio	0.136	-0.108	0.181	-0.059	-0.765	0.013	0.22	-0.007	0.135	-0.082
Percent cd4 treg (CD57+) with at least 1 endothelial cell (CD34+) neighbors within 25 um in aTS [%] (out of all cells in aTS)	0.136	0.134	0.318	-0.343	-0.067	-0.277	0.036	0.074	-0.375	-0.483
Percent hev cell (CD44+) with at least 1 cd4 t cell neighbors within 25 um in oTS [%] (out of all cells in oTS)	0.136	-0.124	0.476	0.09	0.321	-0.304	-0.067	0.515	-0.218	0.247
Granulocyte cell (C1Qa+) in aTS to all cells in aTS ratio	0.135	0.114	0.197	-0.301	-0.068	0.126	0.76	-0.051	0.321	0.243
Percent cd4 treg (PD-L1+) with at least 1 macrophage cell (CD11c+) neighbors within 25 um in aTS [%] (out of all cells in aTS)	0.135	0.06	0.44	0.45	-0.029	0.068	-0.333	0.072	0.008	-0.119
Percent endothelial cell (Collagen4+) with at least 1 cd4 treg (PD-1+) neighbors within 25 um in TSI [%] (out of all cells in TSI)	0.135	0.14	0.636	0.003	-0.073	-0.128	-0.041	0.068	-0.23	0.028
Hev cell (CD44+) in oTS to hev cell in oTS ratio	0.134	-0.044	0.472	-0.575	-0.308	0.31	0.026	0.275	-0.027	0.173
All cells (PD-1+) (Granulocyte enriched) in tissue to all cells (Granulocyte enriched) in tissue ratio	0.134	-0.035	0.52	0.172	-0.219	0.55	0.233	-0.224	0.293	0.154
Percent granulocyte cell (HLA-A+) with at least 1 cd4 treg (Ki67+) neighbors within 25 um in aTS [%] (out of all cells in aTS)	0.133	0.211	0.315	-0.32	0.248	0.058	0.592	0.075	-0.433	-0.097
Percent cd8 t cell (CD45RO+) with at least 1 cd4 treg (CD57+) neighbors within 25 um in aTS [%] (out of all cells in aTS)	0.133	0.1	0.377	0.167	0.278	0.49	-0.084	0.177	0.376	-0.166
Percent cd8 t cell (CD45RO+) with at least 1 macrophage cell (C1Qa+) neighbors within 25 um in oTS [%] (out of all cells in oTS)	0.132	0.169	0.623	0.047	-0.095	0.01	0.044	0.204	0.203	0.367
Percent macrophage cell (MPO+) with at least 1 b cell (HLA-DR+) neighbors within 25 um in aTS [%] (out of all cells in aTS)	0.131	0.199	0.765	0.495	0.16	-0.01	-0.005	-0.193	0.077	-0.036
Percent cd4 t cell (HLA-A+) with at least 1 myofibroblast cell neighbors within 25 um in TSI [%] (out of all cells in TSI)	0.13	-0.238	0.209	0.511	0.027	0.169	-0.343	0.153	-0.149	0.07
Percent granulocyte cell (CD31+) with at least 1 cd4 treg (PD-1+) neighbors within 25 um in oTS [%] (out of all cells in oTS)	0.129	-0.004	0.336	-0.189	-0.407	0.357	0.332	0.06	0.473	0.266
Percent cd4 t cell (Cd278+) with at least 1 myofibroblast cell neighbors within 25 um in aTS [%] (out of all cells in aTS)	0.129	0.063	0.533	0.403	0.134	0.195	-0.431	-0.069	-0.224	-0.017
Dendritic cell (CD14+, HLA-A+) in oTS to dendritic cell in oTS ratio	0.128	-0.454	-0.706	0.195	-0.202	0.318	0.033	-0.102	0.047	0.036
Percent myofibroblast cell (HLA-A+) with at least 1 cd4 treg (Cd278+) neighbors within 25 um in aTS [%] (out of all cells in aTS)	0.128	0.136	0.541	0.315	0.589	-0.097	-0.191	0.022	-0.088	0.288
CD8+ T-cells (PD1+) - CD4+ Tregs (PD-L1+) interactions in aTS	0.128	-0.244	0.414	-0.023	0.105	0.099	-0.347	0.582	-0.059	0.085
Percent endothelial cell (Collagen4+) with at least 1 macrophage cell (MPO+) neighbors within 25 um in oTS [%] (out of all cells in oTS)	0.127	0.279	0.508	-0.525	0.028	-0.346	0.383	0.095	0.153	-0.072
Percent macrophage cell (PD-L1+) with at least 1 dendritic cell neighbors within 25 um in aTS [%] (out of all cells in aTS)	0.127	0.127	0.398	0.315	-0.06	-0.396	-0.419	0.068	-0.032	-0.04
Macrophage cell (CD14+, HLA-A+) in oTS to macrophage cell in oTS ratio	0.126	-0.677	-0.169	-0.305	-0.395	-0.162	0.368	-0.056	-0.051	0.006
Percent endothelial cell (CD34+) with at least 1 b cell (HLA-DR+) neighbors within 25 um in oTS [%] (out of all cells in oTS)	0.126	-0.142	0.102	0.17	-0.662	-0.227	0.265	-0.11	0.074	-0.285
Percent tumor cell (HLA-A+) with at least 1 dendritic cell neighbors within 25 um in TSI [%] (out of all cells in TSI)	0.125	-0.099	-0.041	0.254	-0.458	-0.455	0.181	0.051	-0.166	-0.167
Percent cd8 t cell (CD44+) with at least 1 b cell (CD21+) neighbors within 25 um in aTS [%] (out of all cells in aTS)	0.124	0.212	-0.069	-0.226	0.232	-0.235	-0.381	-0.012	0.335	-0.254
Percent dendritic cell with at least 1 cd4 treg neighbors within 25 um in oTS [%]	0.123	0.06	0.606	0.169	-0.53	0.29	0.081	0.073	0.405	0.122
Percent tumor cell (PAX-5+) with at least 1 endothelial cell (CD34+) neighbors within 25 um in TSI [%] (out of all cells in TSI)	0.123	0.143	0.294	-0.437	0.229	-0.247	0.166	0.14	-0.459	-0.433
Macrophage cell (HLA-DR+) in aTS to all cells in aTS ratio	0.123	-0.348	0.549	0.618	0.105	-0.085	0.024	-0.121	0.247	0.05
Percent dendritic cell (CD4+) with at least 1 cd8 t cell neighbors within 25 um in oTS [%] (out of all cells in oTS)	0.123	0.252	0.361	0.161	0.05	-0.118	-0.27	0.254	0.286	0.029
Plasma cell (CD44+) in aTS to plasma cell in aTS ratio	0.122	-0.03	-0.106	-0.175	-0.616	-0.093	-0.339	-0.171	-0.285	0.083
Dendritic cell (CD4+, PD-L1+) in aTS to dendritic cell in aTS ratio	0.122	-0.259	0.606	0.365	0.336	-0.018	-0.072	0.226	-0.35	0.127
Percent macrophage cell (Ki67+) with at least 1 cd4 treg neighbors within 25 um in aTS [%] (out of all cells in aTS)	0.122	-0.049	0.71	0.37	0.014	-0.099	-0.119	0.197	-0.27	-0.21
Macrophage cell (CD14+, CD44+) in oTS to macrophage cell in oTS ratio	0.121	-0.673	0.245	-0.224	-0.403	0.164	-0.026	0.164	-0.246	0.112
Dendritic cell (PD-L1+) in aTS to dendritic cell in aTS ratio	0.121	-0.325	0.444	0.139	0.423	-0.359	-0.31	0.098	-0.119	0.05
Percent cd8 t cell (CD57+) with at least 1 macrophage cell (CD14+) neighbors within 25 um in oTS [%] (out of all cells in oTS)	0.121	0.084	0.048	-0.064	-0.205	0.069	-0.569	0.039	0.567	-0.426
Cd4 t cell (CD45RO+, GranzymeB+) in aTS to cd4 t cell in aTS ratio	0.121	0.137	0.295	0.029	0.551	-0.115	0.072	0.479	0.042	0.381
Percent dendritic cell (CD4+) with at least 1 macrophage cell neighbors within 25 um in aTS [%] (out of all cells in aTS)	0.12	-0.248	0.468	0.564	0.013	-0.301	-0.023	0.308	-0.021	0.074
Percent cd4 treg (PD-L1+) with at least 1 macrophage cell (CD14+) neighbors within 25 um in aTS [%] (out of all cells in aTS)	0.119	0.006	0.621	0.236	-0.112	-0.016	0.22	0.123	-0.334	-0.43
Percent fibroblast cell with at least 1 dendritic cell neighbors within 25 um in oTS [%]	0.119	-0.016	0.104	0.317	-0.079	-0.647	0.274	-0.274	0.217	-0.121
Percent cd4 treg (Cd278+) with at least 1 macrophage cell (CD11c+) neighbors within 25 um in aTS [%] (out of all cells in aTS)	0.119	-0.151	0.309	0.31	0.073	-0.173	-0.178	0.217	0.081	0.167
Percent cd4 treg (PD-L1+) with at least 1 macrophage cell (MPO+) neighbors within 25 um in aTS [%] (out of all cells in aTS)	0.118	0.05	0.353	-0.129	0.193	-0.162	0.471	0.07	-0.567	-0.206
Endothelial cell (SMA+) in aTS to all cells in aTS ratio	0.117	0.147	0.432	-0.108	0.143	-0.272	0.259	0.247	-0.29	-0.242
Percent cd8 t cell (PD-1+) with at least 1 endothelial cell (CD34+) neighbors within 25 um in TSI [%] (out of all cells in TSI)	0.117	0.223	0.124	-0.014	-0.123	0.334	-0.459	-0.032	0.445	-0.392
Percent cd4 treg (Ki67+) with at least 1 endothelial cell (Collagen4+) neighbors within 25 um in oTS [%] (out of all cells in oTS)	0.116	-0.107	0.456	0.022	-0.02	-0.299	0.292	0.021	-0.595	-0.353
Cd4 t cell (CD45RO+, PD-1+) in TSI to cd4 t cell in TSI ratio	0.115	0.097	0.256	-0.557	0.259	0.184	0.023	0.562	0.156	-0.051
Dendritic cell (CD14+, HLA-DR+) in oTS to dendritic cell in oTS ratio	0.114	-0.571	0.035	0.308	-0.164	0.289	0.449	-0.194	0.336	-0.088
Percent cd4 t cell (CD44+) with at least 1 endothelial cell (CD34+) neighbors within 25 um in oTS [%] (out of all cells in oTS)	0.114	0.283	0.208	-0.093	-0.596	-0.146	-0.058	-0.004	0.039	-0.345
Percent hev cell with at least 1 tumor cell neighbors within 25 um in aTS [%]	0.113	0.645	-0.121	-0.12	0.007	0.248	-0.014	0.11	0.172	0.253
Tumor cell (Tumor Fibroblast enriched) in tissue to all cells (Tumor Fibroblast enriched) in tissue ratio	0.113	0.114	-0.446	0.487	0.085	0.415	0.364	0.138	0.13	0.033
Percent cd4 treg (PD-L1+) with at least 1 macrophage cell (CD4+) neighbors within 25 um in oTS [%] (out of all cells in oTS)	0.113	-0.082	0.729	0.143	-0.102	-0.172	0.121	0.31	-0.404	-0.23
Percent dendritic cell (PD-L1+) with at least 1 tumor cell neighbors within 25 um in aTS [%] (out of all cells in aTS)	0.113	0.107	0.478	0.352	0.403	-0.223	0.2	0.235	0.045	0.186
Percent endothelial cell (Collagen4+) with at least 1 macrophage cell (CD11c+) neighbors within 25 um in aTS [%] (out of all cells in aTS)	0.113	-0.112	0.168	0.176	0.084	-0.37	0.238	0.049	-0.038	0.172
Percent plasma cell (CD31+) with at least 1 myofibroblast cell neighbors within 25 um in aTS [%] (out of all cells in aTS)	0.111	0.294	0.426	0.126	0.141	-0.034	-0.053	-0.096	-0.13	0.013
Percent cd8 t cell (HLA-A+) with at least 1 myofibroblast cell neighbors within 25 um in oTS [%] (out of all cells in oTS)	0.111	-0.142	0.365	-0.479	-0.196	0.311	-0.25	-0.084	0.273	0.532
Percent cd8 t cell with at least 1 tumor cell neighbors within 25 um in aTS [%]	0.11	0.758	-0.02	-0.203	0.152	0.22	0.162	0.01	-0.211	0.33
Percent plasma cell (HLA-A+) with at least 1 macrophage cell (MPO+) neighbors within 25 um in oTS [%] (out of all cells in oTS)	0.11	0.458	0.279	0.106	0.048	0.334	0.125	0.266	0.222	0.113
Percent endothelial cell (SMA+) with at least 1 plasma cell neighbors within 25 um in oTS [%] (out of all cells in oTS)	0.11	0.432	-0.423	0.084	-0.493	-0.036	-0.06	-0.126	-0.356	-0.303
Percent cd8 t cell (CD57+) with at least 1 macrophage cell neighbors within 25 um in oTS [%] (out of all cells in oTS)	0.11	-0.061	0.113	-0.162	-0.273	0.219	-0.535	0.359	0.29	-0.477
Percent endothelial cell (HLA-A+) with at least 1 b cell (Ki67+) neighbors within 25 um in oTS [%] (out of all cells in oTS)	0.11	0.218	-0.05	0.25	-0.244	-0.375	0.252	-0.196	-0.166	-0.273
Granulocyte cell (HLA-A+) in oTS to granulocyte cell in oTS ratio	0.108	-0.539	-0.611	0.006	-0.28	-0.352	0.112	0.077	-0.041	-0.015
All cells (CD11c+) in aTS to all cells in aTS ratio	0.108	-0.266	0.009	0.281	0.264	-0.269	0.207	-0.122	0.071	0.044
Percent fibroblast cell (HLA-A+) with at least 1 tumor cell (IDO1+) neighbors within 25 um in TSI [%] (out of all cells in TSI)	0.108	-0.015	0.143	0.513	-0.126	0.411	0.069	-0.029	0.47	-0.314
Percent dendritic cell (CD44+) with at least 1 endothelial cell neighbors within 25 um in aTS [%] (out of all cells in aTS)	0.108	-0.091	0.298	0.344	-0.235	-0.447	0.076	0.224	-0.208	-0.172
Percent macrophage cell (CD14+) with at least 1 plasma cell (CD31+) neighbors within 25 um in aTS [%] (out of all cells in aTS)	0.107	0.528	0.543	0.17	0.103	-0.028	-0.066	0.046	0.012	-0.024
Cd4 treg (CD4 T cells enriched) in tissue to all cells (CD4 T cells enriched) in tissue ratio	0.106	-0.175	0.717	0.124	-0.171	-0.265	-0.14	0.063	-0.402	0.065
All cells (Collagen4+) in oTS to all cells in oTS ratio	0.106	-0.327	0.101	0.284	0.013	-0.26	0.23	-0.425	-0.07	-0.382
Percent granulocyte cell (C1Qa+) with at least 1 endothelial cell neighbors within 25 um in aTS [%] (out of all cells in aTS)	0.106	0.007	0.392	-0.52	-0.134	-0.065	0.405	0.1	-0.468	-0.258
Percent cd4 treg (PD-1+) with at least 1 macrophage cell (CD11c+) neighbors within 25 um in oTS [%] (out of all cells in oTS)	0.106	0.003	0.059	0.191	-0.349	-0.254	0.01	-0.076	-0.007	-0.4
Percent macrophage cell (PD-L1+) with at least 1 cd4 t cell (CD44+) neighbors within 25 um in TC [%] (out of all cells in TC)	0.104	-0.058	0.24	0.143	0.223	0.565	-0.082	-0.573	0.045	-0.074
Percent tumor cell (HLA-DR+) with at least 1 macrophage cell neighbors within 25 um in TSI [%] (out of all cells in TSI)	0.103	0.153	0.132	-0.118	0.284	0.608	-0.061	-0.297	0.08	-0.173
Cd8 t cell (GranzymeB+, Ki67+) in TSI to cd8 t cell in TSI ratio	0.103	-0.027	0.701	-0.124	0.134	-0.313	0.22	0.278	-0.257	0.114
Percent plasma cell with at least 1 endothelial cell neighbors within 25 um in aTS [%]	0.102	0.401	-0.334	-0.145	-0.295	-0.341	-0.062	-0.12	-0.432	-0.105
All cells (CD4+) (Fibroblast enriched) in tissue to all cells (Fibroblast enriched) in tissue ratio	0.102	-0.261	0.595	0.441	-0.122	0.156	0.232	-0.039	-0.477	-0.187
Percent macrophage cell (MPO+) with at least 1 cd4 t cell neighbors within 25 um in oTS [%] (out of all cells in oTS)	0.102	0.175	0.647	0.306	0.133	-0.143	-0.164	0.497	0.018	0.12
Macrophage cell (CD4+, HLA-DR+) in aTS to all cells in aTS ratio	0.102	-0.408	0.556	0.612	0.104	0.073	0.22	-0.084	-0.039	0.207
Dendritic cell (CD4+) in oTS to dendritic cell in oTS ratio	0.101	-0.586	0.181	0.467	0.051	0.232	0.218	0.047	-0.408	-0.163
Macrophage cell (CD44+, MPO+) in oTS to macrophage cell in oTS ratio	0.1	-0.06	0.509	-0.481	-0.449	0.251	0.014	0.09	-0.051	0.046
All cells (PD-1+) in oTS to all cells in oTS ratio	0.099	-0.082	0.332	-0.323	-0.696	0.195	-0.035	0.166	0.211	-0.134
Percent cd4 treg (PD-L1+) with at least 1 cd8 t cell neighbors within 25 um in oTS [%] (out of all cells in oTS)	0.099	0.263	0.548	0.033	0.111	-0.422	-0.269	0.441	0.358	0.121
Percent granulocyte cell (CD44+) with at least 1 macrophage cell (CD4+) neighbors within 25 um in aTS [%] (out of all cells in aTS)	0.099	0.236	0.335	-0.168	0.026	-0.057	0.618	0.076	-0.583	-0.03
Percent cd4 treg (Cd278+) with at least 1 macrophage cell (CD11c+) neighbors within 25 um in oTS [%] (out of all cells in oTS)	0.099	0.195	0.22	0.225	-0.109	-0.309	-0.037	0.153	0.128	-0.097
Percent cd4 treg (HLA-DR+) with at least 1 macrophage cell (CD11c+) neighbors within 25 um in aTS [%] (out of all cells in aTS)	0.099	-0.053	0.379	0.52	-0.199	-0.158	-0.195	0.09	0.011	-0.141
Percent endothelial cell (CD34+) with at least 1 fibroblast cell neighbors within 25 um in TC [%] (out of all cells in TC)	0.099	0.23	0.153	-0.117	-0.136	0.288	-0.24	-0.352	0.127	-0.56
Percent myofibroblast cell (HLA-A+) with at least 1 cd4 t cell neighbors within 25 um in aTS [%] (out of all cells in aTS)	0.098	0.129	0.534	0.32	-0.106	0.06	-0.394	0.149	-0.165	-0.138
Percent granulocyte cell (C1Qa+) with at least 1 plasma cell neighbors within 25 um in oTS [%] (out of all cells in oTS)	0.098	0.059	0.237	-0.343	-0.465	0.449	0.315	0.125	0.455	0.095
Percent b cell with at least 1 hev cell neighbors within 25 um in oTS [%]	0.097	0.025	0.405	0.126	0.437	-0.163	-0.135	0.28	-0.195	0.443
Percent b cell (CD44+) with at least 1 granulocyte cell neighbors within 25 um in oTS [%] (out of all cells in oTS)	0.097	0.525	-0.366	-0.144	-0.485	-0.147	0.007	-0.157	0.166	0.048
Percent cd4 treg (CD57+) with at least 1 cd4 t cell (PD-1+) neighbors within 25 um in oTS [%] (out of all cells in oTS)	0.093	-0.241	0.415	-0.258	-0.597	0.083	-0.053	0.433	-0.09	-0.174
Percent myofibroblast cell (Collagen4+) with at least 1 cd8 t cell neighbors within 25 um in aTS [%] (out of all cells in aTS)	0.093	0.008	0.549	0.059	0.115	0.182	-0.676	-0.143	0.184	0.286
Percent plasma cell (CD79a+) with at least 1 endothelial cell neighbors within 25 um in oTS [%] (out of all cells in oTS)	0.092	0.518	-0.443	0.096	-0.392	0.339	0.119	-0.032	-0.308	0.056
Macrophage cell (CD4+, HLA-A+) in aTS to all cells in aTS ratio	0.092	-0.704	0.433	0.289	-0.102	0.102	0.017	-0.06	-0.295	0.207
Percent dendritic cell (CD14+) with at least 1 cd4 t cell (CD45RO+) neighbors within 25 um in oTS [%] (out of all cells in oTS)	0.092	-0.008	-0.007	0.216	-0.114	-0.244	0.09	-0.193	0.35	-0.212
Percent endothelial cell with at least 1 cd4 treg neighbors within 25 um in oTS [%]	0.091	0.006	0.735	0.151	0.039	-0.29	0.161	0.367	-0.18	0.177
Cd8 t cell (CD45RO+, GranzymeB+) in oTS to cd8 t cell in oTS ratio	0.091	-0.122	0.384	-0.308	0.067	-0.18	0.02	0.502	-0.188	0.157
Percent cd8 t cell (Ki67+) with at least 1 granulocyte cell neighbors within 25 um in oTS [%] (out of all cells in oTS)	0.091	0.204	0.098	-0.366	-0.271	0.465	-0.025	0.07	0.476	-0.336
Percent cd8 t cell (CD45RO+) with at least 1 dendritic cell neighbors within 25 um in TSI [%] (out of all cells in TSI)	0.091	-0.111	0.124	0.336	-0.148	-0.096	-0.283	0.161	-0.14	-0.092
Cd8 t cell (CD45RO+, HLA-A+) in oTS to cd8 t cell in oTS ratio	0.089	-0.23	-0.272	-0.545	0.45	-0.151	-0.07	0.242	0.28	-0.074
Plasma cell (HLA-A+) in oTS to plasma cell in oTS ratio	0.087	-0.613	-0.373	-0.143	-0.262	-0.517	0.085	-0.125	0.021	0.1
Percent cd4 t cell with at least 1 plasma cell neighbors within 25 um in TC [%]	0.086	0.182	0.092	-0.66	0.279	0.107	0.505	0.067	0.114	0.007
Percent granulocyte cell (HLA-A+) with at least 1 b cell (HLA-DR+) neighbors within 25 um in oTS [%] (out of all cells in oTS)	0.086	0.127	0.33	-0.125	-0.455	0.171	0.421	-0.137	0.206	-0.082
Percent dendritic cell (CD14+) with at least 1 cd4 treg neighbors within 25 um in aTS [%] (out of all cells in aTS)	0.086	0.067	0.613	0.363	0.017	-0.396	-0.041	0.26	-0.267	-0.078
Percent macrophage cell (CD163+) with at least 1 plasma cell neighbors within 25 um in TSI [%] (out of all cells in TSI)	0.086	0.659	-0.297	-0.104	-0.207	0.494	0.147	-0.098	-0.055	0.27
Cd4 t cell (CD44+, CD45RO+) in TSI to cd4 t cell in TSI ratio	0.085	-0.139	-0.509	-0.418	0.524	0.197	0.175	0.374	0.096	-0.074
Percent cd8 t cell (PD-L1+) with at least 1 b cell (PAX-5+) neighbors within 25 um in oTS [%] (out of all cells in oTS)	0.085	0.177	0.298	-0.04	0.11	-0.305	-0.495	0.423	0.497	0.066
Percent endothelial cell (Collagen4+) with at least 1 myofibroblast cell (Collagen4+) neighbors within 25 um in aTS [%] (out of all cells in aTS)	0.085	0.006	0.358	-0.037	0.168	-0.578	0.157	-0.202	-0.254	-0.261
Percent dendritic cell (IDO1+) with at least 1 cd4 treg neighbors within 25 um in aTS [%] (out of all cells in aTS)	0.085	0.024	0.522	0.419	0.049	-0.541	0.249	0.152	-0.09	0.087
Fibroblast cell (CD44+, Ki67+) in TSI to fibroblast cell in TSI ratio	0.084	0.46	-0.191	0.064	0.121	0.576	-0.196	-0.351	-0.033	-0.121
Percent cd4 t cell (PD-L1+) with at least 1 endothelial cell (CD34+) neighbors within 25 um in oTS [%] (out of all cells in oTS)	0.084	0.424	0.282	0.327	-0.157	0.019	-0.184	-0.103	-0.219	-0.179
All cells in oTS to all cells in tissue ratio	0.083	-0.409	-0.73	0.228	-0.253	0.02	-0.236	0.237	-0.009	-0.071
Tumor cell (HLA-A+, Ki67+) in TSI to tumor cell in TSI ratio	0.083	0.172	0.147	-0.316	0.413	0.543	0.083	-0.069	-0.088	-0.273
Percent macrophage cell (MPO+) with at least 1 plasma cell (CD31+) neighbors within 25 um in aTS [%] (out of all cells in aTS)	0.083	0.653	0.697	0.029	0.105	0.027	0.045	0.037	-0.004	0.044
Cd8 t cell (Ki67+) in aTS to cd8 t cell in aTS ratio	0.081	0.043	0.498	-0.255	0.096	0.042	0.171	0.13	-0.599	-0.176
Percent macrophage cell (HLA-A+) with at least 1 dendritic cell (CD4+) neighbors within 25 um in aTS [%] (out of all cells in aTS)	0.081	-0.21	0.595	0.673	-0.031	0.172	-0.014	0.14	-0.176	0.032
Percent b cell with at least 1 cd4 treg neighbors within 25 um in oTS [%]	0.08	-0.124	0.732	0.132	-0.294	-0.152	0.182	0.139	-0.175	-0.109
Myofibroblast cell (Ki67+) in oTS to myofibroblast cell in oTS ratio	0.08	0.103	0.589	0.3	0.475	-0.028	0.216	0.385	-0.069	0.274
Percent macrophage cell (CD11c+) with at least 1 cd8 t cell neighbors within 25 um in oTS [%] (out of all cells in oTS)	0.08	0.28	0.437	0.188	0.321	-0.081	-0.629	0.289	0.123	-0.152
Percent macrophage cell (MPO+) with at least 1 plasma cell neighbors within 25 um in oTS [%] (out of all cells in oTS)	0.08	0.142	0.386	0.209	0.116	0.332	-0.073	0.509	0.16	-0.238
Percent dendritic cell (PD-L1+) with at least 1 macrophage cell (CD163+) neighbors within 25 um in aTS [%] (out of all cells in aTS)	0.08	-0.14	0.385	0.491	0.325	-0.279	0.343	0.14	0.023	0.236
Percent dendritic cell (CD14+) with at least 1 cd4 t cell (CD44+) neighbors within 25 um in oTS [%] (out of all cells in oTS)	0.08	-0.094	0.222	0.249	-0.339	-0.344	0.169	-0.152	0.054	-0.402
Percent granulocyte cell (HLA-A+) with at least 1 plasma cell (CD31+) neighbors within 25 um in oTS [%] (out of all cells in oTS)	0.079	0.297	0.129	-0.36	-0.428	0.43	0.392	0.016	0.282	0.093
Percent macrophage cell (MPO+) with at least 1 cd4 treg (Ki67+) neighbors within 25 um in aTS [%] (out of all cells in aTS)	0.079	0.254	0.789	0.317	0.254	0.143	0.191	0.021	-0.045	-0.05
Percent hev cell (HLA-A+) with at least 1 cd4 t cell neighbors within 25 um in oTS [%] (out of all cells in oTS)	0.079	-0.461	0.348	-0.083	-0.383	-0.182	-0.162	-0.056	-0.465	-0.294
All cells (CD4+) (Granulocyte enriched) in tissue to all cells (Granulocyte enriched) in tissue ratio	0.078	-0.477	0.145	0.644	-0.146	0.024	0.112	0.363	-0.365	-0.068
Percent cd4 treg (CD57+) with at least 1 endothelial cell (CD34+) neighbors within 25 um in oTS [%] (out of all cells in oTS)	0.078	-0.063	0.34	-0.428	-0.044	-0.026	0.085	0.144	-0.645	-0.359
Percent dendritic cell (HLA-A+) with at least 1 macrophage cell (CD163+) neighbors within 25 um in TSI [%] (out of all cells in TSI)	0.078	-0.36	0.098	0.474	0.145	-0.247	0.61	0.127	0.215	0.227
Hev cell (HLA-A+) in aTS to hev cell in aTS ratio	0.077	0.105	-0.86	-0.197	-0.131	-0.184	0.21	-0.108	0.095	-0.013
Percent tumor cell (PAX-5+) with at least 1 macrophage cell (C1Qa+) neighbors within 25 um in TSI [%] (out of all cells in TSI)	0.077	0.115	0.273	0.051	0.306	0.361	0.497	-0.303	0.346	0.171
Percent macrophage cell (CD163+) with at least 1 dendritic cell neighbors within 25 um in aTS [%] (out of all cells in aTS)	0.077	0.002	0.311	0.305	-0.131	-0.456	0.192	-0.119	-0.085	0.077
All cells (PAX-5+) (CD4 T cells enriched) in tissue to all cells (CD4 T cells enriched) in tissue ratio	0.076	-0.677	-0.011	0.037	-0.549	-0.259	-0.193	0.066	0.092	0.119
Percent cd8 t cell (CD57+) with at least 1 endothelial cell (CD34+) neighbors within 25 um in oTS [%] (out of all cells in oTS)	0.076	0.119	0.194	-0.411	-0.113	0.065	-0.3	0.066	0.07	-0.534
All cells (Collagen4+) in TC to all cells in TC ratio	0.076	-0.008	0.325	0.478	0.24	-0.367	0.3	-0.326	0.104	-0.094
Percent dendritic cell (HLA-A+) with at least 1 cd4 treg (CD45RO+) neighbors within 25 um in oTS [%] (out of all cells in oTS)	0.076	0.028	0.271	0.372	0.119	-0.292	0.259	0.005	0.284	-0.092
All cells (CD34+) (Granulocyte enriched) in tissue to all cells (Granulocyte enriched) in tissue ratio	0.075	0.29	0.194	-0.209	-0.296	0.061	-0.132	-0.146	-0.015	-0.465
Percent tumor cell (CD44+) with at least 1 macrophage cell (CD163+) neighbors within 25 um in TC [%] (out of all cells in TC)	0.075	-0.033	0.326	-0.354	0.372	0.044	-0.104	-0.12	-0.029	-0.125
Macrophage cell (CD163+, CD44+) in aTS to macrophage cell in aTS ratio	0.074	-0.635	0.566	-0.199	-0.128	0.058	0.037	0.039	-0.16	0.254
Plasma cell (CD31+, HLA-A+) in aTS to plasma cell in aTS ratio	0.073	0.104	-0.11	-0.14	0.027	-0.587	-0.292	-0.369	0.296	0.046
Percent plasma cell (CD79a+) with at least 1 hev cell neighbors within 25 um in oTS [%] (out of all cells in oTS)	0.072	-0.423	-0.179	-0.289	0.025	-0.14	0.229	0.079	-0.223	-0.091
Percent granulocyte cell with at least 1 tumor cell neighbors within 25 um in aTS [%]	0.071	0.714	0.327	-0.231	0.063	-0.015	0.319	0.115	-0.07	0.056
Percent cd4 treg (CD44+) with at least 1 macrophage cell (CD163+) neighbors within 25 um in aTS [%] (out of all cells in aTS)	0.071	-0.045	0.818	0.254	0.093	-0.086	0.055	0.325	-0.164	-0.165
Percent cd4 t cell (HLA-DR+) with at least 1 cd4 treg (CD57+) neighbors within 25 um in oTS [%] (out of all cells in oTS)	0.071	0.024	0.367	0.109	-0.307	-0.019	0.14	0.136	-0.282	-0.618
Dendritic cell (HLA-A+) in aTS to dendritic cell in aTS ratio	0.07	-0.141	-0.625	-0.306	0.391	-0.127	-0.308	-0.214	-0.324	-0.125
Percent tumor cell (HLA-DR+) with at least 1 dendritic cell neighbors within 25 um in TSI [%] (out of all cells in TSI)	0.07	-0.223	0.106	0.384	-0.354	-0.4	0.274	0.184	-0.104	-0.158
Percent plasma cell with at least 1 dendritic cell neighbors within 25 um in oTS [%]	0.07	0.042	0.297	0.39	0.014	-0.331	0.061	0.065	0.115	0.01
Percent cd8 t cell (GranzymeB+) with at least 1 endothelial cell (SMA+) neighbors within 25 um in aTS [%] (out of all cells in aTS)	0.069	0.222	0.584	0.109	0.11	0.195	-0.514	0.182	0.25	0.133
Macrophage cell (CD163+, HLA-DR+) in TSI to macrophage cell in TSI ratio	0.068	-0.066	0.567	0.196	0.303	-0.412	0.272	-0.109	0.155	0.422
Percent plasma cell (HLA-A+) with at least 1 cd4 treg (PD-L1+) neighbors within 25 um in oTS [%] (out of all cells in oTS)	0.066	0.046	0.49	-0.069	-0.039	-0.109	0.202	0.227	-0.411	-0.472
All cells (MPO+) (Granulocyte enriched) in tissue to all cells (Granulocyte enriched) in tissue ratio	0.065	0.562	0.496	-0.174	0.303	-0.267	-0.087	-0.384	0.031	0.215
Percent fibroblast cell with at least 1 endothelial cell neighbors within 25 um in TSI [%]	0.065	0.5	0.128	-0.228	-0.002	-0.502	0.104	-0.194	-0.321	-0.153
Macrophage cell (C1Qa+) in TSI to macrophage cell in TSI ratio	0.064	-0.233	0.23	-0.225	-0.096	-0.354	0.517	-0.153	0.333	0.234
Cd4 treg (Cd278+, PD-L1+) in TSI to cd4 treg in TSI ratio	0.063	-0.832	-0.154	0.078	0.216	0.141	-0.353	-0.125	-0.029	0.203
Percent cd4 t cell (HLA-A+) with at least 1 dendritic cell neighbors within 25 um in oTS [%] (out of all cells in oTS)	0.062	0.027	0.033	0.293	-0.285	0.043	-0.089	-0.029	0.168	-0.434
Macrophage cell (C1Qa+, CD4+) in oTS to macrophage cell in oTS ratio	0.061	-0.248	0.587	0.253	-0.295	-0.022	0.521	-0.008	0.098	0.182
Macrophage cell (CD163+, Ki67+) in aTS to macrophage cell in aTS ratio	0.061	-0.134	0.74	0.06	0.156	-0.15	0.022	0.172	0.083	0.511
Percent hev cell (CD44+) with at least 1 plasma cell (CD79a+) neighbors within 25 um in aTS [%] (out of all cells in aTS)	0.061	0.016	0.122	-0.104	-0.276	-0.376	-0.162	0.29	0.034	-0.115
Endothelial cell (SMA+) in oTS to all cells in oTS ratio	0.061	0.081	-0.032	-0.362	-0.112	0.015	-0.053	-0.028	0.034	-0.778
Myofibroblast cell (HLA-A+) in aTS to myofibroblast cell in aTS ratio	0.059	-0.262	-0.661	-0.407	0.189	-0.313	0.185	-0.193	0.006	0.02
Percent cd4 treg (CD45RO+) with at least 1 macrophage cell (C1Qa+) neighbors within 25 um in aTS [%] (out of all cells in aTS)	0.059	-0.004	0.592	0.275	-0.162	-0.262	0.507	0.109	0.127	0.263
Percent endothelial cell (Ki67+) with at least 1 cd4 treg neighbors within 25 um in oTS [%] (out of all cells in oTS)	0.059	0.22	0.679	0.053	-0.051	-0.595	-0.052	0.19	-0.15	-0.009
Percent b cell (HLA-DR+) with at least 1 cd8 t cell (CD57+) neighbors within 25 um in oTS [%] (out of all cells in oTS)	0.059	0.312	-0.097	0.005	-0.305	-0.47	0	-0.034	0.109	-0.125
Percent dendritic cell (HLA-A+) with at least 1 cd4 treg (PD-L1+) neighbors within 25 um in aTS [%] (out of all cells in aTS)	0.059	-0.008	0.51	0.372	0.235	-0.451	-0.122	0.319	-0.073	0.079
Cd8 t cell (CD45RO+) in aTS to cd8 t cell in aTS ratio	0.058	0.011	-0.421	-0.198	0.645	0.149	-0.019	0.441	0.005	0.189
Percent tumor cell (HLA-A+) with at least 1 macrophage cell (CD11c+) neighbors within 25 um in TSI [%] (out of all cells in TSI)	0.058	-0.162	-0.24	0.174	-0.434	-0.4	0.297	0.114	-0.078	-0.115
Percent cd4 treg with at least 1 tumor cell neighbors within 25 um in TSI [%]	0.057	0.813	0.144	-0.388	0.066	-0.022	0.038	-0.2	-0.145	-0.133
Percent endothelial cell (CD34+) with at least 1 myofibroblast cell (Collagen4+) neighbors within 25 um in oTS [%] (out of all cells in oTS)	0.057	-0.131	0.036	-0.225	-0.169	-0.31	-0.159	-0.243	-0.284	-0.497
Percent plasma cell (CD31+) with at least 1 myofibroblast cell neighbors within 25 um in oTS [%] (out of all cells in oTS)	0.057	0.086	0.34	0.139	0.233	-0.02	-0.104	0.044	-0.275	0.157
Percent b cell (Ki67+) with at least 1 endothelial cell (CD34+) neighbors within 25 um in oTS [%] (out of all cells in oTS)	0.057	0.185	-0.392	-0.061	-0.609	-0.138	0.139	-0.109	-0.124	-0.063
All cells (Tumor enriched) in TSI to all cells in TSI ratio	0.056	-0.094	0.427	-0.555	-0.069	-0.65	-0.063	0.155	0.071	-0.091
Cd4 t cell (Ki67+, PD-1+) in TSI to cd4 t cell in TSI ratio	0.056	0.265	0.652	-0.224	-0.231	0.221	-0.052	0.439	-0.22	0.023
Percent cd4 treg (HLA-DR+) with at least 1 cd4 t cell (PD-1+) neighbors within 25 um in oTS [%] (out of all cells in oTS)	0.056	-0.049	0.511	-0.227	-0.463	0.016	-0.051	0.339	-0.355	-0.42
Percent plasma cell (CD31+) with at least 1 cd4 treg (PD-L1+) neighbors within 25 um in oTS [%] (out of all cells in oTS)	0.056	-0.138	0.405	-0.217	-0.091	-0.155	0.24	0.035	-0.449	-0.445
Plasma cell (CD44+, Ki67+) in oTS to plasma cell in oTS ratio	0.055	-0.154	0.333	0.441	-0.068	-0.203	0.479	0.126	0.099	0.02
Percent myofibroblast cell (HLA-A+) with at least 1 cd4 t cell neighbors within 25 um in oTS [%] (out of all cells in oTS)	0.055	-0.16	0.348	0.059	-0.563	0.082	-0.413	-0.024	-0.006	-0.282
Percent cd4 treg with at least 1 macrophage cell neighbors within 25 um in aTS [%]	0.054	-0.229	-0.069	0.393	0.187	0.407	-0.282	0.298	-0.243	0.166
Percent macrophage cell (PD-L1+) with at least 1 cd4 treg (PD-L1+) neighbors within 25 um in aTS [%] (out of all cells in aTS)	0.054	-0.473	0.526	0.329	0.338	0.057	-0.064	0.013	0.003	-0.14
Percent cd8 t cell (CD57+) with at least 1 fibroblast cell neighbors within 25 um in oTS [%] (out of all cells in oTS)	0.054	0.064	0.172	-0.064	-0.013	-0.169	-0.538	-0.16	0.374	-0.569
Percent endothelial cell (Collagen4+) with at least 1 cd4 t cell (GranzymeB+) neighbors within 25 um in oTS [%] (out of all cells in oTS)	0.054	0.196	0.021	-0.356	-0.159	-0.513	-0.204	0.097	0.168	-0.181
Percent cd8 t cell (CD45RO+) with at least 1 endothelial cell (CD34+) neighbors within 25 um in oTS [%] (out of all cells in oTS)	0.053	0.273	0.308	-0.351	-0.239	-0.178	-0.595	0.035	0.303	-0.364
Cd4 t cell (CD45RO+, HLA-A+) in oTS to cd4 t cell in oTS ratio	0.052	-0.071	-0.201	-0.654	0.474	0.021	0.127	0.085	0.057	-0.052
All cells (Collagen4+) in TSI to all cells in TSI ratio	0.052	-0.03	0.351	0.45	0.213	-0.469	0.386	-0.369	0.103	0.004
Percent b cell (CD21+) with at least 1 dendritic cell neighbors within 25 um in oTS [%] (out of all cells in oTS)	0.052	0.077	-0.05	0.154	-0.393	-0.008	0.02	-0.004	0.185	-0.427
Percent cd8 t cell (PD-L1+) with at least 1 fibroblast cell neighbors within 25 um in oTS [%] (out of all cells in oTS)	0.051	0.026	0.246	-0.37	-0.213	-0.308	-0.325	0.138	0.416	-0.339
Cd8 t cell (GranzymeB+, HLA-A+) in aTS to cd8 t cell in aTS ratio	0.049	-0.058	0.21	-0.475	0	-0.232	0.289	0.399	-0.22	-0.205
Macrophage cell (CD44+) in TSI to macrophage cell in TSI ratio	0.048	-0.742	-0.346	-0.093	-0.116	0.329	0.337	-0.044	-0.042	-0.023
Percent cd4 treg with at least 1 macrophage cell neighbors within 25 um in TSI [%]	0.048	-0.381	-0.269	0.297	0.009	0.584	-0.11	0.125	0.059	0.006
Percent fibroblast cell with at least 1 dendritic cell neighbors within 25 um in TC [%]	0.048	0.121	0.001	-0.006	-0.459	-0.444	0.173	-0.118	0.011	-0.26
Percent granulocyte cell with at least 1 dendritic cell neighbors within 25 um in aTS [%]	0.048	0.243	0.384	0.226	0.434	-0.3	-0.046	0.272	0.062	0.417
Percent cd4 treg (CD57+) with at least 1 cd8 t cell neighbors within 25 um in oTS [%] (out of all cells in oTS)	0.048	-0.053	0.185	0.014	-0.276	-0.423	-0.142	0.023	0.566	-0.16
Percent endothelial cell (Collagen4+) with at least 1 cd4 treg neighbors within 25 um in oTS [%] (out of all cells in oTS)	0.048	0.025	0.601	-0.024	-0.197	-0.563	0.107	0.113	-0.389	-0.181
Percent cd8 t cell (HLA-A+) with at least 1 macrophage cell (CD11c+) neighbors within 25 um in oTS [%] (out of all cells in oTS)	0.048	0.238	0.28	0.287	0.181	0.096	-0.349	0.272	0.221	-0.158
Percent cd4 treg (HLA-DR+) with at least 1 macrophage cell (CD11c+) neighbors within 25 um in oTS [%] (out of all cells in oTS)	0.047	0.236	0.399	0.405	0.166	-0.223	-0.16	0.287	0.191	0.035
Percent granulocyte cell (CD44+) with at least 1 cd4 t cell (Ki67+) neighbors within 25 um in oTS [%] (out of all cells in oTS)	0.047	0.209	0.196	-0.001	-0.096	-0.032	0.478	-0.007	0.031	-0.016
Percent tumor cell (CD44+) with at least 1 fibroblast cell neighbors within 25 um in TC [%] (out of all cells in TC)	0.046	0.335	-0.231	0.291	-0.007	0.463	-0.091	-0.554	-0.22	0.178
Percent endothelial cell (HLA-A+) with at least 1 cd4 t cell (GranzymeB+) neighbors within 25 um in aTS [%] (out of all cells in aTS)	0.046	0.255	0.391	-0.343	0.42	-0.202	0.061	0.486	-0.101	0.064
Percent fibroblast cell (HLA-A+) with at least 1 cd8 t cell neighbors within 25 um in oTS [%] (out of all cells in oTS)	0.045	0.2	0.309	0.007	0.133	-0.262	-0.493	0.057	0.546	-0.292
All cells (Vimentin+) (Tumor Fibroblast enriched) in tissue to all cells (Tumor Fibroblast enriched) in tissue ratio	0.044	-0.323	0.405	-0.462	0.059	-0.533	-0.289	0.067	0.039	-0.039
Percent fibroblast cell (Ki67+) with at least 1 plasma cell neighbors within 25 um in oTS [%] (out of all cells in oTS)	0.044	0.567	0.228	0.528	0.031	0.019	0.029	-0.063	-0.163	-0.327
Percent fibroblast cell (HLA-A+) with at least 1 dendritic cell (CD4+) neighbors within 25 um in TSI [%] (out of all cells in TSI)	0.044	-0.047	-0.005	0.699	-0.012	0.514	-0.005	-0.451	-0.059	-0.036
Percent macrophage cell (Ki67+) with at least 1 cd4 treg (CD44+) neighbors within 25 um in TSI [%] (out of all cells in TSI)	0.044	-0.157	-0.415	0.351	0.214	0.704	-0.045	-0.227	-0.038	0.046
Percent granulocyte cell (C1Qa+) with at least 1 endothelial cell neighbors within 25 um in oTS [%] (out of all cells in oTS)	0.044	0.061	0.394	-0.719	-0.174	0.158	0.36	0.196	0.175	0.091
Percent dendritic cell (HLA-DR+) with at least 1 endothelial cell (Collagen4+) neighbors within 25 um in TSI [%] (out of all cells in TSI)	0.044	0.123	0.203	0.215	-0.186	-0.481	0.367	-0.086	-0.024	0.032
Cd8 t cell (HLA-A+, Ki67+) in TSI to cd8 t cell in TSI ratio	0.043	-0.288	0.556	-0.447	-0.012	0.132	-0.098	-0.167	-0.254	-0.276
Percent endothelial cell (CD34+) with at least 1 plasma cell (CD31+) neighbors within 25 um in aTS [%] (out of all cells in aTS)	0.043	0.319	0.043	-0.36	0.038	-0.233	0.015	0.065	-0.439	-0.234
Percent tumor cell (CD44+) with at least 1 cd4 t cell (HLA-A+) neighbors within 25 um in TC [%] (out of all cells in TC)	0.042	-0.134	-0.406	-0.427	0.417	0.37	-0.028	0.005	-0.016	-0.042
Percent endothelial cell (Ki67+) with at least 1 macrophage cell (CD4+) neighbors within 25 um in oTS [%] (out of all cells in oTS)	0.042	0.084	0.436	0.329	-0.661	-0.212	0.22	0.11	-0.288	-0.214
Percent granulocyte cell (CD44+) with at least 1 macrophage cell (CD4+) neighbors within 25 um in oTS [%] (out of all cells in oTS)	0.042	0.184	0.549	-0.075	-0.295	0.274	0.506	0.232	0.159	0.157
Cd4 t cell (Ki67+) in TSI to cd4 t cell in TSI ratio	0.041	0.1	0.491	-0.261	0.096	0.423	-0.284	-0.257	-0.503	0.142
Percent b cell (Ki67+) with at least 1 dendritic cell neighbors within 25 um in oTS [%] (out of all cells in oTS)	0.041	0.053	-0.025	0.097	-0.489	-0.184	-0.05	0.127	0.138	-0.422
Hev cell (HLA-A+) in oTS to hev cell in oTS ratio	0.04	-0.111	-0.786	0.052	-0.153	-0.455	0.288	-0.054	-0.06	-0.124
Percent macrophage cell (Ki67+) with at least 1 tumor cell neighbors within 25 um in TC [%] (out of all cells in TC)	0.04	0.107	0.07	0.036	0.16	0.557	-0.266	-0.552	-0.202	0.062
Percent macrophage cell (HLA-A+) with at least 1 plasma cell neighbors within 25 um in oTS [%] (out of all cells in oTS)	0.04	0.177	0.326	0.125	-0.444	0.318	-0.299	0.151	0.013	-0.589
Percent hev cell (HLA-A+) with at least 1 b cell (CD79a+) neighbors within 25 um in oTS [%] (out of all cells in oTS)	0.04	-0.446	0.066	-0.459	-0.339	-0.272	-0.009	-0.09	-0.369	-0.043
Percent cd8 t cell (Ki67+) with at least 1 myofibroblast cell neighbors within 25 um in aTS [%] (out of all cells in aTS)	0.04	-0.149	0.394	0.114	0.243	0.116	-0.534	0.312	0.141	0.298
Macrophage cell (CD163+, CD4+) in aTS to macrophage cell in aTS ratio	0.038	-0.426	0.726	0.258	0.008	-0.02	0.256	-0.001	-0.158	0.278
Macrophage cell (C1Qa+, CD44+) in TSI to macrophage cell in TSI ratio	0.037	-0.577	-0.091	-0.255	-0.114	0.042	0.643	-0.126	0.248	0.132
Percent endothelial cell (Ki67+) with at least 1 myofibroblast cell neighbors within 25 um in oTS [%] (out of all cells in oTS)	0.037	0.001	0.301	-0.194	-0.102	0.463	-0.414	-0.32	-0.081	-0.026
Percent cd8 t cell (PD-1+) with at least 1 endothelial cell (SMA+) neighbors within 25 um in oTS [%] (out of all cells in oTS)	0.036	-0.237	0.376	-0.362	-0.44	0.399	-0.183	0.115	0.341	0.029
Percent plasma cell (CD19+) with at least 1 myofibroblast cell neighbors within 25 um in oTS [%] (out of all cells in oTS)	0.035	-0.356	0.327	-0.113	0.212	-0.06	-0.214	-0.037	-0.343	0.34
Percent tumor cell (IDO1+) with at least 1 macrophage cell neighbors within 25 um in TSI [%] (out of all cells in TSI)	0.034	0.24	-0.331	0.189	0.254	0.516	-0.084	0.135	-0.33	-0.035
Percent macrophage cell (CD44+) with at least 1 plasma cell neighbors within 25 um in oTS [%] (out of all cells in oTS)	0.034	0.385	0.286	0.104	-0.292	0.346	-0.288	0.265	-0.054	-0.4
Percent dendritic cell (CD44+) with at least 1 b cell (PAX-5+) neighbors within 25 um in aTS [%] (out of all cells in aTS)	0.034	-0.275	0.124	0.12	-0.295	-0.319	-0.172	0.299	-0.153	-0.106
Percent dendritic cell (HLA-A+) with at least 1 b cell (CD44+) neighbors within 25 um in oTS [%] (out of all cells in oTS)	0.034	-0.029	0.42	0.429	-0.133	-0.407	0.228	0.01	0.143	-0.193
Percent cd4 treg (HLA-DR+) with at least 1 dendritic cell neighbors within 25 um in aTS [%] (out of all cells in aTS)	0.034	-0.079	0.276	0.426	-0.403	-0.16	-0.164	0.082	-0.021	-0.353
Percent fibroblast cell (CD44+) with at least 1 cd4 treg (Cd278+) neighbors within 25 um in oTS [%] (out of all cells in oTS)	0.033	-0.056	0.372	0.331	0.335	-0.333	0.374	-0.162	0.141	0.018
Percent tumor cell (Ki67+) with at least 1 cd4 t cell (PD-L1+) neighbors within 25 um in TSI [%] (out of all cells in TSI)	0.031	-0.516	0.104	-0.119	0.154	0.461	-0.294	-0.57	-0.046	0.121
Cd4 treg (CD44+, PD-L1+) in aTS to cd4 treg in aTS ratio	0.03	-0.883	-0.134	-0.136	0.125	-0.016	-0.173	0.149	-0.28	0.148
Percent b cell (CD44+) with at least 1 cd4 treg (CD57+) neighbors within 25 um in oTS [%] (out of all cells in oTS)	0.03	0.212	0.048	0.123	-0.27	-0.097	-0.066	0.298	0.048	-0.276
Cd8 t cell (CD45RO+) in TSI to cd8 t cell in TSI ratio	0.029	-0.201	-0.251	-0.158	0.687	0.029	0.088	0.543	0.113	-0.081
Percent plasma cell (HLA-A+) with at least 1 fibroblast cell neighbors within 25 um in oTS [%] (out of all cells in oTS)	0.029	0.409	-0.34	0.217	-0.263	0.262	0.06	-0.119	-0.461	-0.279
CD4+ T-cells (PD1+) - CD4+ T-cells (PD-L1+) interactions in oTS	0.029	-0.088	0.321	0.123	-0.632	0.046	-0.006	0.345	0.004	-0.444
Endothelial cell (SMA+) in TSI to endothelial cell in TSI ratio	0.028	0.231	0.665	-0.247	0.002	-0.241	0.19	0.308	-0.171	-0.127
Percent cd4 t cell with at least 1 dendritic cell neighbors within 25 um in TC [%]	0.028	-0.106	0.209	0.476	-0.084	-0.284	0.516	-0.25	0.224	-0.058
Percent macrophage cell (MPO+) with at least 1 cd4 treg neighbors within 25 um in aTS [%] (out of all cells in aTS)	0.028	0.153	0.752	0.195	-0.082	0.05	-0.286	-0.01	-0.307	-0.383
Percent tumor cell (HLA-DR+) with at least 1 macrophage cell (CD14+) neighbors within 25 um in TSI [%] (out of all cells in TSI)	0.027	0.087	0.032	-0.482	0.286	0.42	0.454	-0.148	-0.123	-0.418
All cells (Tumor Fibroblast enriched) in tissue to all cells in tissue ratio	0.027	0.247	0.374	0.233	0.343	0.582	0.192	-0.349	0.067	0.024
Percent cd8 t cell (CD45RO+) with at least 1 myofibroblast cell neighbors within 25 um in oTS [%] (out of all cells in oTS)	0.026	-0.287	0.301	-0.465	0.045	0.333	-0.332	-0.232	0.228	0.466
Percent endothelial cell (HLA-A+) with at least 1 plasma cell neighbors within 25 um in TSI [%] (out of all cells in TSI)	0.026	0.463	-0.682	0.179	-0.209	-0.056	0.193	-0.138	-0.352	0.113
Granulocyte cell (C1Qa+, HLA-A+) in oTS to granulocyte cell in oTS ratio	0.025	-0.172	0.038	0.229	-0.289	-0.273	0.738	-0.326	0.245	-0.013
Macrophage cell (CD163+, CD4+) in TSI to macrophage cell in TSI ratio	0.024	-0.236	0.638	0.158	0.313	-0.156	0.244	0.022	-0.156	0.475
Macrophage cell (CD11c+, PD-L1+) in aTS to macrophage cell in aTS ratio	0.024	-0.609	0.041	0.112	0.36	-0.393	-0.097	0.118	0.066	0.334
Percent granulocyte cell (CD44+) with at least 1 b cell (PAX-5+) neighbors within 25 um in oTS [%] (out of all cells in oTS)	0.024	-0.006	0.192	-0.639	-0.44	0.191	0.048	0.031	0.39	0.111
Percent endothelial cell (CD34+) with at least 1 cd4 treg (PD-1+) neighbors within 25 um in TSI [%] (out of all cells in TSI)	0.024	0.053	0.392	0.1	-0.384	0.287	-0.15	-0.035	0.088	-0.576
Percent macrophage cell (CD11c+) with at least 1 dendritic cell neighbors within 25 um in aTS [%] (out of all cells in aTS)	0.023	0.023	0.197	0.28	-0.224	-0.47	-0.472	0.061	0.079	-0.095
Percent granulocyte cell with at least 1 dendritic cell neighbors within 25 um in oTS [%]	0.023	-0.001	0.276	0.22	-0.143	0.124	-0.18	-0.092	0.062	-0.539
Percent dendritic cell (CD44+) with at least 1 macrophage cell (CD4+) neighbors within 25 um in oTS [%] (out of all cells in oTS)	0.023	-0.044	0.5	0.502	0.053	-0.225	0.325	0.182	0.076	-0.046
All cells (Ki67+) (Granulocyte enriched) in tissue to all cells (Granulocyte enriched) in tissue ratio	0.022	0.271	0.542	0.425	0.237	0.208	0.269	-0.139	-0.326	-0.223
Percent macrophage cell (Ki67+) with at least 1 endothelial cell (Collagen4+) neighbors within 25 um in aTS [%] (out of all cells in aTS)	0.022	-0.208	0.553	0.511	0.313	-0.197	0.115	-0.105	-0.106	-0.025
Percent cd4 treg (CD45RO+) with at least 1 endothelial cell (CD34+) neighbors within 25 um in aTS [%] (out of all cells in aTS)	0.022	0.213	0.273	-0.276	-0.414	-0.336	-0.145	-0.055	-0.317	-0.465
Percent cd4 t cell (PD-1+) with at least 1 myofibroblast cell neighbors within 25 um in oTS [%] (out of all cells in oTS)	0.022	-0.317	0.224	0.026	-0.552	0.313	-0.355	-0.064	-0.223	-0.087
Percent cd4 t cell (HLA-A+) with at least 1 b cell (PAX-5+) neighbors within 25 um in TC [%] (out of all cells in TC)	0.022	-0.458	0.15	0.033	-0.482	0.015	-0.363	0.218	-0.131	0.104
Percent dendritic cell (CD14+) with at least 1 cd4 t cell (PD-1+) neighbors within 25 um in aTS [%] (out of all cells in aTS)	0.022	0.085	0.543	0.047	-0.329	-0.261	-0.109	0.442	-0.183	-0.103
Percent hev cell with at least 1 granulocyte cell neighbors within 25 um in oTS [%]	0.021	0.411	-0.115	-0.313	-0.394	0.459	0.305	0.136	0.069	0.439
Macrophage cell (C1Qa+) in oTS to macrophage cell in oTS ratio	0.021	-0.111	0.459	-0.051	-0.238	-0.253	0.537	-0.158	0.292	0.113
Percent cd4 treg (Cd278+) with at least 1 dendritic cell neighbors within 25 um in aTS [%] (out of all cells in aTS)	0.021	-0.079	0.249	0.176	-0.268	-0.248	-0.123	0.166	0.009	-0.221
Cd4 t cell (HLA-A+, Ki67+) in TSI to cd4 t cell in TSI ratio	0.02	0.074	0.214	-0.446	0.196	0.492	-0.196	-0.328	-0.434	0.086
Percent cd8 t cell (Ki67+) with at least 1 endothelial cell (CD34+) neighbors within 25 um in oTS [%] (out of all cells in oTS)	0.02	0.227	0.04	-0.367	-0.078	-0.278	-0.529	-0.108	0.402	-0.402
Percent cd4 t cell with at least 1 tumor cell neighbors within 25 um in TSI [%]	0.018	0.647	0.075	-0.496	-0.023	0.028	-0.263	-0.194	-0.316	0.056
Percent tumor cell (HLA-A+) with at least 1 macrophage cell (CD163+) neighbors within 25 um in TC [%] (out of all cells in TC)	0.017	-0.086	0.41	-0.202	0.358	-0.1	0.086	-0.322	0.173	0.157
Macrophage cell (CD14+, HLA-A+) in aTS to macrophage cell in aTS ratio	0.016	-0.389	-0.384	-0.508	-0.25	0.022	0.451	-0.157	-0.135	-0.013
Cd4 t cell (CD45RO+) in oTS to cd4 t cell in oTS ratio	0.015	0.171	0.022	-0.421	0.721	0.14	0.107	0.276	0.084	0.119
Dendritic cell (CD14+) in TSI to dendritic cell in TSI ratio	0.015	-0.304	0.454	0.098	0.462	0.172	0.362	-0.302	-0.132	-0.229
Percent fibroblast cell (HLA-A+) with at least 1 cd4 t cell neighbors within 25 um in oTS [%] (out of all cells in oTS)	0.015	0.001	0.412	0.253	-0.322	-0.172	-0.068	0.093	-0.08	-0.563
Percent cd8 t cell (PD-1+) with at least 1 cd4 treg (PD-L1+) neighbors within 25 um in oTS [%] (out of all cells in oTS)	0.015	0.226	0.401	0.097	0.405	-0.517	-0.35	0.212	0.355	0.178
Percent endothelial cell (Collagen4+) with at least 1 myofibroblast cell neighbors within 25 um in oTS [%] (out of all cells in oTS)	0.014	0.01	0.396	-0.342	0.118	-0.06	-0.351	-0.157	-0.062	-0.338
Percent cd8 t cell (CD45RO+) with at least 1 myofibroblast cell neighbors within 25 um in TSI [%] (out of all cells in TSI)	0.013	-0.119	0.414	0.08	0.378	0.267	-0.458	-0.245	0.006	0.381
Percent plasma cell with at least 1 tumor cell neighbors within 25 um in aTS [%]	0.012	0.669	-0.133	-0.383	0.262	-0.129	0.285	0.186	-0.262	0.283
All cells (CD45RO+) (Granulocyte enriched) in tissue to all cells (Granulocyte enriched) in tissue ratio	0.011	0.278	0.355	0.027	0.691	0.289	0.305	0.058	-0.065	0.16
Percent macrophage cell (MPO+) with at least 1 endothelial cell (Collagen4+) neighbors within 25 um in aTS [%] (out of all cells in aTS)	0.011	0.081	0.602	0.269	0.237	-0.396	0.153	-0.204	-0.165	-0.088
Cd8 t cell (HLA-A+) in oTS to cd8 t cell in oTS ratio	0.01	-0.314	-0.565	-0.473	-0.22	-0.475	0.134	-0.113	-0.058	0.011
Macrophage cell (CD44+, HLA-A+) in TSI to macrophage cell in TSI ratio	0.01	-0.677	-0.556	-0.229	0.03	0.332	0.127	-0.008	-0.046	-0.008
Percent endothelial cell (HLA-A+) with at least 1 b cell (CD44+) neighbors within 25 um in oTS [%] (out of all cells in oTS)	0.01	0.213	-0.07	-0.137	-0.501	-0.408	-0.144	-0.285	-0.235	-0.426
Cd8 t cell (Ki67+) in TSI to cd8 t cell in TSI ratio	0.009	-0.238	0.742	-0.231	-0.077	0.091	-0.121	-0.066	-0.271	-0.236
Percent granulocyte cell (C1Qa+) with at least 1 endothelial cell (Collagen4+) neighbors within 25 um in aTS [%] (out of all cells in aTS)	0.009	-0.043	0.303	-0.239	0.009	-0.305	0.484	-0.041	-0.484	-0.34
Percent plasma cell (CD19+) with at least 1 granulocyte cell neighbors within 25 um in aTS [%] (out of all cells in aTS)	0.007	0.087	0.021	-0.606	-0.133	0.057	0.636	-0.015	0.022	-0.167
Percent cd4 treg (PD-1+) with at least 1 endothelial cell neighbors within 25 um in oTS [%] (out of all cells in oTS)	0.007	0.182	0.542	0.146	0.349	-0.257	0.064	0.45	-0.187	0.272
Percent cd8 t cell (PD-1+) with at least 1 macrophage cell (CD11c+) neighbors within 25 um in oTS [%] (out of all cells in oTS)	0.007	0.211	0.067	0.1	-0.106	0.033	-0.543	-0.014	0.357	-0.465
Percent macrophage cell (CD4+) with at least 1 plasma cell (CD31+) neighbors within 25 um in aTS [%] (out of all cells in aTS)	0.004	0.539	0.37	0.148	-0.054	-0.037	-0.035	-0.077	-0.096	-0.139
Percent b cell (PAX-5+) with at least 1 granulocyte cell neighbors within 25 um in oTS [%] (out of all cells in oTS)	0.004	0.618	-0.247	-0.011	-0.423	0.107	0.087	0.119	0.062	0.172
Percent granulocyte cell (CD14+) with at least 1 cd4 treg (CD45RO+) neighbors within 25 um in oTS [%] (out of all cells in oTS)	0.003	0.232	0.202	-0.582	0.233	0.269	0.427	0.173	0.205	0.133
Macrophage cell (CD14+, CD44+) in TSI to macrophage cell in TSI ratio	0.002	-0.365	-0.132	-0.222	0.002	0.463	0.606	-0.257	-0.117	-0.097
Percent tumor cell (CD44+) with at least 1 macrophage cell (C1Qa+) neighbors within 25 um in TSI [%] (out of all cells in TSI)	0.002	-0.008	-0.004	-0.391	0.1	0.238	0.655	-0.228	0.282	0.01
All cells (GranzymeB+) (Endothelial enriched) in tissue to all cells (Endothelial enriched) in tissue ratio	0.002	0.222	0.137	-0.415	0.43	-0.436	-0.132	0.399	0.223	-0.015
Macrophage cell (CD44+) in TSI to all cells in TSI ratio	0.002	-0.454	-0.353	0.173	0.149	0.664	0.159	-0.212	0.007	-0.057
Percent granulocyte cell (CD14+) with at least 1 endothelial cell neighbors within 25 um in oTS [%] (out of all cells in oTS)	0.002	0.495	-0.217	-0.652	-0.264	0.052	0.226	-0.081	0.099	0.037
Cd8 t cell (GranzymeB+, PD-1+) in oTS to cd8 t cell in oTS ratio	0.001	-0.26	0.36	-0.398	-0.488	-0.056	0.274	0.163	-0.096	0.033
Percent myofibroblast cell (HLA-A+) with at least 1 cd8 t cell neighbors within 25 um in oTS [%] (out of all cells in oTS)	0.001	-0.074	0.265	-0.261	-0.251	0.177	-0.633	-0.194	0.441	-0.054
Percent macrophage cell (PD-L1+) with at least 1 b cell (HLA-DR+) neighbors within 25 um in oTS [%] (out of all cells in oTS)	-0.001	-0.01	0.794	0.35	0.066	-0.229	-0.208	0.316	0.19	0.012
Percent plasma cell (HLA-A+) with at least 1 macrophage cell (CD11c+) neighbors within 25 um in oTS [%] (out of all cells in oTS)	-0.001	0.077	0.069	0.214	-0.221	0.233	-0.248	0.077	0.207	-0.469
Percent endothelial cell (Collagen4+) with at least 1 macrophage cell (CD163+) neighbors within 25 um in aTS [%] (out of all cells in aTS)	-0.001	-0.138	0.673	0.079	0.386	-0.207	0.143	-0.06	-0.169	0.084
Endothelial cell (Collagen4+, SMA+) in TSI to endothelial cell in TSI ratio	-0.002	0.101	0.596	0.029	0.095	-0.466	0.078	0.152	-0.206	-0.175
Cd4 t cell (Ki67+, PD-1+) in TC to cd4 t cell in TC ratio	-0.002	0.07	0.673	0.016	-0.373	-0.031	-0.042	0.412	-0.046	-0.325
Percent tumor cell (HLA-DR+) with at least 1 cd4 t cell (HLA-A+) neighbors within 25 um in TSI [%] (out of all cells in TSI)	-0.003	-0.01	0.08	-0.828	0.231	0.057	-0.123	0.049	-0.001	-0.142
All cells (PD-1+) (Macrophage enriched) in tissue to all cells (Macrophage enriched) in tissue ratio	-0.003	-0.228	0.486	-0.378	-0.492	0.376	-0.147	0.103	0.098	0.206
Percent cd8 t cell with at least 1 plasma cell neighbors within 25 um in TC [%]	-0.003	0.069	0.003	-0.733	0.227	0.219	0.347	-0.039	0.289	0.101
Percent cd8 t cell (CD44+) with at least 1 myofibroblast cell neighbors within 25 um in oTS [%] (out of all cells in oTS)	-0.003	-0.289	0.274	-0.439	-0.273	0.349	-0.455	-0.334	0.146	0.239
Macrophage cell (CD14+, HLA-DR+) in aTS to all cells in aTS ratio	-0.004	-0.466	0.443	0.535	-0.144	0.01	0.327	-0.241	0.168	-0.042
Percent endothelial cell (SMA+) with at least 1 dendritic cell neighbors within 25 um in aTS [%] (out of all cells in aTS)	-0.004	0.249	-0.14	0.369	-0.258	-0.449	0.37	-0.225	-0.125	0.122
Percent macrophage cell (PD-L1+) with at least 1 endothelial cell neighbors within 25 um in TSI [%] (out of all cells in TSI)	-0.004	-0.193	0.324	0.3	0.025	0.07	0.202	-0.148	0.314	-0.448
Percent cd4 treg (PD-1+) with at least 1 endothelial cell (Collagen4+) neighbors within 25 um in oTS [%] (out of all cells in oTS)	-0.006	0.018	0.615	0.321	0.331	-0.382	0.315	0.237	-0.194	0.153
Cd8 t cell (CD45RO+, HLA-A+) in aTS to cd8 t cell in aTS ratio	-0.007	-0.098	-0.671	-0.321	0.4	0.119	-0.018	0.334	-0.041	0.072
Percent endothelial cell (SMA+) with at least 1 myofibroblast cell (Collagen4+) neighbors within 25 um in oTS [%] (out of all cells in oTS)	-0.008	-0.084	0.12	-0.125	-0.116	-0.533	0	-0.425	-0.075	-0.445
Percent cd4 t cell with at least 1 dendritic cell neighbors within 25 um in oTS [%]	-0.008	0.109	0.265	0.391	-0.225	-0.183	-0.155	0.106	0.217	-0.282
Percent endothelial cell (CD34+) with at least 1 myofibroblast cell (Collagen4+) neighbors within 25 um in TSI [%] (out of all cells in TSI)	-0.008	0.159	0.39	0.166	0.115	-0.267	0.04	-0.207	-0.105	-0.06
Cd8 t cell (CD45RO+) in oTS to cd8 t cell in oTS ratio	-0.01	0.026	-0.029	-0.29	0.695	-0.013	-0.014	0.41	0.302	0.155
Granulocyte cell (HLA-A+) in aTS to granulocyte cell in aTS ratio	-0.011	-0.451	-0.754	-0.283	-0.05	-0.321	0.016	-0.074	-0.07	-0.026
Percent endothelial cell (CD34+) with at least 1 macrophage cell (CD4+) neighbors within 25 um in TSI [%] (out of all cells in TSI)	-0.011	0.267	0.076	0.416	-0.443	0.256	-0.035	-0.399	-0.302	-0.433
Cd4 t cell (HLA-DR+, PD-L1+) in oTS to cd4 t cell in oTS ratio	-0.013	-0.246	0.516	0.349	-0.161	-0.271	0.198	0.141	-0.149	-0.343
Percent fibroblast cell (HLA-A+) with at least 1 tumor cell (IDO1+) neighbors within 25 um in aTS [%] (out of all cells in aTS)	-0.015	0.207	0.408	0.332	-0.08	0.068	-0.167	0.251	0.324	-0.362
Percent endothelial cell (SMA+) with at least 1 macrophage cell (CD163+) neighbors within 25 um in aTS [%] (out of all cells in aTS)	-0.015	-0.089	0.721	0.162	0.449	-0.017	0.071	-0.025	-0.054	-0.138
All cells (Tumor Fibroblast enriched) in TSI to all cells in TSI ratio	-0.016	0.16	-0.307	0.541	0.11	0.712	0.092	-0.175	0.014	0.005
All cells in TSI to all cells in tissue ratio	-0.017	0.266	0.705	-0.334	0.395	-0.059	0.236	-0.023	-0.062	0.127
Macrophage cell (CD14+) in TSI to macrophage cell in TSI ratio	-0.018	0.248	0.113	-0.174	-0.148	0.294	0.543	-0.409	-0.242	-0.264
Percent granulocyte cell with at least 1 myofibroblast cell neighbors within 25 um in oTS [%]	-0.018	-0.247	0.322	-0.476	0.098	0.324	-0.136	-0.009	0.007	0.27
Dendritic cell (CD44+, HLA-DR+) in TSI to dendritic cell in TSI ratio	-0.019	-0.394	0.227	0.453	0.222	0.355	0.094	-0.111	0.274	-0.278
Macrophage cell (Granulocyte enriched) in tissue to all cells (Granulocyte enriched) in tissue ratio	-0.02	-0.401	-0.542	0.231	0.108	-0.15	-0.263	0.421	0.036	0.012
Percent dendritic cell (PAX-5+) with at least 1 tumor cell (Ki67+) neighbors within 25 um in TSI [%] (out of all cells in TSI)	-0.02	-0.008	0.43	0.338	0.109	-0.3	0.337	0.035	0.209	0.184
Macrophage cell (C1Qa+, CD11c+) in oTS to macrophage cell in oTS ratio	-0.021	-0.056	0.504	0.148	0.444	-0.474	0.451	0.043	-0.129	0.153
Percent endothelial cell (CD34+) with at least 1 cd4 treg (CD45RO+) neighbors within 25 um in TSI [%] (out of all cells in TSI)	-0.021	0.289	-0.12	-0.076	0.329	0.438	0.054	-0.387	-0.066	-0.547
Endothelial cell (Collagen4+, HLA-A+) in aTS to endothelial cell in aTS ratio	-0.022	-0.708	-0.071	-0.114	-0.032	-0.542	-0.139	-0.237	-0.031	0.071
Percent cd4 treg (PD-L1+) with at least 1 dendritic cell neighbors within 25 um in aTS [%] (out of all cells in aTS)	-0.022	0.127	0.486	0.376	-0.175	0.076	-0.543	0.216	0.03	-0.302
Percent endothelial cell with at least 1 cd4 treg neighbors within 25 um in TC [%]	-0.024	-0.421	0.253	-0.343	0.026	0.05	-0.365	-0.488	-0.245	0.301
Cd4 t cell (HLA-A+, PD-1+) in TSI to cd4 t cell in TSI ratio	-0.024	0.07	0.407	-0.583	-0.343	0.234	-0.053	0.412	0.152	-0.15
Percent cd4 treg (PD-1+) with at least 1 endothelial cell neighbors within 25 um in aTS [%] (out of all cells in aTS)	-0.024	0.189	0.52	0.056	-0.236	-0.267	-0.003	0.255	-0.316	-0.364
Cd8 t cell (PD-1+) in oTS to all cells in oTS ratio	-0.025	-0.088	0.273	-0.182	-0.436	0.349	-0.356	0.216	0.439	-0.154
Percent cd8 t cell (CD57+) with at least 1 myofibroblast cell neighbors within 25 um in aTS [%] (out of all cells in aTS)	-0.026	0.035	0.541	0.117	-0.118	0.214	-0.354	-0.059	0.028	0.255
Percent plasma cell (CD19+) with at least 1 myofibroblast cell neighbors within 25 um in aTS [%] (out of all cells in aTS)	-0.027	0.057	0.32	0.282	-0.256	-0.236	-0.147	0.182	-0.162	-0.029
Percent macrophage cell (C1Qa+) with at least 1 tumor cell neighbors within 25 um in aTS [%] (out of all cells in aTS)	-0.027	0.034	0.566	-0.105	0.46	-0.049	0.242	0.105	0.132	-0.007
Percent endothelial cell (HLA-A+) with at least 1 tumor cell (PD-L1+) neighbors within 25 um in TSI [%] (out of all cells in TSI)	-0.028	-0.369	0.211	0.281	0.229	0.436	0.038	-0.502	-0.002	-0.384
Percent tumor cell (HLA-A+) with at least 1 plasma cell (CD31+) neighbors within 25 um in TSI [%] (out of all cells in TSI)	-0.029	0.732	-0.122	-0.246	-0.041	-0.3	0.16	-0.061	0.033	0.25
Percent endothelial cell (CD34+) with at least 1 macrophage cell (C1Qa+) neighbors within 25 um in aTS [%] (out of all cells in aTS)	-0.03	0.018	0.13	-0.128	-0.22	-0.284	0.625	-0.31	0.098	-0.052
Cd8 t cell (HLA-A+, PD-1+) in oTS to all cells in oTS ratio	-0.03	-0.217	0.244	-0.39	-0.454	0.155	-0.404	0.181	0.411	-0.033
Percent macrophage cell (MPO+) with at least 1 b cell (HLA-DR+) neighbors within 25 um in oTS [%] (out of all cells in oTS)	-0.031	-0.057	0.691	0.456	0.192	-0.109	0.068	0.361	0.078	0.287
Percent myofibroblast cell (Collagen4+) with at least 1 cd8 t cell neighbors within 25 um in oTS [%] (out of all cells in oTS)	-0.032	-0.1	0.492	0.004	0.276	0.033	-0.303	0.037	0.053	0.641
Percent cd4 treg (Cd278+) with at least 1 macrophage cell (MPO+) neighbors within 25 um in oTS [%] (out of all cells in oTS)	-0.032	0.057	0.673	-0.065	-0.463	-0.091	0.14	0.302	0.074	-0.122
Percent dendritic cell (CD4+) with at least 1 macrophage cell (CD11c+) neighbors within 25 um in oTS [%] (out of all cells in oTS)	-0.033	0.011	0.348	0.587	0.006	-0.22	0.136	0.099	0.313	-0.086
All cells (HLA-DR+) (Granulocyte enriched) in tissue to all cells (Granulocyte enriched) in tissue ratio	-0.034	0.108	0.58	0.442	0.178	-0.321	0.155	-0.03	0.081	0.225
All cells (CD44+) (Granulocyte enriched) in tissue to all cells (Granulocyte enriched) in tissue ratio	-0.035	-0.845	-0.199	-0.073	-0.234	0.002	-0.148	0.168	-0.157	0.242
Percent fibroblast cell with at least 1 macrophage cell neighbors within 25 um in TC [%]	-0.035	-0.237	0.361	-0.181	0.355	0.369	-0.26	-0.455	-0.019	0.217
Percent hev cell (CD44+) with at least 1 plasma cell neighbors within 25 um in oTS [%] (out of all cells in oTS)	-0.035	-0.152	0.361	-0.128	0.305	-0.201	-0.163	0.097	-0.143	0.413
Percent fibroblast cell (HLA-A+) with at least 1 cd4 treg (PD-L1+) neighbors within 25 um in TSI [%] (out of all cells in TSI)	-0.035	-0.451	0.181	0.384	0.131	0.484	-0.113	-0.567	0.04	-0.076
Percent macrophage cell (C1Qa+) with at least 1 dendritic cell neighbors within 25 um in aTS [%] (out of all cells in aTS)	-0.035	0.101	0.389	0.371	-0.184	-0.404	-0.209	0.183	0.021	-0.131
Percent dendritic cell (CD4+) with at least 1 cd4 t cell (PD-L1+) neighbors within 25 um in oTS [%] (out of all cells in oTS)	-0.035	-0.102	0.392	0.188	-0.167	-0.285	0.099	-0.016	-0.149	-0.482
Percent dendritic cell (CD44+) with at least 1 endothelial cell (Collagen4+) neighbors within 25 um in oTS [%] (out of all cells in oTS)	-0.035	-0.221	0.057	0.267	-0.136	-0.531	0.352	-0.374	0.171	-0.082
Macrophage cell (C1Qa+, HLA-DR+) in aTS to all cells in aTS ratio	-0.037	-0.222	0.49	0.364	-0.116	-0.265	0.501	-0.12	0.257	0.266
Percent granulocyte cell (C1Qa+) with at least 1 cd4 t cell (Cd278+) neighbors within 25 um in aTS [%] (out of all cells in aTS)	-0.037	-0.058	0.406	-0.005	0.662	-0.142	0.561	0.034	-0.156	0.01
Percent endothelial cell (Ki67+) with at least 1 cd4 treg (CD44+) neighbors within 25 um in aTS [%] (out of all cells in aTS)	-0.039	0.229	0.009	-0.345	-0.146	-0.336	0.188	-0.132	-0.367	-0.363
Percent tumor cell (CD44+) with at least 1 endothelial cell (CD34+) neighbors within 25 um in TC [%] (out of all cells in TC)	-0.039	0.231	0.123	-0.558	0.037	-0.219	0.024	-0.013	-0.044	-0.412
Percent macrophage cell (CD44+) with at least 1 plasma cell (CD31+) neighbors within 25 um in aTS [%] (out of all cells in aTS)	-0.039	0.6	0.421	0.163	-0.268	0.087	0.178	0.059	-0.142	-0.214
Percent endothelial cell (SMA+) with at least 1 myofibroblast cell neighbors within 25 um in aTS [%] (out of all cells in aTS)	-0.04	0.17	0.52	0.153	0.335	-0.053	-0.163	0.012	-0.341	-0.022
Percent cd4 treg (Ki67+) with at least 1 endothelial cell neighbors within 25 um in oTS [%] (out of all cells in oTS)	-0.04	0.051	0.469	-0.078	-0.653	-0.186	0.113	0.118	-0.15	-0.406
Cd4 t cell (Ki67+, PD-1+) in oTS to cd4 t cell in oTS ratio	-0.041	-0.055	0.565	-0.073	-0.575	0.118	0.193	0.342	-0.075	-0.208
Percent granulocyte cell (C1Qa+) with at least 1 macrophage cell (C1Qa+) neighbors within 25 um in oTS [%] (out of all cells in oTS)	-0.041	0.077	0.329	-0.34	-0.09	0.07	0.496	-0.028	0.593	0.238
Percent cd8 t cell (HLA-A+) with at least 1 cd4 treg (PD-L1+) neighbors within 25 um in oTS [%] (out of all cells in oTS)	-0.041	0.166	0.583	0.224	0.355	-0.379	-0.274	0.352	0.192	-0.002
Endothelial cell (Collagen4+) in oTS to endothelial cell in oTS ratio	-0.042	-0.722	0.121	0.177	0.027	-0.385	0.196	-0.185	0.011	-0.082
Percent endothelial cell (HLA-A+) with at least 1 cd4 treg (CD45RO+) neighbors within 25 um in oTS [%] (out of all cells in oTS)	-0.042	0.245	-0.295	-0.428	0.252	-0.247	-0.047	-0.087	0.123	-0.27
Percent cd8 t cell (CD45RO+) with at least 1 cd4 treg (PD-L1+) neighbors within 25 um in oTS [%] (out of all cells in oTS)	-0.042	0.018	0.444	0.004	0.312	-0.51	-0.34	0.172	0.233	-0.132
Percent macrophage cell (HLA-DR+) with at least 1 plasma cell (CD31+) neighbors within 25 um in TSI [%] (out of all cells in TSI)	-0.042	0.323	-0.378	0.481	-0.113	0.41	0.124	-0.098	-0.259	0.292
Endothelial cell (Collagen4+, Ki67+) in aTS to endothelial cell in aTS ratio	-0.043	-0.114	0.501	0.366	0.444	-0.229	0.093	-0.015	0.156	0.002
All cells (Granulocyte enriched) in oTS to all cells in oTS ratio	-0.043	0.134	0.108	-0.6	-0.077	0.358	0.456	0.018	0.335	0.137
Percent granulocyte cell (CD31+) with at least 1 b cell (PAX-5+) neighbors within 25 um in oTS [%] (out of all cells in oTS)	-0.043	-0.139	0.375	-0.407	-0.268	0.336	0.278	0.067	0.464	0.322
Cd8 t cell (CD44+, GranzymeB+) in TSI to cd8 t cell in TSI ratio	-0.044	-0.422	0.165	-0.299	0.391	-0.195	0.449	0.204	0.174	0.098
Percent cd8 t cell (PD-1+) with at least 1 myofibroblast cell neighbors within 25 um in TSI [%] (out of all cells in TSI)	-0.044	-0.07	0.494	0.278	0.132	0.269	-0.533	-0.204	-0.123	0.229
Percent cd8 t cell with at least 1 endothelial cell neighbors within 25 um in TSI [%]	-0.046	0.228	0.478	-0.214	0.095	-0.57	-0.155	-0.042	0.083	-0.239
Percent cd8 t cell (PD-1+) with at least 1 myofibroblast cell neighbors within 25 um in aTS [%] (out of all cells in aTS)	-0.046	0.095	0.544	0.225	0.191	0.109	-0.546	0.08	0.053	0.076
Percent fibroblast cell with at least 1 macrophage cell neighbors within 25 um in aTS [%]	-0.047	0.359	0.319	-0.02	0.277	0.194	0.073	-0.303	-0.121	-0.064
Percent endothelial cell (Collagen4+) with at least 1 cd4 treg (PD-L1+) neighbors within 25 um in aTS [%] (out of all cells in aTS)	-0.047	-0.148	0.36	-0.333	0.331	-0.353	0.248	-0.011	-0.466	-0.222
Percent endothelial cell with at least 1 dendritic cell neighbors within 25 um in oTS [%]	-0.048	-0.24	0.106	0.393	-0.154	-0.128	0.291	-0.189	0.226	-0.219
Percent cd4 treg (CD57+) with at least 1 myofibroblast cell neighbors within 25 um in oTS [%] (out of all cells in oTS)	-0.049	-0.236	0.471	-0.45	-0.118	0.155	-0.093	0.078	-0.506	-0.063
Cd8 t cell (CD45RO+, GranzymeB+) in TSI to cd8 t cell in TSI ratio	-0.05	-0.12	0.21	-0.15	0.608	-0.185	0.111	0.576	0.052	0.097
All cells (PD-L1+) in aTS to all cells in aTS ratio	-0.05	-0.656	0.133	-0.1	0.42	-0.214	0.278	0.236	-0.215	-0.194
Percent endothelial cell (Collagen4+) with at least 1 macrophage cell (CD11c+) neighbors within 25 um in oTS [%] (out of all cells in oTS)	-0.05	-0.189	-0.033	-0.076	-0.123	-0.392	0.192	-0.344	-0.103	-0.232
Granulocyte cell (CD44+) in aTS to granulocyte cell in aTS ratio	-0.051	-0.549	0.157	-0.399	-0.365	0.042	-0.198	-0.099	-0.079	0.089
Percent hev cell with at least 1 macrophage cell neighbors within 25 um in aTS [%]	-0.051	0.777	0.056	0.182	0.14	0.273	-0.028	0.114	-0.003	0.301
Percent endothelial cell (HLA-A+) with at least 1 cd4 treg (PD-1+) neighbors within 25 um in oTS [%] (out of all cells in oTS)	-0.051	0.014	0.284	-0.23	-0.682	-0.168	-0.069	0.067	0.035	-0.379
Percent myofibroblast cell (Collagen4+) with at least 1 b cell neighbors within 25 um in oTS [%] (out of all cells in oTS)	-0.051	-0.696	-0.1	-0.159	-0.262	-0.126	-0.291	-0.288	-0.103	0.315
Percent tumor cell (PAX-5+) with at least 1 cd8 t cell (CD44+) neighbors within 25 um in TC [%] (out of all cells in TC)	-0.053	-0.467	0.076	0.038	0.149	0.189	0.292	-0.133	0.343	-0.133
Dendritic cell (PD-L1+) in TSI to dendritic cell in TSI ratio	-0.053	-0.592	0.237	0.287	0.427	0.289	-0.092	-0.419	0.022	0.172
Percent cd4 treg (PD-1+) with at least 1 granulocyte cell neighbors within 25 um in aTS [%] (out of all cells in aTS)	-0.053	0.057	0.247	-0.221	-0.033	-0.075	0.55	0.055	-0.523	-0.312
Percent plasma cell (HLA-A+) with at least 1 hev cell neighbors within 25 um in oTS [%] (out of all cells in oTS)	-0.053	-0.528	-0.242	-0.303	-0.128	-0.225	0.363	0.05	-0.201	-0.284
Percent fibroblast cell (HLA-A+) with at least 1 b cell (Ki67+) neighbors within 25 um in oTS [%] (out of all cells in oTS)	-0.054	0.107	0.533	0.499	0.362	-0.25	0.319	0.216	0.074	0.178
Macrophage cell (CD163+, MPO+) in aTS to macrophage cell in aTS ratio	-0.054	0.004	0.464	-0.328	0.389	-0.154	0.516	0.126	-0.387	-0.068
Macrophage cell (CD14+, CD4+) in aTS to all cells in aTS ratio	-0.055	-0.558	0.584	0.468	-0.129	0.073	0.207	-0.07	-0.117	0.034
Percent tumor cell (HLA-A+) with at least 1 cd4 treg (PD-L1+) neighbors within 25 um in TC [%] (out of all cells in TC)	-0.056	-0.419	0.218	-0.357	-0.091	0.267	-0.18	-0.523	-0.016	0.383
Percent macrophage cell (MPO+) with at least 1 cd4 treg (PD-1+) neighbors within 25 um in aTS [%] (out of all cells in aTS)	-0.056	-0.038	0.771	-0.088	-0.302	0.101	-0.137	0.246	0.106	0.133
Granulocyte cell (CD44+, HLA-A+) in aTS to granulocyte cell in aTS ratio	-0.057	-0.754	-0.354	-0.395	-0.021	-0.15	-0.148	-0.141	-0.059	0.146
Percent cd4 treg with at least 1 plasma cell neighbors within 25 um in TC [%]	-0.057	-0.084	0.101	-0.86	-0.032	0.079	0.197	-0.176	0.222	0.132
Percent cd4 t cell (Cd278+) with at least 1 hev cell neighbors within 25 um in aTS [%] (out of all cells in aTS)	-0.057	0.042	0.326	-0.039	-0.301	-0.204	-0.237	0.126	0.234	-0.119
Percent granulocyte cell with at least 1 cd4 treg neighbors within 25 um in oTS [%]	-0.058	-0.043	0.604	0.066	-0.455	-0.235	-0.026	0.307	-0.309	-0.364
Percent endothelial cell (CD34+) with at least 1 cd4 treg (CD45RO+) neighbors within 25 um in oTS [%] (out of all cells in oTS)	-0.058	-0.081	-0.141	-0.473	0.254	0.07	0.187	0.171	0.094	-0.402
Percent cd4 treg (PD-L1+) with at least 1 macrophage cell (C1Qa+) neighbors within 25 um in oTS [%] (out of all cells in oTS)	-0.059	0.009	0.621	0.294	0.031	-0.197	0.471	0.265	0.218	0.316
Macrophage cell (CD14+, HLA-A+) in TSI to macrophage cell in TSI ratio	-0.06	0.137	-0.361	-0.572	0.095	0.314	0.207	-0.349	-0.17	-0.212
Percent fibroblast cell with at least 1 myofibroblast cell neighbors within 25 um in TSI [%]	-0.06	-0.57	0.109	-0.033	-0.078	-0.177	-0.402	0.35	-0.195	0.112
Cd8 t cell (GranzymeB+, PD-1+) in aTS to cd8 t cell in aTS ratio	-0.06	-0.074	0.397	-0.401	-0.083	-0.108	0.418	0.408	0.028	0.135
Percent macrophage cell (CD11c+) with at least 1 plasma cell (CD31+) neighbors within 25 um in aTS [%] (out of all cells in aTS)	-0.06	-0.012	0.783	0.036	0.152	0.21	-0.04	0.291	0.042	-0.174
Percent dendritic cell (PAX-5+) with at least 1 tumor cell neighbors within 25 um in TSI [%] (out of all cells in TSI)	-0.06	0.025	0.325	0.284	-0.302	-0.425	0.412	-0.072	0.243	-0.052
Percent endothelial cell (Ki67+) with at least 1 macrophage cell (CD163+) neighbors within 25 um in aTS [%] (out of all cells in aTS)	-0.06	0.105	0.802	0.222	0.446	0.005	-0.071	-0.101	-0.179	-0.036
Percent dendritic cell (PAX-5+) with at least 1 macrophage cell (HLA-DR+) neighbors within 25 um in oTS [%] (out of all cells in oTS)	-0.06	-0.133	0.166	0.47	-0.275	-0.354	0.26	-0.198	0.312	-0.238
Percent cd4 treg (HLA-DR+) with at least 1 cd4 t cell (PD-L1+) neighbors within 25 um in oTS [%] (out of all cells in oTS)	-0.062	-0.024	0.631	0.009	0.024	-0.272	-0.014	0.406	-0.427	-0.324
Percent plasma cell (CD44+) with at least 1 cd4 treg (CD57+) neighbors within 25 um in oTS [%] (out of all cells in oTS)	-0.062	0.168	0.097	-0.279	0.206	0.383	0.227	0.101	-0.462	-0.443
Percent cd8 t cell (CD57+) with at least 1 macrophage cell (PD-L1+) neighbors within 25 um in oTS [%] (out of all cells in oTS)	-0.062	-0.311	0.294	-0.073	-0.113	-0.006	-0.417	0.378	-0.182	-0.556
Percent cd8 t cell (PD-L1+) with at least 1 endothelial cell neighbors within 25 um in oTS [%] (out of all cells in oTS)	-0.063	-0.004	0.025	0.09	-0.4	-0.639	-0.188	-0.018	0.371	-0.415
Macrophage cell (CD14+, CD44+) in TSI to all cells in TSI ratio	-0.066	-0.187	-0.193	0.085	0.197	0.736	0.333	-0.374	-0.033	-0.097
Endothelial cell (CD34+, SMA+) in TSI to endothelial cell in TSI ratio	-0.067	0.12	0.329	-0.537	-0.394	-0.042	-0.031	0.169	-0.218	-0.421
Percent endothelial cell (HLA-A+) with at least 1 b cell (PAX-5+) neighbors within 25 um in oTS [%] (out of all cells in oTS)	-0.067	-0.273	0.005	-0.272	-0.563	-0.384	-0.272	0.055	0.087	-0.184
CD4+ T-cells (PD1+) - CD4+ Tregs (PD-L1+) interactions in oTS	-0.068	-0.125	0.466	0.074	-0.39	0.068	-0.123	0.358	-0.202	-0.479
Macrophage cell (C1Qa+, PD-L1+) in TSI to macrophage cell in TSI ratio	-0.069	-0.764	0.101	0.149	0.237	-0.303	0.262	-0.121	0.145	0.321
Cd8 t cell (CD45RO+, Ki67+) in aTS to cd8 t cell in aTS ratio	-0.071	0.136	0.106	-0.372	0.533	0.088	0.273	0.253	-0.566	-0.002
Percent plasma cell (CD31+) with at least 1 hev cell neighbors within 25 um in oTS [%] (out of all cells in oTS)	-0.071	-0.084	0.058	-0.11	0.429	-0.18	0.243	0.273	-0.014	0.154
Dendritic cell (CD14+) in oTS to dendritic cell in oTS ratio	-0.072	-0.511	-0.45	0.365	-0.14	0.361	0.201	-0.169	0.222	-0.083
Macrophage cell (CD44+) in aTS to all cells in aTS ratio	-0.072	-0.761	0.261	0.02	-0.054	0.071	-0.148	0.184	-0.091	0.031
Percent macrophage cell (PD-L1+) with at least 1 dendritic cell neighbors within 25 um in oTS [%] (out of all cells in oTS)	-0.072	0.058	0.112	0.194	-0.306	-0.31	-0.343	0.029	0.304	-0.36
B cell (PAX-5+) in oTS to b cell in oTS ratio	-0.075	-0.44	0.382	-0.14	-0.151	-0.083	0.082	-0.028	0.676	-0.275
Percent endothelial cell (SMA+) with at least 1 cd4 treg (CD45RO+) neighbors within 25 um in oTS [%] (out of all cells in oTS)	-0.075	-0.008	-0.091	-0.405	0.178	-0.195	0.161	-0.057	0.22	-0.264
Percent granulocyte cell (C1Qa+) with at least 1 endothelial cell (CD34+) neighbors within 25 um in oTS [%] (out of all cells in oTS)	-0.075	-0.043	0.247	-0.78	0.023	0.068	0.284	0.099	-0.255	-0.332
Percent tumor cell with at least 1 myofibroblast cell neighbors within 25 um in TC [%]	-0.076	0.206	0.413	0.158	0.318	-0.273	-0.23	0.274	-0.05	0.211
All cells (CD4+) (T cells enriched) in tissue to all cells (T cells enriched) in tissue ratio	-0.077	-0.216	0.404	0.321	-0.147	0.329	0.438	0.095	-0.562	0.007
Percent endothelial cell (CD34+) with at least 1 b cell (CD44+) neighbors within 25 um in oTS [%] (out of all cells in oTS)	-0.078	0.112	-0.089	-0.057	-0.71	-0.128	0.056	-0.126	-0.429	-0.429
Percent cd4 treg (CD45RO+) with at least 1 dendritic cell neighbors within 25 um in oTS [%] (out of all cells in oTS)	-0.078	0.009	0.299	0.353	-0.148	-0.17	0.106	0.171	0.275	-0.252
Percent cd4 t cell (CD44+) with at least 1 cd4 treg (CD57+) neighbors within 25 um in oTS [%] (out of all cells in oTS)	-0.08	-0.036	0.405	0.178	-0.14	0.127	0.199	0.181	-0.068	-0.616
Macrophage cell (C1Qa+, CD44+) in aTS to all cells in aTS ratio	-0.08	-0.502	0.441	-0.101	-0.212	-0.003	0.397	0.011	0.166	0.289
Percent dendritic cell (HLA-A+) with at least 1 macrophage cell neighbors within 25 um in oTS [%] (out of all cells in oTS)	-0.081	0.152	0.539	0.444	0.299	-0.317	0.028	0.31	0.183	0.254
Cd8 t cell (HLA-A+) in TSI to cd8 t cell in TSI ratio	-0.082	-0.044	-0.585	-0.564	-0.041	0.101	-0.09	-0.174	-0.043	-0.164
Percent dendritic cell with at least 1 endothelial cell neighbors within 25 um in aTS [%]	-0.082	0.052	-0.112	0.336	-0.504	-0.183	0.157	0.049	-0.382	-0.219
Percent b cell with at least 1 myofibroblast cell neighbors within 25 um in oTS [%]	-0.082	-0.4	0.431	0.005	-0.115	0.177	-0.548	-0.198	-0.293	0.27
Percent tumor cell (HLA-A+) with at least 1 macrophage cell (C1Qa+) neighbors within 25 um in TC [%] (out of all cells in TC)	-0.082	-0.023	0.12	-0.36	-0.011	0.139	0.476	-0.225	0.161	-0.053
Percent tumor cell with at least 1 hev cell neighbors within 25 um in TC [%]	-0.082	-0.209	0.188	-0.197	-0.326	0.372	-0.279	-0.022	0.265	0.029
Percent cd8 t cell (CD44+) with at least 1 hev cell neighbors within 25 um in aTS [%] (out of all cells in aTS)	-0.083	-0.026	0.229	-0.169	0.161	-0.137	-0.45	0.053	0.357	-0.011
Macrophage cell (CD163+, HLA-A+) in aTS to macrophage cell in aTS ratio	-0.084	-0.569	0.372	-0.543	0.03	-0.147	0.22	-0.209	0.055	0.151
Percent endothelial cell (Collagen4+) with at least 1 plasma cell (CD31+) neighbors within 25 um in aTS [%] (out of all cells in aTS)	-0.084	0.35	0.157	-0.198	0.105	-0.428	0.228	-0.125	-0.48	-0.223
Endothelial cell (HLA-A+) in oTS to endothelial cell in oTS ratio	-0.085	-0.812	-0.209	-0.302	-0.307	-0.09	0.14	-0.109	-0.043	-0.023
Cd4 t cell (PD-L1+) in TC to cd4 t cell in TC ratio	-0.085	-0.264	0.36	-0.022	-0.053	0.114	-0.585	-0.268	-0.026	0.049
Macrophage cell (PD-L1+) in oTS to macrophage cell in oTS ratio	-0.085	-0.652	0.172	0.266	0.181	-0.28	0.403	0.195	-0.074	-0.025
Percent endothelial cell (Ki67+) with at least 1 granulocyte cell neighbors within 25 um in aTS [%] (out of all cells in aTS)	-0.085	0.149	0.03	-0.398	-0.098	-0.105	0.573	-0.004	-0.477	-0.254
Percent endothelial cell (Collagen4+) with at least 1 tumor cell (PD-L1+) neighbors within 25 um in TSI [%] (out of all cells in TSI)	-0.085	-0.481	0.103	0.11	0.35	0.179	0.175	-0.504	-0.165	-0.231
Percent fibroblast cell with at least 1 hev cell neighbors within 25 um in oTS [%]	-0.086	-0.442	0.262	-0.068	0.347	-0.158	0.038	0.087	-0.181	0.455
Macrophage cell (C1Qa+, MPO+) in aTS to macrophage cell in aTS ratio	-0.086	0.041	0.253	-0.355	0.021	-0.175	0.722	-0.077	0.139	0.119
Percent hev cell (HLA-A+) with at least 1 cd4 treg (Cd278+) neighbors within 25 um in aTS [%] (out of all cells in aTS)	-0.086	-0.241	0.42	0.236	0.444	-0.011	-0.22	-0.259	0.17	0.378
Percent cd8 t cell (PD-1+) with at least 1 hev cell neighbors within 25 um in oTS [%] (out of all cells in oTS)	-0.086	-0.325	0.2	-0.63	0.004	-0.235	-0.169	-0.073	-0.189	-0.136
Endothelial cell (CD34+, SMA+) in aTS to all cells in aTS ratio	-0.087	0.132	0.2	-0.392	-0.31	-0.085	0.06	-0.019	-0.293	-0.557
All cells (PAX-5+) in aTS to all cells in aTS ratio	-0.088	-0.677	-0.059	-0.291	-0.206	-0.177	-0.308	0.149	-0.004	0.133
Percent plasma cell with at least 1 dendritic cell neighbors within 25 um in aTS [%]	-0.088	0.173	-0.273	0.266	-0.302	-0.224	0.163	-0.13	-0.266	0.065
Percent granulocyte cell (HLA-A+) with at least 1 endothelial cell (Collagen4+) neighbors within 25 um in oTS [%] (out of all cells in oTS)	-0.088	-0.084	0.236	-0.322	-0.296	-0.161	0.62	-0.321	0.3	-0.08
Cd4 t cell (PD-1+) in TSI to cd4 t cell in TSI ratio	-0.09	0.097	0.596	-0.317	-0.42	0.151	-0.117	0.494	0.104	-0.129
Endothelial cell (HLA-A+, SMA+) in TSI to endothelial cell in TSI ratio	-0.09	0.119	0.366	-0.537	-0.148	-0.144	0.25	-0.035	0.185	-0.313
Percent granulocyte cell (CD31+) with at least 1 cd4 treg neighbors within 25 um in oTS [%] (out of all cells in oTS)	-0.091	-0.047	0.371	-0.304	-0.646	0.049	-0.017	0.213	-0.084	-0.099
Percent fibroblast cell (CD44+) with at least 1 plasma cell neighbors within 25 um in TSI [%] (out of all cells in TSI)	-0.092	0.5	-0.504	0.132	-0.299	0.021	0.122	0.279	-0.182	0.302
Percent tumor cell (PAX-5+) with at least 1 cd4 treg (CD44+) neighbors within 25 um in TSI [%] (out of all cells in TSI)	-0.093	-0.513	0.297	-0.131	0.097	0.172	0.167	-0.062	0.421	-0.186
Percent macrophage cell (MPO+) with at least 1 tumor cell neighbors within 25 um in aTS [%] (out of all cells in aTS)	-0.093	0.394	0.602	-0.101	0.331	0.046	0.335	0.111	-0.032	0.082
Fibroblast cell (HLA-A+) in TSI to fibroblast cell in TSI ratio	-0.094	-0.201	-0.81	-0.367	0.085	0.103	-0.174	-0.131	0.063	0.062
Percent endothelial cell (CD34+) with at least 1 macrophage cell (CD163+) neighbors within 25 um in aTS [%] (out of all cells in aTS)	-0.094	0.162	0.688	0.028	0.443	-0.032	-0.09	0.143	-0.079	0.128
Percent endothelial cell (SMA+) with at least 1 myofibroblast cell neighbors within 25 um in oTS [%] (out of all cells in oTS)	-0.094	0.195	-0.158	-0.013	-0.217	0.066	-0.222	-0.574	-0.388	-0.391
Percent endothelial cell (CD34+) with at least 1 cd4 t cell (GranzymeB+) neighbors within 25 um in aTS [%] (out of all cells in aTS)	-0.094	0.133	0.103	-0.68	0.167	-0.108	0.05	0.218	-0.006	-0.437
Cd4 treg (CD44+, CD45RO+) in TSI to cd4 treg in TSI ratio	-0.096	-0.501	-0.33	-0.38	0.478	0.414	0.024	-0.055	0.129	0.111
Percent endothelial cell (HLA-A+) with at least 1 macrophage cell (CD11c+) neighbors within 25 um in oTS [%] (out of all cells in oTS)	-0.096	0.097	-0.159	0.048	-0.202	-0.117	-0.162	-0.141	0.14	-0.389
Percent myofibroblast cell with at least 1 granulocyte cell neighbors within 25 um in aTS [%]	-0.099	0.266	-0.07	-0.524	-0.078	0.152	0.649	0.006	-0.3	-0.06
Percent endothelial cell (SMA+) with at least 1 myofibroblast cell (Collagen4+) neighbors within 25 um in TSI [%] (out of all cells in TSI)	-0.099	-0.043	0.358	0.384	-0.053	-0.302	0.408	-0.403	0.058	-0.197
All cells (HLA-A+) (Endothelial enriched) in tissue to all cells (Endothelial enriched) in tissue ratio	-0.101	-0.582	-0.506	-0.39	-0.133	-0.277	0.25	-0.008	0.027	0.055
Percent endothelial cell with at least 1 myofibroblast cell neighbors within 25 um in aTS [%]	-0.102	-0.163	0.602	-0.01	0.136	0.132	-0.275	0.053	-0.167	0.054
Percent macrophage cell with at least 1 endothelial cell neighbors within 25 um in TC [%]	-0.102	0.108	0.238	0.086	-0.029	0.155	-0.337	0.1	0.363	-0.367
Percent fibroblast cell (HLA-A+) with at least 1 endothelial cell (Collagen4+) neighbors within 25 um in TSI [%] (out of all cells in TSI)	-0.102	-0.366	0.243	0.551	0.019	-0.247	0.504	-0.233	0.202	0.039
Percent dendritic cell (HLA-A+) with at least 1 macrophage cell (C1Qa+) neighbors within 25 um in TSI [%] (out of all cells in TSI)	-0.102	-0.315	0.063	0.272	0.032	-0.159	0.777	0.042	0.319	0.059
Percent hev cell with at least 1 macrophage cell neighbors within 25 um in oTS [%]	-0.103	0.213	0.596	-0.036	-0.22	0.077	-0.024	0.08	0.067	-0.56
Percent b cell with at least 1 granulocyte cell neighbors within 25 um in oTS [%]	-0.103	-0.092	0.485	0.245	-0.268	0.163	0.375	0.008	0.342	0.153
Percent cd4 treg (LAG3+) with at least 1 fibroblast cell neighbors within 25 um in aTS [%] (out of all cells in aTS)	-0.103	-0.136	0.631	0.186	-0.087	-0.024	-0.18	0.211	-0.085	-0.479
Percent macrophage cell (HLA-A+) with at least 1 cd4 treg (PD-L1+) neighbors within 25 um in aTS [%] (out of all cells in aTS)	-0.103	-0.499	0.443	0.376	0.336	-0.091	0.071	0.293	-0.104	-0.026
Cd8 t cell (Ki67+, PD-1+) in oTS to cd8 t cell in oTS ratio	-0.104	-0.353	0.508	-0.306	-0.521	0.194	-0.057	0.054	-0.133	0.045
Percent granulocyte cell (CD31+) with at least 1 cd4 treg (CD45RO+) neighbors within 25 um in aTS [%] (out of all cells in aTS)	-0.105	0.13	0.157	-0.5	0.541	0.147	0.518	0.107	-0.247	-0.122
Percent cd4 treg with at least 1 dendritic cell neighbors within 25 um in TC [%]	-0.106	-0.045	0.376	0.496	-0.351	-0.354	0.303	-0.053	0.026	-0.122
Plasma cell (Ki67+) in oTS to plasma cell in oTS ratio	-0.106	-0.088	0.344	0.582	0.166	-0.142	0.527	0.089	0.248	0.119
Percent macrophage cell (CD11c+) with at least 1 plasma cell neighbors within 25 um in oTS [%] (out of all cells in oTS)	-0.106	0.056	0.317	-0.081	-0.554	0.347	-0.37	0.18	0.101	-0.33
Percent hev cell (CD44+) with at least 1 cd8 t cell neighbors within 25 um in oTS [%] (out of all cells in oTS)	-0.107	-0.266	0.263	-0.37	0.121	-0.111	-0.501	0.108	0.119	0.234
Cd8 t cell (CD45RO+, Ki67+) in TSI to cd8 t cell in TSI ratio	-0.108	-0.072	0.461	-0.325	0.499	-0.048	0.187	0.321	-0.147	-0.322
Percent endothelial cell (Collagen4+) with at least 1 b cell (CD44+) neighbors within 25 um in oTS [%] (out of all cells in oTS)	-0.108	0.309	-0.125	-0.075	-0.526	-0.338	-0.024	-0.135	-0.555	-0.183
Percent dendritic cell with at least 1 tumor cell neighbors within 25 um in aTS [%]	-0.109	0.495	-0.263	0.316	0.159	0.163	0.082	0.394	-0.367	0.167
Hev cell (CD31+) in oTS to hev cell in oTS ratio	-0.111	0.413	-0.704	0.105	-0.022	-0.23	0	-0.176	-0.153	0.277
Percent plasma cell (HLA-A+) with at least 1 granulocyte cell neighbors within 25 um in oTS [%] (out of all cells in oTS)	-0.111	0.34	-0.101	-0.018	-0.353	0.474	0.168	0.03	0.2	-0.267
Macrophage cell (CD14+, HLA-A+) in TSI to all cells in TSI ratio	-0.111	0.116	-0.31	0.026	0.236	0.762	0.047	-0.382	-0.104	-0.128
Percent b cell with at least 1 dendritic cell neighbors within 25 um in aTS [%]	-0.112	0.051	0.215	0.364	-0.443	-0.09	-0.297	0.215	-0.107	-0.277
Percent cd4 treg with at least 1 endothelial cell neighbors within 25 um in TC [%]	-0.112	-0.203	0.353	-0.253	-0.24	-0.23	-0.579	-0.363	0.189	0.122
Percent cd4 treg (Cd278+) with at least 1 dendritic cell neighbors within 25 um in oTS [%] (out of all cells in oTS)	-0.112	0.041	0.299	0.321	-0.256	-0.258	0.139	0.157	0.273	-0.133
Percent macrophage cell (CD163+) with at least 1 plasma cell (CD31+) neighbors within 25 um in TSI [%] (out of all cells in TSI)	-0.112	0.494	0.134	0.343	-0.042	0.644	-0.031	-0.269	0.078	-0.121
All cells (HLA-A+) (Tumor Fibroblast enriched) in tissue to all cells (Tumor Fibroblast enriched) in tissue ratio	-0.114	0.093	-0.342	-0.451	0.279	0.494	-0.12	-0.175	-0.024	-0.07
Percent cd4 treg (CD57+) with at least 1 macrophage cell (CD163+) neighbors within 25 um in oTS [%] (out of all cells in oTS)	-0.114	-0.322	0.512	-0.065	-0.349	-0.087	-0.065	0.358	-0.19	-0.308
Plasma cell (HLA-A+, Ki67+) in aTS to plasma cell in aTS ratio	-0.114	-0.281	0.142	0.234	0.232	-0.018	0.746	0.045	0.225	-0.016
B cell (CD79a+) in oTS to b cell in oTS ratio	-0.115	-0.085	-0.043	-0.572	0.393	-0.263	0.268	-0.3	-0.122	-0.223
Cd4 t cell (CD45RO+, PD-1+) in oTS to cd4 t cell in oTS ratio	-0.115	-0.293	0.28	-0.554	-0.109	0.436	-0.025	0.169	0.224	-0.066
Macrophage cell (CD11c+) in aTS to macrophage cell in aTS ratio	-0.115	-0.519	0.048	0.091	0.562	-0.226	0.076	-0.035	0.217	0.169
Percent granulocyte cell (CD31+) with at least 1 myofibroblast cell neighbors within 25 um in oTS [%] (out of all cells in oTS)	-0.115	0.075	0.255	-0.767	0.068	0.117	0.248	0.127	0.226	0.171
Percent endothelial cell (HLA-A+) with at least 1 macrophage cell (CD163+) neighbors within 25 um in TSI [%] (out of all cells in TSI)	-0.116	-0.07	0.537	0.528	0.348	0.134	0.305	-0.273	0.176	-0.122
Cd4 treg (Cd278+, PD-1+) in oTS to cd4 treg in oTS ratio	-0.117	-0.644	0.197	-0.357	0.053	0.108	-0.004	-0.065	-0.19	0.123
Percent dendritic cell with at least 1 endothelial cell neighbors within 25 um in TSI [%]	-0.117	0.28	0.237	0.01	-0.141	-0.275	0.062	-0.148	-0.361	-0.23
Percent macrophage cell (C1Qa+) with at least 1 granulocyte cell (CD14+) neighbors within 25 um in aTS [%] (out of all cells in aTS)	-0.119	-0.51	0.353	0.165	0.17	0.229	0.249	0.135	0.166	-0.353
Endothelial cell (Collagen4+, HLA-A+) in aTS to all cells in aTS ratio	-0.119	-0.295	0.069	-0.23	-0.161	-0.635	0.072	-0.265	-0.078	-0.17
Percent endothelial cell (CD34+) with at least 1 tumor cell (PD-L1+) neighbors within 25 um in TSI [%] (out of all cells in TSI)	-0.119	-0.199	0.118	-0.186	0.145	0.405	-0.108	-0.534	-0.135	-0.425
Percent b cell with at least 1 endothelial cell neighbors within 25 um in aTS [%]	-0.12	0.412	-0.182	0.167	-0.362	-0.107	0.053	0.082	-0.581	0.287
Percent fibroblast cell (HLA-A+) with at least 1 cd4 t cell (GranzymeB+) neighbors within 25 um in oTS [%] (out of all cells in oTS)	-0.121	0.034	0.198	-0.307	-0.172	-0.194	0.02	0.329	-0.077	-0.257
Percent granulocyte cell (CD14+) with at least 1 endothelial cell (Collagen4+) neighbors within 25 um in oTS [%] (out of all cells in oTS)	-0.121	-0.138	0.118	0.027	0.005	-0.504	0.561	-0.445	-0.007	-0.357
Percent fibroblast cell (HLA-A+) with at least 1 plasma cell neighbors within 25 um in TSI [%] (out of all cells in TSI)	-0.121	0.305	-0.734	0.208	-0.222	0.082	0.245	0.096	-0.214	0.284
Cd8 t cell (HLA-A+, PD-1+) in TSI to cd8 t cell in TSI ratio	-0.122	-0.314	0.419	-0.44	-0.293	0.128	0.163	0.207	0.106	-0.183
Dendritic cell (CD45RO+) in TSI to dendritic cell in TSI ratio	-0.122	-0.211	0.017	-0.374	0.677	0.189	0.357	0.116	-0.175	-0.224
Percent tumor cell (HLA-A+) with at least 1 hev cell (HLA-A+) neighbors within 25 um in TSI [%] (out of all cells in TSI)	-0.124	0.045	0.464	-0.709	0.081	-0.375	-0.064	0.115	0.081	-0.094
Cd4 t cell (CD45RO+, Ki67+) in TC to cd4 t cell in TC ratio	-0.125	0.139	0.237	-0.538	0.355	0.06	0.165	0.346	-0.001	-0.296
All cells (CD31+) (Macrophage enriched) in tissue to all cells (Macrophage enriched) in tissue ratio	-0.125	0.644	-0.124	0.047	-0.308	0.17	0.28	-0.119	0.004	0.166
Percent macrophage cell (CD163+) with at least 1 b cell (PAX-5+) neighbors within 25 um in TSI [%] (out of all cells in TSI)	-0.125	-0.8	-0.254	-0.107	-0.025	0.108	-0.244	0.301	-0.015	0.084
Cd4 treg (HLA-DR+, PD-1+) in aTS to cd4 treg in aTS ratio	-0.126	-0.103	0.102	-0.264	-0.662	0.155	0.053	0.096	-0.219	0.371
Percent endothelial cell (SMA+) with at least 1 macrophage cell (CD4+) neighbors within 25 um in oTS [%] (out of all cells in oTS)	-0.126	-0.208	0.272	0.233	-0.721	-0.131	0.241	-0.062	-0.217	-0.368
Percent endothelial cell (SMA+) with at least 1 macrophage cell (MPO+) neighbors within 25 um in oTS [%] (out of all cells in oTS)	-0.127	0.194	0.27	-0.368	-0.316	0.063	0.528	0.089	0.198	-0.228
Percent endothelial cell (HLA-A+) with at least 1 macrophage cell (C1Qa+) neighbors within 25 um in aTS [%] (out of all cells in aTS)	-0.128	-0.004	0.283	-0.035	-0.16	-0.227	0.659	-0.154	0.174	0.015
Percent plasma cell (CD79a+) with at least 1 hev cell neighbors within 25 um in aTS [%] (out of all cells in aTS)	-0.128	-0.075	0.048	-0.107	-0.377	-0.323	0.174	0.145	0.096	-0.221
Percent hev cell with at least 1 fibroblast cell neighbors within 25 um in oTS [%]	-0.129	0.592	0.064	0.317	-0.007	0.094	0.567	0.251	-0.205	0.07
Percent macrophage cell (C1Qa+) with at least 1 plasma cell (CD31+) neighbors within 25 um in oTS [%] (out of all cells in oTS)	-0.129	-0.146	0.622	-0.153	-0.012	0.224	-0.071	0.109	0.444	-0.399
Percent endothelial cell (CD34+) with at least 1 dendritic cell (CD4+) neighbors within 25 um in oTS [%] (out of all cells in oTS)	-0.13	-0.053	0.218	0.121	-0.728	0.062	0.148	0.067	-0.377	-0.367
Percent cd4 treg (Cd278+) with at least 1 endothelial cell neighbors within 25 um in oTS [%] (out of all cells in oTS)	-0.13	0.091	0.53	-0.159	-0.288	-0.339	0.238	0.12	-0.411	-0.227
Percent cd4 treg (Ki67+) with at least 1 granulocyte cell neighbors within 25 um in oTS [%] (out of all cells in oTS)	-0.13	0.016	0.41	-0.204	-0.247	0.022	0.263	0.304	-0.331	-0.506
Percent endothelial cell (Collagen4+) with at least 1 macrophage cell neighbors within 25 um in TSI [%] (out of all cells in TSI)	-0.13	-0.219	0.203	0.295	-0.114	0.036	0.161	-0.284	0.053	-0.308
Percent cd8 t cell (Ki67+) with at least 1 macrophage cell (PD-L1+) neighbors within 25 um in oTS [%] (out of all cells in oTS)	-0.131	-0.161	0.269	-0.196	-0.023	-0.529	-0.222	-0.087	0.261	-0.259
Percent fibroblast cell (CD44+) with at least 1 macrophage cell (CD11c+) neighbors within 25 um in oTS [%] (out of all cells in oTS)	-0.131	-0.066	0.382	0.288	0.044	-0.484	0.027	-0.092	0.285	-0.084
Percent macrophage cell (CD163+) with at least 1 endothelial cell (CD34+) neighbors within 25 um in TSI [%] (out of all cells in TSI)	-0.131	0.056	0.207	-0.04	-0.087	0.44	-0.363	-0.203	0.157	-0.634
Percent endothelial cell (SMA+) with at least 1 cd4 treg neighbors within 25 um in oTS [%] (out of all cells in oTS)	-0.132	-0.055	0.419	0.04	-0.435	-0.531	0.088	-0.048	-0.203	-0.384
Cd4 t cell (CD44+) in TSI to cd4 t cell in TSI ratio	-0.133	-0.398	-0.673	-0.383	0.141	0.353	-0.054	0.055	-0.039	-0.001
Percent endothelial cell (SMA+) with at least 1 cd4 treg (Ki67+) neighbors within 25 um in oTS [%] (out of all cells in oTS)	-0.133	0.237	-0.162	0.403	-0.292	-0.099	0.295	-0.001	-0.285	-0.089
Percent myofibroblast cell (HLA-A+) with at least 1 cd4 treg (Cd278+) neighbors within 25 um in oTS [%] (out of all cells in oTS)	-0.134	-0.214	0.186	0.335	0.129	-0.292	0.089	-0.444	0.382	0.036
Myofibroblast cell (Endothelial enriched) in tissue to all cells (Endothelial enriched) in tissue ratio	-0.135	-0.561	0.356	-0.157	0.071	0.264	-0.447	-0.026	-0.019	0.231
Percent endothelial cell (CD34+) with at least 1 b cell (Ki67+) neighbors within 25 um in oTS [%] (out of all cells in oTS)	-0.135	0.087	0.081	0.374	-0.261	-0.008	0.522	0.013	-0.175	-0.157
Cd8 t cell (CD45RO+, PD-L1+) in TSI to cd8 t cell in TSI ratio	-0.136	-0.639	-0.274	-0.372	0.466	0.215	-0.025	0.145	0.059	-0.226
Percent endothelial cell (CD34+) with at least 1 macrophage cell (CD14+) neighbors within 25 um in TC [%] (out of all cells in TC)	-0.136	0.065	0.05	-0.318	0.179	0.547	-0.031	-0.133	0.239	-0.583
Endothelial cell (CD34+, Collagen4+) in TSI to endothelial cell in TSI ratio	-0.137	-0.139	0.251	-0.306	-0.228	-0.171	-0.412	-0.43	-0.199	-0.243
Percent tumor cell (PD-L1+) with at least 1 fibroblast cell neighbors within 25 um in TSI [%] (out of all cells in TSI)	-0.138	-0.073	0.545	-0.057	-0.153	-0.005	-0.127	-0.024	0.147	-0.356
Hev cell (CD44+, HLA-A+) in oTS to hev cell in oTS ratio	-0.138	-0.325	0.198	-0.652	-0.122	-0.104	-0.029	0.25	-0.239	-0.25
Percent cd4 treg (HLA-DR+) with at least 1 macrophage cell neighbors within 25 um in oTS [%] (out of all cells in oTS)	-0.138	0.02	0.806	0.147	0.068	-0.131	-0.129	0.369	-0.264	-0.072
All cells (CD163+) in TSI to all cells in TSI ratio	-0.139	-0.169	0.507	0.221	0.477	0.02	0.48	-0.084	0.249	0.149
Macrophage cell (MPO+) in aTS to macrophage cell in aTS ratio	-0.14	0.288	0.157	-0.517	0.205	-0.042	0.49	-0.001	-0.527	-0.112
Percent dendritic cell (HLA-A+) with at least 1 macrophage cell (CD14+) neighbors within 25 um in oTS [%] (out of all cells in oTS)	-0.14	-0.085	0.415	0.561	-0.028	-0.264	0.383	0.043	0.318	-0.033
Cd8 t cell (PD-1+) in TSI to cd8 t cell in TSI ratio	-0.141	-0.233	0.674	-0.174	-0.267	0.065	0.169	0.345	0.116	-0.05
Percent endothelial cell (Collagen4+) with at least 1 dendritic cell (CD14+) neighbors within 25 um in aTS [%] (out of all cells in aTS)	-0.142	-0.214	0.328	-0.138	-0.058	0.012	0.282	-0.062	-0.118	-0.602
Hev cell (CD34+, HLA-A+) in aTS to hev cell in aTS ratio	-0.143	0.57	-0.469	-0.122	-0.181	-0.288	0.073	-0.236	-0.231	0.152
Percent cd4 treg (HLA-DR+) with at least 1 endothelial cell (Collagen4+) neighbors within 25 um in oTS [%] (out of all cells in oTS)	-0.143	-0.267	0.45	0.105	-0.208	-0.276	0.316	-0.018	-0.396	-0.41
Percent macrophage cell (CD11c+) with at least 1 cd4 treg (PD-1+) neighbors within 25 um in oTS [%] (out of all cells in oTS)	-0.144	-0.066	0.394	-0.084	-0.587	0.103	-0.505	0.203	0.081	-0.268
Percent hev cell (HLA-A+) with at least 1 cd4 treg (Ki67+) neighbors within 25 um in oTS [%] (out of all cells in oTS)	-0.145	-0.483	0.292	-0.02	0.146	0.103	0.279	-0.246	-0.351	-0.431
Percent endothelial cell (Collagen4+) with at least 1 macrophage cell (CD14+) neighbors within 25 um in TSI [%] (out of all cells in TSI)	-0.145	-0.267	0.058	0.104	0.226	0.182	0.383	-0.302	0.03	-0.419
Cd8 t cell (CD45RO+, PD-1+) in TSI to cd8 t cell in TSI ratio	-0.146	-0.249	0.242	-0.264	0.545	0.075	0.125	0.551	0.214	-0.187
Macrophage cell (C1Qa+, PD-L1+) in aTS to macrophage cell in aTS ratio	-0.146	-0.431	0.311	0.194	0.034	-0.58	0.43	-0.03	0.15	0.172
Cd4 treg (CD45RO+, PD-1+) in aTS to all cells in aTS ratio	-0.146	-0.356	0.445	-0.493	-0.099	0.151	-0.129	0.074	-0.286	0.085
Granulocyte cell (CD44+) in oTS to granulocyte cell in oTS ratio	-0.147	-0.724	0.095	-0.199	-0.328	0.117	-0.376	0.07	-0.207	0.125
Percent granulocyte cell (HLA-A+) with at least 1 cd4 treg (CD45RO+) neighbors within 25 um in oTS [%] (out of all cells in oTS)	-0.147	0.172	0.025	-0.551	0.081	0.34	0.41	0	0.195	-0.127
Percent fibroblast cell (HLA-A+) with at least 1 cd4 t cell (HLA-A+) neighbors within 25 um in TC [%] (out of all cells in TC)	-0.147	0.212	-0.045	0.423	0.091	0.615	-0.104	-0.53	-0.089	0.055
Percent endothelial cell (Collagen4+) with at least 1 tumor cell neighbors within 25 um in aTS [%] (out of all cells in aTS)	-0.149	0.452	-0.005	-0.164	0.27	-0.543	0.106	0.013	-0.392	0.069
Percent endothelial cell (HLA-A+) with at least 1 macrophage cell (C1Qa+) neighbors within 25 um in TSI [%] (out of all cells in TSI)	-0.15	-0.072	0.122	0.242	-0.104	-0.058	0.615	-0.418	0.167	-0.2
Percent macrophage cell (C1Qa+) with at least 1 endothelial cell neighbors within 25 um in TSI [%] (out of all cells in TSI)	-0.15	0.01	0.422	0.371	-0.145	0.264	-0.115	-0.181	0.304	-0.493
Percent b cell with at least 1 endothelial cell neighbors within 25 um in oTS [%]	-0.151	0.095	-0.118	0.256	-0.71	0.238	-0.157	-0.108	-0.174	0.242
All cells (MPO+) (Fibroblast enriched) in tissue to all cells (Fibroblast enriched) in tissue ratio	-0.151	0.173	-0.018	-0.491	0.011	0.309	0.735	-0.103	0.023	0.072
All cells (Ki67+) (Endothelial enriched) in tissue to all cells (Endothelial enriched) in tissue ratio	-0.152	0.274	0.405	0.328	0.261	0.209	0.432	0.201	-0.086	0.19
Percent b cell with at least 1 dendritic cell neighbors within 25 um in oTS [%]	-0.153	0.012	0.155	0.218	-0.433	0.042	-0.366	0.127	0.102	-0.392
Cd8 t cell (GranzymeB+, PD-L1+) in TSI to cd8 t cell in TSI ratio	-0.154	-0.617	-0.013	-0.542	0.347	0.124	-0.317	-0.069	-0.058	0.039
Percent endothelial cell with at least 1 tumor cell neighbors within 25 um in aTS [%]	-0.156	0.584	0.095	-0.128	0.195	-0.208	-0.067	0.246	-0.016	0.051
Percent dendritic cell (HLA-A+) with at least 1 fibroblast cell neighbors within 25 um in oTS [%] (out of all cells in oTS)	-0.156	-0.038	0.471	0.427	0.097	-0.479	0.398	0.02	0.165	0.057
CD8+ T-cells (PD1+) - CD4+ T-cells (PD-L1+) interactions in oTS	-0.156	-0.084	0.309	0.061	-0.422	0.125	-0.439	0.264	0.343	-0.391
Percent macrophage cell (CD14+) with at least 1 plasma cell (CD31+) neighbors within 25 um in TSI [%] (out of all cells in TSI)	-0.157	0.325	-0.206	0.542	0.01	0.581	0.066	-0.042	0.046	0.117
Percent cd4 treg (PD-L1+) with at least 1 b cell (PAX-5+) neighbors within 25 um in oTS [%] (out of all cells in oTS)	-0.158	-0.204	0.384	-0.094	-0.537	-0.299	-0.332	0.273	0.034	-0.021
Percent cd4 treg (PD-L1+) with at least 1 macrophage cell (CD14+) neighbors within 25 um in oTS [%] (out of all cells in oTS)	-0.159	-0.127	0.74	0.16	-0.091	-0.217	0.227	0.468	-0.178	-0.052
Cd4 treg (CD44+, Ki67+) in TSI to cd4 treg in TSI ratio	-0.159	0.095	0.065	0.103	0.4	0.754	-0.201	-0.238	-0.014	-0.11
Percent macrophage cell (CD11c+) with at least 1 tumor cell neighbors within 25 um in aTS [%] (out of all cells in aTS)	-0.159	-0.256	0.239	0.083	0.329	0.092	0.229	0.3	-0.053	-0.122
Percent tumor cell (HLA-DR+) with at least 1 cd8 t cell (HLA-A+) neighbors within 25 um in TC [%] (out of all cells in TC)	-0.16	0.084	-0.295	-0.542	0.186	0.468	-0.129	0.036	-0.199	-0.153
Dendritic cell (CD44+, Ki67+) in TSI to dendritic cell in TSI ratio	-0.16	0.002	0.099	-0.105	0.326	0.667	-0.099	-0.265	-0.107	-0.362
Cd4 treg (Ki67+) in aTS to cd4 treg in aTS ratio	-0.16	0.444	0.171	0.443	0.589	0.042	0.156	-0.038	0.147	0.154
Percent cd4 treg (PD-1+) with at least 1 macrophage cell neighbors within 25 um in oTS [%] (out of all cells in oTS)	-0.161	-0.131	0.64	0.095	-0.372	0.071	-0.006	0.089	-0.251	-0.342
Macrophage cell (CD44+, HLA-DR+) in oTS to all cells in oTS ratio	-0.161	-0.522	0.646	-0.002	-0.184	-0.033	-0.178	-0.019	-0.213	0.219
Percent endothelial cell (CD34+) with at least 1 myofibroblast cell neighbors within 25 um in oTS [%] (out of all cells in oTS)	-0.161	0.051	0.267	-0.229	-0.069	0.332	-0.274	-0.267	-0.372	-0.509
Percent macrophage cell (CD4+) with at least 1 endothelial cell (CD34+) neighbors within 25 um in TSI [%] (out of all cells in TSI)	-0.161	0.026	0.21	-0.104	-0.357	0.196	-0.207	-0.189	0.097	-0.585
Cd8 t cell (PD-L1+) in aTS to cd8 t cell in aTS ratio	-0.162	-0.727	-0.313	-0.293	0.265	0.084	0.133	0.226	-0.032	-0.103
Cd8 t cell (CD45RO+, PD-1+) in aTS to cd8 t cell in aTS ratio	-0.162	-0.475	0.165	-0.531	0.201	0.327	0.002	0.364	0.237	0.075
Percent granulocyte cell (HLA-A+) with at least 1 macrophage cell (CD4+) neighbors within 25 um in oTS [%] (out of all cells in oTS)	-0.163	0.045	0.311	-0.214	-0.417	0.418	0.519	0.036	0.122	-0.095
Percent endothelial cell (Collagen4+) with at least 1 macrophage cell neighbors within 25 um in aTS [%] (out of all cells in aTS)	-0.164	-0.197	0.47	-0.139	-0.016	-0.262	0.115	-0.186	-0.167	-0.241
Percent fibroblast cell (Ki67+) with at least 1 b cell (HLA-DR+) neighbors within 25 um in aTS [%] (out of all cells in aTS)	-0.165	-0.078	0.435	0.605	-0.146	-0.131	0.053	-0.194	0.239	-0.193
All cells (CD14+) in TSI to all cells in TSI ratio	-0.165	0.037	-0.137	-0.177	0.404	0.576	0.376	-0.282	-0.041	-0.337
All cells (CD163+) in TC to all cells in TC ratio	-0.165	-0.281	0.476	0.048	0.331	0.116	0.271	-0.452	0.164	0.066
Percent tumor cell (HLA-A+) with at least 1 cd4 t cell (HLA-A+) neighbors within 25 um in TC [%] (out of all cells in TC)	-0.166	-0.171	0.264	-0.604	0.279	0.149	-0.215	0.382	-0.051	-0.043
Macrophage cell (CD11c+, CD14+) in aTS to macrophage cell in aTS ratio	-0.167	-0.712	-0.141	0.021	0.409	-0.057	0.343	0.059	0.161	-0.077
Percent fibroblast cell (HLA-A+) with at least 1 plasma cell neighbors within 25 um in oTS [%] (out of all cells in oTS)	-0.167	0.457	0.044	0.39	-0.073	0.246	-0.197	-0.04	-0.247	-0.416
Percent cd4 treg (CD45RO+) with at least 1 endothelial cell (SMA+) neighbors within 25 um in aTS [%] (out of all cells in aTS)	-0.168	-0.011	0.612	0.134	-0.191	-0.082	-0.198	0.115	-0.254	-0.075
Cd4 treg (CD45RO+, Ki67+) in aTS to cd4 treg in aTS ratio	-0.169	0.285	0.134	0.165	0.734	0.147	0.239	0.087	0.154	0.163
Percent fibroblast cell (HLA-A+) with at least 1 dendritic cell neighbors within 25 um in oTS [%] (out of all cells in oTS)	-0.169	-0.064	0.364	0.32	-0.201	-0.38	-0.015	-0.065	0.217	-0.268
Percent fibroblast cell with at least 1 granulocyte cell neighbors within 25 um in TC [%]	-0.17	-0.153	0.011	-0.57	0.454	0.218	0.402	-0.15	-0.174	-0.317
Percent endothelial cell with at least 1 granulocyte cell neighbors within 25 um in TSI [%]	-0.172	0.314	-0.046	-0.429	0	0.311	0.562	-0.109	-0.332	-0.122
Cd8 t cell (CD44+, CD45RO+) in TSI to cd8 t cell in TSI ratio	-0.174	-0.339	-0.46	-0.18	0.582	0.235	0.221	0.382	0.123	-0.073
Plasma cell (HLA-A+) in aTS to plasma cell in aTS ratio	-0.175	-0.326	-0.687	-0.251	-0.09	-0.406	-0.015	-0.198	0.071	0.182
Macrophage cell (CD163+) in TSI to macrophage cell in TSI ratio	-0.175	-0.194	0.598	-0.126	0.453	-0.34	0.331	-0.082	0.113	0.272
Percent endothelial cell (SMA+) with at least 1 macrophage cell (C1Qa+) neighbors within 25 um in oTS [%] (out of all cells in oTS)	-0.175	0	0.211	-0.14	-0.144	-0.297	0.394	-0.353	0.346	-0.066
Percent macrophage cell (CD11c+) with at least 1 dendritic cell neighbors within 25 um in oTS [%] (out of all cells in oTS)	-0.175	0.028	0.259	0.225	-0.347	-0.413	-0.328	-0.005	0.222	-0.249
Percent macrophage cell (CD11c+) with at least 1 cd4 treg neighbors within 25 um in oTS [%] (out of all cells in oTS)	-0.176	0.124	0.679	0.349	0.016	-0.092	-0.291	0.363	-0.01	0.151
Percent dendritic cell (HLA-A+) with at least 1 cd4 treg (PD-1+) neighbors within 25 um in oTS [%] (out of all cells in oTS)	-0.177	-0.023	0.314	0.205	-0.556	0.079	-0.132	0.256	0.249	-0.397
Percent b cell with at least 1 fibroblast cell neighbors within 25 um in TSI [%]	-0.178	-0.15	0.667	0.548	-0.23	-0.019	-0.066	-0.008	0.249	-0.191
Percent dendritic cell (CD14+) with at least 1 fibroblast cell neighbors within 25 um in aTS [%] (out of all cells in aTS)	-0.178	-0.111	0.41	0.45	-0.172	-0.449	0.258	0.142	0.154	-0.013
Macrophage cell (CD163+, PD-L1+) in TSI to macrophage cell in TSI ratio	-0.181	-0.595	0.432	0.068	0.402	-0.244	0.155	-0.12	-0.029	0.294
Percent dendritic cell (CD4+) with at least 1 tumor cell (PAX-5+) neighbors within 25 um in TSI [%] (out of all cells in TSI)	-0.182	-0.479	0.036	0.089	-0.322	-0.082	-0.3	0.376	-0.096	-0.161
Percent dendritic cell (HLA-A+) with at least 1 macrophage cell (C1Qa+) neighbors within 25 um in aTS [%] (out of all cells in aTS)	-0.182	0.018	0.585	0.473	0.088	-0.352	0.276	0.15	0.145	0.141
Macrophage cell (CD163+, HLA-A+) in TSI to macrophage cell in TSI ratio	-0.183	-0.306	0.348	-0.537	0.444	-0.289	0.208	-0.283	0.089	0.18
Macrophage cell (CD14+, CD163+) in TSI to macrophage cell in TSI ratio	-0.183	-0.255	0.515	-0.282	0.242	-0.298	0.544	-0.284	0.088	0.035
Percent b cell with at least 1 dendritic cell neighbors within 25 um in TSI [%]	-0.183	-0.498	0.178	0.185	-0.453	-0.276	0.087	-0.319	-0.084	0.171
Percent hev cell (CD44+) with at least 1 cd4 treg neighbors within 25 um in oTS [%] (out of all cells in oTS)	-0.183	-0.383	0.466	-0.401	-0.067	-0.126	-0.291	0.028	-0.483	0.089
Percent dendritic cell (CD4+) with at least 1 fibroblast cell neighbors within 25 um in oTS [%] (out of all cells in oTS)	-0.183	-0.031	0.559	0.502	0.207	-0.278	0.355	0.259	0.104	0.161
Percent endothelial cell (Collagen4+) with at least 1 tumor cell neighbors within 25 um in TC [%] (out of all cells in TC)	-0.183	0.144	0.265	-0.191	0.144	-0.178	0.144	-0.041	0.063	-0.303
Percent fibroblast cell (HLA-A+) with at least 1 endothelial cell (Collagen4+) neighbors within 25 um in aTS [%] (out of all cells in aTS)	-0.186	-0.36	0.483	0.345	-0.008	-0.332	0.186	-0.323	-0.024	-0.054
Percent endothelial cell (CD34+) with at least 1 tumor cell neighbors within 25 um in aTS [%] (out of all cells in aTS)	-0.186	0.481	-0.011	-0.334	-0.011	-0.414	0.165	-0.119	-0.268	-0.287
Percent granulocyte cell (C1Qa+) with at least 1 cd4 treg neighbors within 25 um in oTS [%] (out of all cells in oTS)	-0.186	-0.192	0.469	-0.081	-0.463	-0.146	0.231	0.189	0.164	0.174
All cells (HLA-A+) (Granulocyte enriched) in tissue to all cells (Granulocyte enriched) in tissue ratio	-0.187	-0.444	-0.702	-0.142	-0.076	-0.098	0.173	0.209	-0.254	-0.025
Cd8 t cell (HLA-A+, PD-1+) in aTS to cd8 t cell in aTS ratio	-0.189	-0.499	0.22	-0.504	-0.429	0.158	0.043	0.043	0.038	0.239
Percent cd4 treg (PD-1+) with at least 1 dendritic cell neighbors within 25 um in aTS [%] (out of all cells in aTS)	-0.189	0.005	0.285	0.022	-0.683	-0.215	-0.121	0.222	-0.056	-0.393
Percent macrophage cell (PD-L1+) with at least 1 cd4 treg (CD45RO+) neighbors within 25 um in oTS [%] (out of all cells in oTS)	-0.19	0.247	0.273	-0.042	0.589	0.03	-0.014	0.389	0.214	0.116
Percent hev cell (CD44+) with at least 1 cd4 treg (CD45RO+) neighbors within 25 um in oTS [%] (out of all cells in oTS)	-0.19	-0.25	0.295	-0.426	0.583	-0.096	-0.045	0.304	-0.178	0.198
All cells (C1Qa+) in aTS to all cells in aTS ratio	-0.191	-0.13	0.366	0.073	0.041	-0.112	0.77	-0.121	0.296	0.077
All cells (CD45RO+) (Endothelial enriched) in tissue to all cells (Endothelial enriched) in tissue ratio	-0.191	-0.008	0.209	-0.499	0.614	0.044	0.212	0.102	0.195	-0.146
Cd4 t cell (CD44+, PD-1+) in oTS to cd4 t cell in oTS ratio	-0.192	-0.446	0.365	-0.567	-0.378	0.275	-0.171	0.004	-0.008	0.181
Percent tumor cell (PAX-5+) with at least 1 endothelial cell neighbors within 25 um in TSI [%] (out of all cells in TSI)	-0.192	0.029	0.069	-0.236	-0.275	-0.298	0.228	0.115	0.057	-0.385
Macrophage cell (HLA-A+, HLA-DR+) in oTS to all cells in oTS ratio	-0.192	-0.493	0.665	0.049	-0.058	-0.3	0.06	-0.145	0.021	0.211
Fibroblast cell (CD44+, HLA-A+) in oTS to all cells in oTS ratio	-0.192	-0.49	0.053	-0.509	0.032	-0.22	0	-0.037	-0.567	-0.041
Percent cd4 treg (HLA-DR+) with at least 1 dendritic cell neighbors within 25 um in oTS [%] (out of all cells in oTS)	-0.192	0.048	0.527	0.587	-0.009	-0.198	0.186	0.298	0.31	-0.035
Percent macrophage cell (PD-L1+) with at least 1 granulocyte cell neighbors within 25 um in TSI [%] (out of all cells in TSI)	-0.192	-0.082	-0.104	-0.379	0.254	0.044	0.593	-0.279	0.023	-0.304
Percent hev cell with at least 1 endothelial cell neighbors within 25 um in aTS [%]	-0.193	0.288	-0.491	-0.016	-0.388	-0.303	0.236	0.305	-0.327	-0.266
Percent endothelial cell (Collagen4+) with at least 1 tumor cell (CD44+) neighbors within 25 um in TC [%] (out of all cells in TC)	-0.194	0.076	0.123	-0.323	0.313	-0.006	0.355	-0.208	0.163	-0.257
Percent cd4 treg (CD57+) with at least 1 fibroblast cell neighbors within 25 um in oTS [%] (out of all cells in oTS)	-0.195	-0.195	0.555	0.009	-0.17	-0.179	0.199	0.134	-0.411	-0.384
Percent macrophage cell (C1Qa+) with at least 1 b cell (CD44+) neighbors within 25 um in oTS [%] (out of all cells in oTS)	-0.195	-0.25	0.795	-0.02	0.113	-0.149	-0.204	0.299	-0.038	0.062
Percent myofibroblast cell (HLA-A+) with at least 1 endothelial cell (Collagen4+) neighbors within 25 um in aTS [%] (out of all cells in aTS)	-0.195	-0.141	0.661	0.14	0.156	-0.201	-0.204	0.108	-0.279	0.038
Percent cd4 treg (Cd278+) with at least 1 hev cell neighbors within 25 um in oTS [%] (out of all cells in oTS)	-0.195	-0.262	0.518	-0.295	0.179	-0.238	0.062	0.141	-0.455	0.099
Macrophage cell (HLA-A+, MPO+) in oTS to macrophage cell in oTS ratio	-0.196	-0.013	0.061	-0.393	-0.57	-0.188	0.444	-0.353	-0.162	0.045
Percent cd4 treg with at least 1 fibroblast cell neighbors within 25 um in TC [%]	-0.197	-0.377	0.313	-0.052	0.19	0.347	-0.29	-0.582	0.003	0.268
Percent fibroblast cell (Ki67+) with at least 1 b cell (HLA-DR+) neighbors within 25 um in oTS [%] (out of all cells in oTS)	-0.197	-0.227	0.439	0.367	-0.058	-0.28	0.235	-0.169	0.137	-0.137
Percent dendritic cell with at least 1 myofibroblast cell neighbors within 25 um in TSI [%]	-0.197	-0.147	0.377	0.217	-0.154	0.204	-0.387	-0.28	-0.187	-0.063
Cd4 t cell (Ki67+, PD-1+) in aTS to cd4 t cell in aTS ratio	-0.197	-0.083	0.68	-0.14	-0.12	0.149	0.278	0.451	0.037	-0.21
Percent macrophage cell (Ki67+) with at least 1 tumor cell neighbors within 25 um in aTS [%] (out of all cells in aTS)	-0.197	0.397	0.392	-0.049	0.342	-0.005	-0.008	0.33	-0.118	-0.015
Percent tumor cell (Ki67+) with at least 1 endothelial cell neighbors within 25 um in TC [%] (out of all cells in TC)	-0.198	0.066	0.083	0.046	-0.079	0.282	-0.159	0.196	0.304	-0.514
Percent cd4 treg (CD45RO+) with at least 1 b cell (PAX-5+) neighbors within 25 um in TC [%] (out of all cells in TC)	-0.198	-0.358	0.326	-0.165	-0.374	0.018	-0.362	-0.09	-0.098	-0.022
Percent cd4 treg (PD-1+) with at least 1 macrophage cell (C1Qa+) neighbors within 25 um in oTS [%] (out of all cells in oTS)	-0.199	-0.117	0.491	0.16	-0.343	-0.105	0.455	0.08	0.234	-0.001
Endothelial cell (CD34+, SMA+) in oTS to endothelial cell in oTS ratio	-0.2	0.199	0.159	-0.396	-0.149	0.251	-0.352	-0.003	0.156	-0.648
Percent endothelial cell (SMA+) with at least 1 tumor cell neighbors within 25 um in aTS [%] (out of all cells in aTS)	-0.2	0.423	0.258	-0.224	0.145	-0.458	0.124	0.204	-0.277	-0.095
Percent endothelial cell (Collagen4+) with at least 1 tumor cell neighbors within 25 um in TSI [%] (out of all cells in TSI)	-0.2	-0.076	0.249	-0.027	0.126	-0.367	0.357	-0.066	0.01	-0.283
Percent cd4 treg (CD57+) with at least 1 fibroblast cell neighbors within 25 um in aTS [%] (out of all cells in aTS)	-0.201	0.042	0.736	0.279	-0.029	-0.271	0.045	0.157	-0.131	-0.354
Percent macrophage cell (MPO+) with at least 1 cd4 treg (PD-1+) neighbors within 25 um in oTS [%] (out of all cells in oTS)	-0.201	-0.267	0.645	0.012	-0.388	0.165	-0.27	0.339	0.124	0.085
Fibroblast cell (CD44+) in oTS to all cells in oTS ratio	-0.202	-0.288	0.402	-0.459	0.036	-0.051	-0.024	0.103	-0.636	-0.124
Macrophage cell (CD14+, CD44+) in aTS to all cells in aTS ratio	-0.203	-0.765	0.27	-0.08	-0.101	0.164	0.161	0.127	-0.111	-0.072
Percent hev cell (IDO1+) with at least 1 cd8 t cell neighbors within 25 um in aTS [%] (out of all cells in aTS)	-0.203	-0.263	0.414	-0.135	0.07	-0.039	-0.549	-0.098	0.126	0.217
Percent granulocyte cell (HLA-A+) with at least 1 cd4 treg neighbors within 25 um in oTS [%] (out of all cells in oTS)	-0.204	-0.051	0.5	-0.225	-0.269	-0.09	0.365	0.123	-0.106	-0.326
Percent cd4 treg (PD-1+) with at least 1 cd8 t cell (CD57+) neighbors within 25 um in oTS [%] (out of all cells in oTS)	-0.204	-0.113	0.347	-0.296	0.152	0.064	0.251	0.215	-0.437	-0.564
Percent cd4 treg (PD-1+) with at least 1 cd8 t cell (CD57+) neighbors within 25 um in aTS [%] (out of all cells in aTS)	-0.204	0.054	0.523	-0.017	0.375	0.16	0.314	0.349	-0.126	-0.368
Percent fibroblast cell (CD44+) with at least 1 plasma cell neighbors within 25 um in aTS [%] (out of all cells in aTS)	-0.206	0.54	-0.15	0.253	-0.32	0.062	-0.173	0.195	-0.169	-0.294
Percent fibroblast cell (HLA-A+) with at least 1 cd4 treg (CD45RO+) neighbors within 25 um in aTS [%] (out of all cells in aTS)	-0.208	0.141	0.06	0.059	0.476	0.237	-0.075	0.017	0.133	-0.32
Percent dendritic cell with at least 1 granulocyte cell neighbors within 25 um in oTS [%]	-0.209	0.139	0.004	-0.743	-0.071	0.44	0.301	0.167	0.212	-0.088
Cd4 treg (Cd278+, PD-L1+) in oTS to cd4 treg in oTS ratio	-0.209	-0.538	0.137	-0.049	0.394	-0.17	0.339	0.028	-0.096	0.112
Percent macrophage cell (PD-L1+) with at least 1 tumor cell neighbors within 25 um in aTS [%] (out of all cells in aTS)	-0.21	0.433	0.228	0.135	0.437	0.537	-0.111	-0.083	-0.138	-0.043
Percent macrophage cell (MPO+) with at least 1 cd4 treg (CD45RO+) neighbors within 25 um in oTS [%] (out of all cells in oTS)	-0.211	-0.022	0.346	-0.122	0.618	0.081	0.191	0.441	0.188	0.12
Percent cd4 treg (PD-L1+) with at least 1 dendritic cell neighbors within 25 um in oTS [%] (out of all cells in oTS)	-0.211	-0.112	0.383	0.317	-0.488	-0.206	0.048	0.245	0.09	-0.402
Percent cd4 treg (PD-L1+) with at least 1 macrophage cell (MPO+) neighbors within 25 um in oTS [%] (out of all cells in oTS)	-0.215	-0.05	0.477	-0.163	-0.426	0.212	0.16	0.301	0.042	-0.254
Macrophage cell (MPO+) in oTS to macrophage cell in oTS ratio	-0.216	0.392	0.043	-0.392	-0.386	0.061	0.132	-0.068	0.029	-0.222
Percent tumor cell (HLA-A+) with at least 1 endothelial cell (CD34+) neighbors within 25 um in TC [%] (out of all cells in TC)	-0.216	0.195	-0.028	-0.521	0.031	-0.351	-0.057	-0.13	0.131	-0.39
Percent cd4 treg (Cd278+) with at least 1 granulocyte cell neighbors within 25 um in oTS [%] (out of all cells in oTS)	-0.216	-0.08	0.639	-0.058	-0.288	-0.08	0.263	0.244	-0.103	-0.264
Macrophage cell (CD11c+, CD163+) in oTS to macrophage cell in oTS ratio	-0.217	-0.345	0.417	0.221	0.316	0.056	0.318	0.053	0.009	-0.25
Percent macrophage cell (PD-L1+) with at least 1 cd4 treg neighbors within 25 um in aTS [%] (out of all cells in aTS)	-0.217	0.391	0.342	0.44	-0.089	0.141	-0.284	0.191	-0.509	-0.014
Macrophage cell (CD163+) in aTS to macrophage cell in aTS ratio	-0.218	-0.418	0.804	-0.022	0.177	-0.077	0.216	0	0.1	0.059
Percent cd4 treg (CD57+) with at least 1 granulocyte cell neighbors within 25 um in oTS [%] (out of all cells in oTS)	-0.218	-0.086	0.286	-0.418	-0.31	0.371	-0.205	0.253	0.063	-0.265
Percent granulocyte cell (CD31+) with at least 1 endothelial cell (Collagen4+) neighbors within 25 um in aTS [%] (out of all cells in aTS)	-0.219	-0.047	0.174	-0.393	0.337	-0.206	0.525	-0.073	-0.251	-0.338
Percent fibroblast cell (HLA-A+) with at least 1 macrophage cell (CD11c+) neighbors within 25 um in oTS [%] (out of all cells in oTS)	-0.219	-0.038	0.269	0.131	-0.283	-0.092	-0.249	0.073	0.007	-0.466
Percent cd4 treg (PD-L1+) with at least 1 endothelial cell neighbors within 25 um in oTS [%] (out of all cells in oTS)	-0.219	-0.083	0.466	-0.136	-0.642	-0.192	-0.082	0.217	-0.209	-0.292
Percent hev cell (CD44+) with at least 1 endothelial cell (Collagen4+) neighbors within 25 um in oTS [%] (out of all cells in oTS)	-0.22	-0.659	0.007	0.026	-0.266	-0.162	0.18	-0.336	-0.104	-0.139
Cd8 t cell (Ki67+, PD-1+) in aTS to cd8 t cell in aTS ratio	-0.221	-0.152	0.7	-0.142	-0.204	0.114	0.014	0.181	-0.092	0.093
Percent macrophage cell (C1Qa+) with at least 1 fibroblast cell neighbors within 25 um in TSI [%] (out of all cells in TSI)	-0.221	-0.25	0.413	0.398	0.021	0.424	0.055	-0.494	0.213	-0.239
Cd4 t cell (Ki67+) in TC to cd4 t cell in TC ratio	-0.222	0.087	0.331	-0.441	0.249	0.229	0.251	0.12	0.051	-0.517
Percent cd4 treg (PD-1+) with at least 1 endothelial cell (CD34+) neighbors within 25 um in oTS [%] (out of all cells in oTS)	-0.222	0.042	0.241	-0.497	-0.356	-0.403	-0.131	0.06	-0.245	-0.397
Macrophage cell (CD14+, MPO+) in oTS to macrophage cell in oTS ratio	-0.223	0.136	0.269	-0.202	-0.478	0.234	0.113	0.118	0.028	-0.28
Percent macrophage cell (HLA-A+) with at least 1 tumor cell neighbors within 25 um in aTS [%] (out of all cells in aTS)	-0.223	0.249	0.476	0.046	0.483	0.173	0.158	0.172	0.008	-0.043
All cells (CD11c+) in TSI to all cells in TSI ratio	-0.223	-0.353	-0.117	0.185	-0.207	-0.166	0.649	0	0.194	0.017
Percent macrophage cell (C1Qa+) with at least 1 dendritic cell neighbors within 25 um in oTS [%] (out of all cells in oTS)	-0.225	-0.22	0.373	0.503	-0.217	-0.31	0.239	-0.112	0.175	-0.056
Macrophage cell (C1Qa+, CD163+) in TSI to macrophage cell in TSI ratio	-0.226	-0.125	0.395	-0.16	0.174	-0.364	0.545	-0.231	0.276	0.27
Cd4 treg (Cd278+, PD-1+) in TSI to cd4 treg in TSI ratio	-0.228	-0.508	0.384	-0.388	0.129	0.034	-0.276	-0.154	-0.221	0.25
Percent endothelial cell (CD34+) with at least 1 plasma cell (CD31+) neighbors within 25 um in oTS [%] (out of all cells in oTS)	-0.228	0.383	-0.135	-0.295	-0.39	0.123	-0.172	-0.105	-0.393	-0.51
Percent macrophage cell (CD4+) with at least 1 dendritic cell (C1Qa+) neighbors within 25 um in aTS [%] (out of all cells in aTS)	-0.229	-0.177	0.487	0.256	0.032	-0.045	0.545	0.042	0.205	0.086
Percent hev cell (CD34+) with at least 1 cd4 treg neighbors within 25 um in oTS [%] (out of all cells in oTS)	-0.23	-0.634	0.14	-0.442	-0.055	-0.037	-0.18	-0.116	-0.407	0.052
Percent cd4 treg (CD44+) with at least 1 endothelial cell (CD34+) neighbors within 25 um in oTS [%] (out of all cells in oTS)	-0.231	0.122	0.465	-0.315	-0.384	-0.358	-0.186	0.243	-0.29	-0.234
Percent fibroblast cell (Ki67+) with at least 1 cd4 treg (CD45RO+) neighbors within 25 um in oTS [%] (out of all cells in oTS)	-0.232	0.009	0.202	-0.276	0.556	-0.193	0.132	0.02	0.206	-0.238
Percent b cell with at least 1 hev cell neighbors within 25 um in aTS [%]	-0.232	-0.262	0.336	-0.067	-0.295	-0.369	-0.134	0.012	0.06	0.275
Plasma cell (Granulocyte enriched) in tissue to all cells (Granulocyte enriched) in tissue ratio	-0.232	0.187	0.084	-0.009	-0.304	0.16	0.091	0.158	0.272	-0.502
Percent myofibroblast cell with at least 1 tumor cell neighbors within 25 um in aTS [%]	-0.233	0.466	0.523	0.136	0.432	-0.288	-0.155	0.025	-0.08	0.186
Endothelial cell (Ki67+) in aTS to endothelial cell in aTS ratio	-0.233	0.265	0.355	0.239	0.51	0.067	0.168	0.086	-0.034	-0.101
Macrophage cell (CD44+) in TC to all cells in TC ratio	-0.233	-0.056	0.046	0.048	0.071	0.659	0.019	-0.643	-0.096	0.118
All cells (CD14+) (Macrophage enriched) in tissue to all cells (Macrophage enriched) in tissue ratio	-0.234	-0.316	-0.083	0.077	-0.124	0.569	0.528	-0.054	-0.14	-0.242
Percent endothelial cell (Collagen4+) with at least 1 hev cell (HLA-A+) neighbors within 25 um in oTS [%] (out of all cells in oTS)	-0.234	0.006	-0.018	-0.384	-0.214	-0.578	0.211	-0.215	-0.041	-0.361
Percent cd4 treg (PD-L1+) with at least 1 myofibroblast cell neighbors within 25 um in oTS [%] (out of all cells in oTS)	-0.234	-0.501	0.356	-0.457	-0.163	0.04	-0.231	-0.184	-0.357	0.13
Percent endothelial cell (HLA-A+) with at least 1 tumor cell (Ki67+) neighbors within 25 um in TC [%] (out of all cells in TC)	-0.234	0.223	0.339	-0.199	0.211	0.043	-0.055	0.21	0.249	-0.469
Percent cd4 treg (CD44+) with at least 1 dendritic cell neighbors within 25 um in oTS [%] (out of all cells in oTS)	-0.234	-0.115	0.348	0.502	-0.381	-0.156	0.235	0.084	0.293	-0.334
Percent granulocyte cell with at least 1 myofibroblast cell neighbors within 25 um in aTS [%]	-0.235	-0.298	0.307	-0.216	-0.15	0.335	-0.128	-0.098	-0.114	-0.222
Percent cd8 t cell (HLA-A+) with at least 1 b cell (PAX-5+) neighbors within 25 um in TC [%] (out of all cells in TC)	-0.236	-0.423	0.323	-0.034	-0.389	0.115	-0.505	0.031	-0.049	0.136
Percent endothelial cell (CD34+) with at least 1 cd4 treg (CD44+) neighbors within 25 um in TC [%] (out of all cells in TC)	-0.236	0.087	0.021	-0.305	0.001	0.256	0.06	-0.074	0.317	-0.645
Percent macrophage cell (MPO+) with at least 1 endothelial cell (SMA+) neighbors within 25 um in oTS [%] (out of all cells in oTS)	-0.237	-0.181	0.422	-0.183	0.421	0.086	-0.088	0.271	0.112	0.402
All cells (CD11c+) (T cells enriched) in tissue to all cells (T cells enriched) in tissue ratio	-0.237	-0.022	0.327	0.233	0.168	-0.115	-0.114	0.172	0.1	0.033
Percent granulocyte cell (C1Qa+) with at least 1 endothelial cell (CD34+) neighbors within 25 um in aTS [%] (out of all cells in aTS)	-0.239	-0.077	0.151	-0.586	-0.222	-0.048	0.375	0.03	-0.165	-0.301
Percent macrophage cell (Ki67+) with at least 1 plasma cell neighbors within 25 um in oTS [%] (out of all cells in oTS)	-0.239	0.383	0.296	0.12	-0.159	0.503	0.071	0.148	0.077	-0.51
Percent hev cell (HLA-A+) with at least 1 cd4 treg (Cd278+) neighbors within 25 um in oTS [%] (out of all cells in oTS)	-0.239	-0.474	0.272	0.134	0.092	-0.174	0.175	-0.213	0.187	0.081
Percent granulocyte cell (CD44+) with at least 1 dendritic cell neighbors within 25 um in aTS [%] (out of all cells in aTS)	-0.239	0.069	0.192	-0.165	0.456	-0.484	0.383	-0.2	0.201	-0.082
Percent plasma cell with at least 1 macrophage cell neighbors within 25 um in aTS [%]	-0.24	-0.332	0.722	0.131	-0.035	0.225	-0.302	-0.04	0.059	-0.189
Endothelial cell (HLA-A+, Ki67+) in oTS to endothelial cell in oTS ratio	-0.241	-0.372	0.366	0.173	-0.116	-0.045	0.355	-0.108	0.151	0.029
Cd4 t cell (CD45RO+, PD-L1+) in aTS to cd4 t cell in aTS ratio	-0.242	-0.368	0.176	-0.176	0.682	0.005	0.4	0.292	0.017	-0.062
Percent macrophage cell (C1Qa+) with at least 1 b cell (PAX-5+) neighbors within 25 um in oTS [%] (out of all cells in oTS)	-0.243	-0.391	0.386	-0.234	-0.151	-0.17	-0.34	0.213	0.047	0.315
Percent granulocyte cell (CD44+) with at least 1 b cell (CD44+) neighbors within 25 um in oTS [%] (out of all cells in oTS)	-0.244	0.234	0.284	-0.415	-0.102	0.221	0.535	0.047	0.241	0.135
Percent endothelial cell (CD34+) with at least 1 tumor cell neighbors within 25 um in TC [%] (out of all cells in TC)	-0.244	0.085	0.156	-0.094	-0.109	0.093	0.024	-0.039	0.258	-0.695
Percent myofibroblast cell with at least 1 macrophage cell neighbors within 25 um in aTS [%]	-0.245	0.509	0.11	0.046	0.1	0.286	0.125	-0.575	-0.176	0.103
Percent fibroblast cell (HLA-A+) with at least 1 dendritic cell neighbors within 25 um in aTS [%] (out of all cells in aTS)	-0.246	-0.021	0.257	0.285	-0.57	-0.434	-0.168	0.034	-0.023	-0.178
Percent b cell with at least 1 macrophage cell neighbors within 25 um in oTS [%]	-0.247	-0.326	0.688	0.349	-0.159	0.108	-0.29	0.006	-0.083	0.259
Percent cd8 t cell with at least 1 macrophage cell neighbors within 25 um in aTS [%]	-0.247	-0.045	-0.325	0.295	0.133	0.312	-0.253	0.385	-0.353	0.325
Percent macrophage cell (CD11c+) with at least 1 b cell (CD44+) neighbors within 25 um in oTS [%] (out of all cells in oTS)	-0.248	-0.032	0.635	-0.049	0.081	-0.1	-0.536	0.31	-0.068	0.025
Percent macrophage cell (MPO+) with at least 1 tumor cell (HLA-A+) neighbors within 25 um in TSI [%] (out of all cells in TSI)	-0.248	0.274	-0.034	0.182	0.239	0.65	-0.116	-0.475	-0.044	-0.102
Endothelial cell (CD34+, Ki67+) in aTS to endothelial cell in aTS ratio	-0.249	0.3	-0.085	-0.413	0.116	0.265	-0.463	-0.049	-0.074	-0.455
Percent myofibroblast cell (HLA-A+) with at least 1 endothelial cell (Collagen4+) neighbors within 25 um in oTS [%] (out of all cells in oTS)	-0.249	-0.514	0.291	-0.157	-0.08	0.063	-0.26	-0.495	-0.251	-0.122
Percent cd4 treg (CD45RO+) with at least 1 granulocyte cell neighbors within 25 um in oTS [%] (out of all cells in oTS)	-0.249	0.064	0.432	-0.374	-0.245	0.127	0.332	0.337	-0.084	-0.288
Percent hev cell (CD44+) with at least 1 endothelial cell neighbors within 25 um in oTS [%] (out of all cells in oTS)	-0.249	-0.456	0.084	-0.285	-0.421	-0.223	0.044	-0.206	-0.256	-0.071
Percent fibroblast cell (HLA-A+) with at least 1 b cell (HLA-DR+) neighbors within 25 um in oTS [%] (out of all cells in oTS)	-0.251	-0.073	0.669	0.473	0.057	-0.281	0.12	0.087	0.051	-0.041
Macrophage cell (Tumor Fibroblast enriched) in tissue to all cells (Tumor Fibroblast enriched) in tissue ratio	-0.251	0.136	0.434	-0.182	0.17	0.127	-0.19	-0.115	0.14	-0.326
Percent macrophage cell (Ki67+) with at least 1 cd4 t cell (PD-1+) neighbors within 25 um in oTS [%] (out of all cells in oTS)	-0.251	-0.136	0.447	-0.192	-0.566	0.315	0.01	0.151	0.18	-0.329
Percent hev cell (IDO1+) with at least 1 cd4 treg neighbors within 25 um in aTS [%] (out of all cells in aTS)	-0.251	-0.184	0.391	-0.072	-0.344	-0.299	-0.037	0.004	0.047	-0.117
CD4+ T-cells (PD1+) - Macrophages (PD-L1+) interactions in oTS	-0.251	-0.168	0.423	0.287	-0.55	-0.003	-0.175	0.241	0.048	-0.322
Percent dendritic cell (HLA-DR+) with at least 1 fibroblast cell neighbors within 25 um in TSI [%] (out of all cells in TSI)	-0.251	-0.148	0.352	0.341	-0.482	-0.287	0.416	-0.147	0.155	-0.234
Macrophage cell (CD14+) in aTS to macrophage cell in aTS ratio	-0.252	-0.311	0.108	-0.078	-0.329	0.303	0.596	-0.11	-0.14	-0.221
Cd4 treg (CD45RO+, PD-L1+) in aTS to cd4 treg in aTS ratio	-0.252	-0.632	-0.224	-0.327	0.468	0.094	0.105	0.225	-0.192	0.051
Percent endothelial cell (CD34+) with at least 1 hev cell (HLA-A+) neighbors within 25 um in aTS [%] (out of all cells in aTS)	-0.252	0.181	-0.161	-0.425	-0.16	-0.258	0.147	-0.197	-0.33	-0.464
Percent macrophage cell (HLA-DR+) with at least 1 b cell (CD44+) neighbors within 25 um in aTS [%] (out of all cells in aTS)	-0.252	-0.301	0.481	0.091	0.277	0.13	-0.179	0.13	-0.05	-0.197
Percent hev cell (HLA-A+) with at least 1 dendritic cell neighbors within 25 um in aTS [%] (out of all cells in aTS)	-0.252	-0.307	0.321	0.108	-0.529	-0.061	-0.295	-0.37	-0.17	0.002
Percent granulocyte cell (C1Qa+) with at least 1 fibroblast cell neighbors within 25 um in oTS [%] (out of all cells in oTS)	-0.255	-0.134	0.298	-0.472	-0.024	0.35	0.536	0.042	0.362	-0.118
Percent macrophage cell (MPO+) with at least 1 endothelial cell (Collagen4+) neighbors within 25 um in oTS [%] (out of all cells in oTS)	-0.255	-0.334	0.568	0.245	0.188	-0.194	0.239	-0.12	-0.151	-0.159
Macrophage cell (CD44+, HLA-A+) in oTS to all cells in oTS ratio	-0.255	-0.677	0.446	-0.266	-0.144	-0.147	-0.23	0.077	-0.22	0.197
Percent cd4 treg (CD44+) with at least 1 endothelial cell (SMA+) neighbors within 25 um in oTS [%] (out of all cells in oTS)	-0.256	-0.361	0.756	-0.062	0.017	-0.105	-0.059	0.153	-0.316	0.207
Percent fibroblast cell (CD44+) with at least 1 plasma cell neighbors within 25 um in oTS [%] (out of all cells in oTS)	-0.259	0.596	0.062	0.302	-0.053	-0.034	-0.144	0.193	-0.34	-0.082
Macrophage cell (HLA-DR+) in oTS to all cells in oTS ratio	-0.259	-0.333	0.777	0.296	0.056	-0.075	-0.017	-0.05	0.144	0.107
Percent macrophage cell (CD44+) with at least 1 plasma cell (CD31+) neighbors within 25 um in oTS [%] (out of all cells in oTS)	-0.259	0.268	0.31	0.077	-0.319	0.382	-0.205	0.106	0.192	-0.441
Cd4 t cell (HLA-A+) in TC to cd4 t cell in TC ratio	-0.26	0.31	-0.169	-0.579	-0.06	0.227	-0.081	-0.412	-0.056	-0.262
[truncated: 393 more rows]
